# Supplementary material for: Prediction value of the genetic risk of type 2 diabetes on the amnestic mild cognitive impairment conversion to Alzheimer’s disease
Source: Front Aging Neurosci. 2022 Sep 15;14:964463. doi: 10.3389/fnagi.2022.964463 (PMC9521369; doi:10.3389/fnagi.2022.964463)
Supplement: Supplementary file 2 [file Table_2.XLSX]

## Sheet: T2D_PRSice
Set	Threshold	R2	P	Coefficient	Standard.Error	Num_SNP	P（-log10）	Num_SNP（log10）
Base	5e-05	3.08e-06	0.974985	12.0663	384.811	1943	0.0110021	3.28847
Base	0.0001	0.000175482	0.812755	109.378	461.759	2479	0.0900404	3.39428
Base	0.00015	0.000114533	0.848254	96.1849	502.674	2902	0.0714741	3.4627
Base	0.0002	0.000203568	0.798725	-135.455	531.202	3245	0.0976027	3.51121
Base	0.00025	2.74e-05	0.925489	53.0343	567.077	3556	0.0336287	3.55096
Base	0.0003	0.000476076	0.696449	219.376	562.331	3845	0.157111	3.5849
Base	0.00035	0.00178901	0.449568	444.457	587.8	4095	0.347205	3.61225
Base	0.0004	0.000755305	0.623104	293.68	597.573	4325	0.205439	3.63599
Base	0.00045	0.00470827	0.221291	637.21	520.978	4585	0.655036	3.66134
Base	0.0005	0.00721306	0.130539	813.951	538.335	4798	0.88426	3.68106
Base	0.00055	0.00697573	0.137034	821.993	552.813	5039	0.863172	3.70234
Base	0.0006	0.00567503	0.179534	767.15	571.565	5260	0.745853	3.72099
Base	0.00065	0.00501246	0.207051	745.375	590.763	5486	0.683923	3.73926
Base	0.0007	0.00389102	0.265868	663.109	595.984	5648	0.575334	3.75189
Base	0.00075	0.00389017	0.266022	679.354	610.781	5830	0.575082	3.76567
Base	0.0008	0.00390419	0.265152	689.539	618.811	6015	0.576505	3.77924
Base	0.00085	0.00441546	0.236274	755.563	637.955	6213	0.626584	3.7933
Base	0.0009	0.00592353	0.170236	874.676	637.776	6403	0.768949	3.80638
Base	0.00095	0.00516982	0.199875	836.18	652.293	6557	0.699242	3.81671
Base	0.001	0.00567867	0.179228	909.179	676.908	6878	0.746594	3.83746
Base	0.00115	0.00675098	0.143415	1019.01	696.432	7182	0.843405	3.85625
Base	0.0012	0.00585246	0.172806	965.694	708.38	7495	0.762441	3.87477
Base	0.0013	0.00843208	0.102155	1199.46	733.84	7818	0.99074	3.8931
Base	0.0014	0.00922613	0.0873026	1289.11	753.955	8121	1.05897	3.90961
Base	0.0015	0.00920826	0.0876586	1325.51	776.111	8412	1.05721	3.9249
Base	0.0016	0.0138872	0.0363522	1618.24	773.182	8677	1.43947	3.93837
Base	0.0017	0.0148143	0.0308231	1719.91	796.497	8949	1.51112	3.95177
Base	0.0018	0.015172	0.028867	1757.52	804.245	9200	1.5396	3.96379
Base	0.0019	0.016475	0.0227904	1856.84	815.504	9441	1.64225	3.97502
Base	0.002	0.0169805	0.0208158	1932.15	835.955	9711	1.68161	3.98726
Base	0.0021	0.0180492	0.0171976	2029.49	851.848	9965	1.76453	3.99848
Base	0.0022	0.0195305	0.0132631	2159.48	871.944	10223	1.87735	4.00958
Base	0.0023	0.0195895	0.0131074	2207.35	889.76	10443	1.88248	4.01883
Base	0.0024	0.0195721	0.0131109	2252.76	908.098	10658	1.88237	4.02768
Base	0.0025	0.0218314	0.0088593	2438.47	931.625	10912	2.0526	4.0379
Base	0.0026	0.0221067	0.00840916	2518.91	955.876	11183	2.07525	4.04856
Base	0.0027	0.02266	0.0076263	2594.41	972.351	11410	2.11769	4.05729
Base	0.0028	0.0204693	0.0110941	2502.21	985.229	11631	1.95491	4.06562
Base	0.0029	0.0207306	0.0105779	2574.78	1007.21	11885	1.9756	4.075
Base	0.003	0.0230056	0.0070781	2732.54	1014.63	12112	2.15008	4.08322
Base	0.0031	0.0203407	0.0112607	2587.98	1021.1	12302	1.94843	4.08998
Base	0.0032	0.0219455	0.00847851	2724.79	1035.1	12561	2.07168	4.09902
Base	0.0033	0.0216947	0.00887962	2735.01	1045.23	12786	2.05161	4.10673
Base	0.0034	0.0256402	0.00449561	3023.18	1064.08	12986	2.34721	4.11348
Base	0.0035	0.0255474	0.00455416	3046.49	1073.85	13212	2.34159	4.12097
Base	0.0036	0.0287448	0.00265511	3296.39	1096.94	13413	2.57592	4.12753
Base	0.0037	0.0305898	0.0019559	3454.94	1115.63	13631	2.70865	4.13453
Base	0.0038	0.0304978	0.00198934	3500.75	1132.26	13851	2.70129	4.14148
Base	0.0039	0.0281596	0.00295626	3402.91	1144.89	14051	2.52926	4.14771
Base	0.004	0.0276003	0.00324638	3357.21	1140.59	14251	2.4886	4.15385
Base	0.00415	0.0272889	0.00342034	3375.7	1153.22	14432	2.46593	4.15933
Base	0.0042	0.0260648	0.00422839	3313.82	1158.43	14637	2.37382	4.16545
Base	0.0043	0.0284077	0.00284751	3516.36	1178.51	14844	2.54553	4.17155
Base	0.00445	0.0308262	0.00190168	3735.08	1202.86	15032	2.72086	4.17702
Base	0.0045	0.0309208	0.00188445	3778.39	1215.75	15243	2.72482	4.18307
Base	0.0046	0.0301938	0.00213024	3778.07	1230.06	15430	2.67157	4.18837
Base	0.0047	0.0281039	0.00302111	3646.59	1229.64	15637	2.51983	4.19415
Base	0.0048	0.0293051	0.00246278	3767.64	1244.32	15841	2.60857	4.19978
Base	0.0049	0.0257362	0.00448713	3562.31	1253.58	16057	2.34803	4.20566
Base	0.005	0.0255493	0.00463082	3573.03	1261.82	16251	2.33434	4.21088
Base	0.00515	0.0250607	0.00503133	3571.35	1273.2	16419	2.29832	4.21535
Base	0.0052	0.0254394	0.00472785	3646.74	1290.87	16604	2.32534	4.22021
Base	0.0053	0.0264484	0.00400811	3749.17	1302.92	16760	2.39706	4.22427
Base	0.0054	0.0280459	0.00305648	3891.41	1313.78	16960	2.51478	4.22943
Base	0.0055	0.0284853	0.00284039	3942.1	1320.86	17145	2.54662	4.23414
Base	0.0056	0.0306783	0.00197851	4134.56	1336.56	17347	2.70366	4.23922
Base	0.0057	0.0310422	0.00186159	4197.14	1348.93	17535	2.73012	4.24391
Base	0.0058	0.0338673	0.00116517	4443.46	1368.37	17727	2.93361	4.24864
Base	0.0059	0.0327651	0.00141282	4326.78	1355.5	17904	2.84991	4.25295
Base	0.006	0.035616	0.000890167	4546.63	1368.18	18092	3.05053	4.25749
Base	0.00615	0.0333258	0.00129009	4434.45	1377.94	18255	2.88938	4.26138
Base	0.0062	0.0327665	0.00140822	4424.29	1385.64	18436	2.85133	4.26567
Base	0.0063	0.0326922	0.00143314	4482.47	1406.09	18609	2.84371	4.26972
Base	0.0064	0.0320423	0.00159782	4454.4	1411.27	18795	2.79647	4.27404
Base	0.0065	0.0318088	0.00165267	4462.37	1418.22	18948	2.78181	4.27756
Base	0.0066	0.0330392	0.00135535	4606.45	1437.72	19125	2.86795	4.2816
Base	0.0067	0.0316468	0.00170315	4533.42	1444.85	19313	2.76875	4.28585
Base	0.0068	0.0311233	0.00185371	4527.28	1454.44	19468	2.73196	4.28932
Base	0.0069	0.0290865	0.00259395	4371.75	1451.37	19648	2.58604	4.29332
Base	0.007	0.0290926	0.00259255	4403.35	1461.78	19835	2.58627	4.29743
Base	0.0071	0.0316482	0.00171694	4629.02	1476.43	20007	2.76524	4.30118
Base	0.0072	0.0358006	0.000881482	4748.6	1427.78	20180	3.05479	4.30492
Base	0.0073	0.0354463	0.000934208	4752.56	1435.98	20363	3.02956	4.30884
Base	0.0074	0.0343692	0.00111456	4701.31	1442.17	20520	2.9529	4.31218
Base	0.0075	0.0328473	0.00143129	4609.95	1445.91	20678	2.84427	4.31551
Base	0.0076	0.0309308	0.00195277	4499	1452.54	20850	2.70935	4.31911
Base	0.0077	0.0300046	0.00227564	4429.11	1451.37	21000	2.6429	4.32222
Base	0.0078	0.0295819	0.00244124	4417.18	1457.56	21169	2.61239	4.3257
Base	0.0079	0.0298211	0.00235078	4443.75	1460.84	21329	2.62879	4.32897
Base	0.008	0.032662	0.00148096	4676.16	1471.24	21489	2.82946	4.33222
Base	0.0081	0.03359	0.0012643	4785.4	1484.32	21680	2.89815	4.33606
Base	0.0082	0.0334341	0.00129748	4820.83	1498.76	21829	2.8869	4.33903
Base	0.0083	0.0356058	0.000912687	5016.01	1512.6	21998	3.03968	4.34238
Base	0.0084	0.0357282	0.000896772	5052.99	1521.5	22153	3.04732	4.34543
Base	0.0085	0.0365745	0.000782491	5131.71	1527.79	22291	3.10652	4.34813
Base	0.0086	0.0371226	0.000715272	5175.74	1529.63	22443	3.14553	4.35108
Base	0.0087	0.0367081	0.00076423	5176.06	1538.01	22607	3.11678	4.35424
Base	0.0088	0.037382	0.000685588	5254.37	1547.55	22763	3.16394	4.35723
Base	0.0089	0.0355696	0.000919386	5126.85	1546.98	22944	3.0365	4.36067
Base	0.009	0.0357844	0.00088901	5160.46	1552.73	23109	3.05109	4.36378
Base	0.0091	0.0328873	0.00142701	4967.65	1557.68	23267	2.84557	4.36674
Base	0.0092	0.0325094	0.00151974	4991.43	1574.14	23435	2.81823	4.36986
Base	0.0093	0.0314827	0.00179902	4952.11	1586.43	23583	2.74496	4.3726
Base	0.0094	0.0313303	0.00184212	4970.66	1595.94	23723	2.73468	4.37517
Base	0.0095	0.0347105	0.00106271	5253.39	1604.88	23877	2.97359	4.37798
Base	0.0096	0.034242	0.00114364	5221.72	1605.41	24005	2.94171	4.3803
Base	0.0097	0.0341904	0.00115226	5234.22	1610.31	24164	2.93845	4.38317
Base	0.0098	0.0342772	0.00113546	5271.88	1619.81	24300	2.94483	4.38561
Base	0.0099	0.0354385	0.000941348	5400.82	1632.9	24449	3.02625	4.38826
Base	0.01	0.033402	0.00133662	5356.35	1669.69	25268	2.87399	4.40257
Base	0.01105	0.030829	0.00201012	5313.43	1720.26	26711	2.69678	4.42669
Base	0.012	0.0227456	0.0076505	4370.84	1638.79	28152	2.11631	4.44951
Base	0.013	0.0269894	0.00379927	4887.97	1688.79	29566	2.4203	4.47079
Base	0.014	0.0290621	0.00268651	5240.44	1745.94	30922	2.57081	4.49027
Base	0.015	0.0277633	0.00333234	5251.03	1788.93	32256	2.47725	4.50861
Base	0.016	0.0241061	0.00613674	4885.59	1782.81	33580	2.21206	4.52608
Base	0.017	0.0205915	0.01122	4631.3	1826.39	34868	1.95001	4.54243
Base	0.018	0.0200167	0.0124444	4659.58	1864.36	36168	1.90503	4.55832
Base	0.019	0.020485	0.0114601	4871.1	1926.6	37415	1.94081	4.57305
Base	0.02	0.0228791	0.00765908	5250.12	1968.74	38570	2.11582	4.58625
Base	0.021	0.0265966	0.00409256	5813.82	2025.06	39773	2.388	4.59959
Base	0.022	0.0261513	0.00442573	5947.57	2089.72	41021	2.35402	4.61301
Base	0.023	0.0221527	0.00861769	5519.58	2101.21	42154	2.06461	4.62484
Base	0.024	0.0126037	0.0460974	4158.04	2084.75	43280	1.33632	4.63629
Base	0.025	0.0141271	0.034853	4343.26	2058.36	44409	1.45776	4.64747
Base	0.026	0.0140046	0.0357199	4342.34	2067.68	45476	1.44709	4.65778
Base	0.027	0.0124931	0.047145	4179.88	2105.74	46595	1.32656	4.66834
Base	0.028	0.0114362	0.0575284	4002.4	2107.33	47645	1.24012	4.67802
Base	0.029	0.0155807	0.0268946	4695.8	2121.87	48687	1.57033	4.68741
Base	0.03	0.0138588	0.0367256	4535.22	2171.21	49735	1.43503	4.69666
Base	0.031	0.0137708	0.0373049	4513.93	2167.65	50772	1.42823	4.70562
Base	0.032	0.0126153	0.0461688	4417.62	2215.63	51836	1.33565	4.71463
Base	0.033	0.0123469	0.0485453	4443.58	2252.69	52864	1.31385	4.72316
Base	0.034	0.0116582	0.0552137	4409.23	2299.84	53918	1.25795	4.73173
Base	0.035	0.0119362	0.0524726	4558.23	2350.53	55009	1.28007	4.74043
Base	0.036	0.00892842	0.0930588	3967.54	2362.36	56050	1.03124	4.74858
Base	0.037	0.00894691	0.0925576	4045.28	2404.96	57015	1.03359	4.75599
Base	0.038	0.00887629	0.0937996	4092.3	2442.16	57915	1.0278	4.76279
Base	0.039	0.00838805	0.103024	3949.86	2422.68	58948	0.987062	4.77047
Base	0.04	0.00971172	0.0796287	4318.92	2463.95	59925	1.09893	4.77761
Base	0.041	0.00981684	0.0782306	4412.02	2505.34	60883	1.10662	4.7845
Base	0.042	0.00893766	0.0926853	4258.65	2532.8	61868	1.03299	4.79147
Base	0.043	0.00878744	0.095469	4250.85	2549.65	62776	1.02014	4.79779
Base	0.044	0.00892858	0.0928502	4324.87	2573.48	63802	1.03222	4.80483
Base	0.045	0.00892378	0.09295	4381.38	2607.9	64751	1.03175	4.81125
Base	0.046	0.00944985	0.0839042	4561.53	2639.06	65600	1.07622	4.8169
Base	0.047	0.0094811	0.0834822	4651.38	2687.37	66599	1.07841	4.82347
Base	0.048	0.00900814	0.0914531	4559.05	2701.21	67471	1.0388	4.82912
Base	0.049	0.00962984	0.0810781	4740.09	2717.22	68373	1.0911	4.83488
Base	0.05	0.00993724	0.0764128	4876.74	2752.28	69379	1.11683	4.84123
Base	0.051	0.00877045	0.095747	4612.22	2768.72	70241	1.01887	4.84659
Base	0.052	0.00763984	0.119601	4317.67	2774.04	71226	0.922265	4.85264
Base	0.053	0.00754258	0.122005	4333.69	2802.42	72092	0.913622	4.85789
Base	0.054	0.00795727	0.112382	4492.99	2830.09	72982	0.949303	4.86322
Base	0.055	0.00885232	0.0942268	4777.88	2855	73796	1.02583	4.86803
Base	0.056	0.00899389	0.0916163	4850.92	2875.58	74716	1.03803	4.87341
Base	0.057	0.0102376	0.0721482	5186.31	2884.2	75472	1.14177	4.87779
Base	0.058	0.0105632	0.0678977	5332.09	2920.6	76381	1.16814	4.88299
Base	0.059	0.0105869	0.0676458	5344.14	2924.51	77236	1.16976	4.88782
Base	0.06	0.010229	0.0723822	5285.86	2941.97	78115	1.14037	4.89273
Base	0.061	0.0094773	0.0835899	5133.34	2966.86	78948	1.07785	4.89734
Base	0.062	0.0105262	0.0685071	5409.17	2969.37	79871	1.16426	4.90239
Base	0.063	0.0110002	0.0626441	5554.16	2983.37	80631	1.20312	4.9065
Base	0.064	0.00952936	0.082799	5218.68	3008.45	81544	1.08197	4.91139
Base	0.065	0.010128	0.0738948	5450.35	3049.55	82331	1.13139	4.91556
Base	0.066	0.00999304	0.075855	5476.19	3084.73	83098	1.12002	4.91959
Base	0.06705	0.00860984	0.0990335	5095.35	3088.92	83938	1.00422	4.92396
Base	0.06805	0.00711375	0.133422	4655.85	3102.36	84744	0.874773	4.92811
Base	0.06905	0.00685967	0.140527	4619.64	3134.44	85645	0.85224	4.9327
Base	0.07005	0.00682727	0.141439	4637.78	3153.98	86401	0.849431	4.93652
Base	0.071	0.00586722	0.172736	4289.97	3146.38	87263	0.762617	4.94083
Base	0.07205	0.00625911	0.159145	4456.83	3165.46	88083	0.798207	4.94489
Base	0.073	0.00593348	0.170362	4386.38	3199.31	88930	0.768627	4.94905
Base	0.07405	0.00721125	0.131004	4772.01	3159.95	89784	0.882715	4.9532
Base	0.075	0.00761392	0.120861	4927.19	3176.44	90568	0.917714	4.95697
Base	0.076	0.00752048	0.123135	4941.98	3205.44	91382	0.909618	4.96086
Base	0.077	0.00616316	0.162461	4491.71	3215.62	92177	0.789251	4.96462
Base	0.078	0.0064978	0.151629	4653.85	3245.81	92949	0.819218	4.96824
Base	0.079	0.00721005	0.13107	4930.43	3265.41	93729	0.882497	4.97187
Base	0.08	0.00614004	0.16317	4560.98	3270.72	94455	0.78736	4.97522
Base	0.081	0.00649797	0.151521	4715.61	3288.02	95271	0.819527	4.97896
Base	0.082	0.00643076	0.153625	4716.22	3305.35	96048	0.813538	4.98249
Base	0.08305	0.00628063	0.158545	4702.99	3335.5	96845	0.799847	4.98608
Base	0.08405	0.00643038	0.153748	4765.97	3341.22	97618	0.813191	4.98953
Base	0.08505	0.00688762	0.139944	4968.58	3366.25	98385	0.854046	4.99293
Base	0.086	0.00658042	0.148951	4881.51	3382.31	99133	0.826957	4.99622
Base	0.087	0.00674218	0.144036	4986.28	3413.1	99905	0.841529	4.99959
Base	0.08805	0.00690413	0.139259	5076.96	3433.73	100586	0.856177	5.00254
Base	0.08905	0.00683066	0.141335	5042.1	3428.04	101422	0.84975	5.00613
Base	0.09	0.00673196	0.144224	5039.92	3451.43	102198	0.840962	5.00944
Base	0.091	0.00687314	0.14012	5111.13	3464.37	102941	0.8535	5.01259
Base	0.092	0.00702267	0.135808	5163.81	3461.96	103688	0.867075	5.01573
Base	0.09305	0.00697604	0.13707	5157.46	3468.85	104424	0.863058	5.0188
Base	0.094	0.00715654	0.132151	5243.75	3482.66	105189	0.87893	5.02197
Base	0.095	0.00668797	0.145395	5107.3	3507.78	105917	0.837451	5.02497
Base	0.096	0.0063188	0.156923	4986.02	3522.46	106649	0.804313	5.02796
Base	0.097	0.00612801	0.163266	4926.27	3533.48	107370	0.787104	5.03088
Base	0.098	0.00637105	0.155208	5060.91	3560.58	108108	0.809086	5.03386
Base	0.099	0.0068264	0.141243	5259.68	3575.14	108818	0.850033	5.0367
Base	0.10005	0.00676171	0.143026	5404.95	3690.36	112752	0.844585	5.05212
Base	0.11	0.00916875	0.0886581	6450.27	3788.66	119493	1.05228	5.07734
Base	0.12	0.00813204	0.108469	6396.66	3985.18	126384	0.964694	5.10169
Base	0.13	0.0110244	0.0618885	7672.14	4109.14	132937	1.20839	5.12365
Base	0.14005	0.0114545	0.0572119	8127.55	4273.86	139381	1.24251	5.1442
Base	0.15	0.0116403	0.0552495	8527.9	4448.78	145556	1.25767	5.16303
Base	0.16	0.0105582	0.0677051	8296.9	4541.36	151587	1.16938	5.18066
Base	0.17	0.00831013	0.104678	7548.55	4652.17	157549	0.980145	5.19742
Base	0.18	0.00875614	0.0957216	7876.42	4727.86	163301	1.01899	5.21299
Base	0.19	0.00621552	0.159925	6841.68	4868.4	168941	0.796084	5.22774
Base	0.2	0.00529095	0.194583	6417.43	4947.37	174508	0.710895	5.24182
Base	0.21	0.00370466	0.277416	5529.33	5090.8	180009	0.556868	5.25529
Base	0.22	0.00313145	0.317825	5226.42	5231.98	185397	0.497812	5.2681
Base	0.23	0.00208312	0.415011	4350.84	5337.75	190669	0.38194	5.28028
Base	0.24	0.00145427	0.495669	3694.84	5423.06	195855	0.304808	5.29193
Base	0.25	0.0013399	0.513062	3626.24	5544.06	200812	0.28983	5.30279
Base	0.26	0.000885974	0.594789	3014.51	5667.33	205713	0.225637	5.31326
Base	0.27	0.000740894	0.626629	2816.91	5790.44	210630	0.20299	5.32352
Base	0.28	0.000794572	0.614441	2950.69	5857.52	215423	0.21152	5.33329
Base	0.29	0.000326518	0.746691	1937.32	5997.77	220099	0.126859	5.34262
Base	0.3	0.000460566	0.701271	2337.85	6094.41	224726	0.154114	5.35165
Base	0.31	0.000336497	0.742967	2024.51	6173.67	229474	0.12903	5.36073
Base	0.32	0.000518586	0.683981	2554.72	6276.39	233857	0.164956	5.36895
Base	0.33	0.000392424	0.723258	2257.37	6374.83	238440	0.140707	5.37738
Base	0.34	0.000612939	0.658116	2855.29	6452.4	242989	0.181698	5.38559
Base	0.35	0.00110183	0.55307	3895.85	6567.9	247168	0.25722	5.39299
Base	0.36	0.00135787	0.510285	4391.11	6669.42	251376	0.292187	5.40032
Base	0.37	0.00187024	0.439812	5210.07	6744.34	255477	0.356733	5.40735
Base	0.38	0.00243544	0.378228	6055.39	6872.02	259594	0.422246	5.41429
Base	0.39	0.00230318	0.391417	5920.1	6907.53	263500	0.40736	5.42078
Base	0.4	0.00234419	0.387228	6040.27	6985.76	267397	0.412033	5.42716
Base	0.41	0.00250886	0.371094	6318.87	7064.73	271398	0.430516	5.43361
Base	0.42	0.00237825	0.383756	6231.84	7154.83	275133	0.415945	5.43954
Base	0.43	0.0028632	0.33934	6912.44	7234.59	279001	0.469365	5.44561
Base	0.44	0.00265854	0.357148	6749.39	7329.81	282722	0.447152	5.45136
Base	0.45	0.00249991	0.371849	6655.19	7452.5	286407	0.429633	5.45698
Base	0.46	0.00305856	0.323409	7454.92	7549.46	290089	0.490248	5.46253
Base	0.47	0.00301873	0.326556	7472.18	7616.32	293806	0.486042	5.46806
Base	0.48	0.00318054	0.313964	7764.25	7710.75	297371	0.50312	5.4733
Base	0.49	0.00298881	0.328994	7543.99	7728.37	300809	0.482812	5.47829
Base	0.5	0.00283283	0.341919	7390.09	7775.93	304217	0.466077	5.48318
Base	1	0.00328173	0.306527	10512.7	10281	416985	0.513531	5.62012
