# Supplementary material for: Prediction value of the genetic risk of type 2 diabetes on the amnestic mild cognitive impairment conversion to Alzheimer’s disease
Source: Front Aging Neurosci. 2022 Sep 15;14:964463. doi: 10.3389/fnagi.2022.964463 (PMC9521369; doi:10.3389/fnagi.2022.964463)
Supplement: Supplementary file 3 [file Table_3.XLSX]

## Sheet: overlapped genes
ID	name	description
54991	C1orf159	chromosome 1 open reading frame 159 [Source:HGNC Symbol;Acc:HGNC:26062]
51150	SDF4	stromal cell derived factor 4 [Source:HGNC Symbol;Acc:HGNC:24188]
126792	B3GALT6	beta-1,3-galactosyltransferase 6 [Source:HGNC Symbol;Acc:HGNC:17978]
142678	MIB2	MIB E3 ubiquitin protein ligase 2 [Source:HGNC Symbol;Acc:HGNC:30577]
6497	SKI	SKI proto-oncogene [Source:HGNC Symbol;Acc:HGNC:10896]
79906	MORN1	MORN repeat containing 1 [Source:HGNC Symbol;Acc:HGNC:25852]
63976	PRDM16	PR/SET domain 16 [Source:HGNC Symbol;Acc:HGNC:14000]
55966	AJAP1	adherens junctions associated protein 1 [Source:HGNC Symbol;Acc:HGNC:30801]
8514	KCNAB2	potassium voltage-gated channel subfamily A regulatory beta subunit 2 [Source:HGNC Symbol;Acc:HGNC:6229]
26038	CHD5	chromodomain helicase DNA binding protein 5 [Source:HGNC Symbol;Acc:HGNC:16816]
80835	TAS1R1	taste 1 receptor member 1 [Source:HGNC Symbol;Acc:HGNC:14448]
3104	ZBTB48	zinc finger and BTB domain containing 48 [Source:HGNC Symbol;Acc:HGNC:4930]
148479	PHF13	PHD finger protein 13 [Source:HGNC Symbol;Acc:HGNC:22983]
23261	CAMTA1	calmodulin binding transcription activator 1 [Source:HGNC Symbol;Acc:HGNC:18806]
8863	PER3	period circadian regulator 3 [Source:HGNC Symbol;Acc:HGNC:8847]
3604	TNFRSF9	TNF receptor superfamily member 9 [Source:HGNC Symbol;Acc:HGNC:11924]
473	RERE	arginine-glutamic acid dipeptide repeats [Source:HGNC Symbol;Acc:HGNC:9965]
9563	H6PD	hexose-6-phosphate dehydrogenase/glucose 1-dehydrogenase [Source:HGNC Symbol;Acc:HGNC:4795]
80176	SPSB1	splA/ryanodine receptor domain and SOCS box containing 1 [Source:HGNC Symbol;Acc:HGNC:30628]
84275	SLC25A33	solute carrier family 25 member 33 [Source:HGNC Symbol;Acc:HGNC:29681]
22883	CLSTN1	calsyntenin 1 [Source:HGNC Symbol;Acc:HGNC:17447]
10277	UBE4B	ubiquitination factor E4B [Source:HGNC Symbol;Acc:HGNC:12500]
23095	KIF1B	kinesin family member 1B [Source:HGNC Symbol;Acc:HGNC:16636]
5226	PGD	phosphogluconate dehydrogenase [Source:HGNC Symbol;Acc:HGNC:8891]
54897	CASZ1	castor zinc finger 1 [Source:HGNC Symbol;Acc:HGNC:26002]
10747	MASP2	mannan binding lectin serine peptidase 2 [Source:HGNC Symbol;Acc:HGNC:6902]
29914	UBIAD1	UbiA prenyltransferase domain containing 1 [Source:HGNC Symbol;Acc:HGNC:30791]
57085	AGTRAP	angiotensin II receptor associated protein [Source:HGNC Symbol;Acc:HGNC:13539]
9927	MFN2	mitofusin 2 [Source:HGNC Symbol;Acc:HGNC:16877]
60672	MIIP	migration and invasion inhibitory protein [Source:HGNC Symbol;Acc:HGNC:25715]
7133	TNFRSF1B	TNF receptor superfamily member 1B [Source:HGNC Symbol;Acc:HGNC:11917]
55187	VPS13D	vacuolar protein sorting 13 homolog D [Source:HGNC Symbol;Acc:HGNC:23595]
9249	DHRS3	dehydrogenase/reductase 3 [Source:HGNC Symbol;Acc:HGNC:17693]
23254	KAZN	kazrin, periplakin interacting protein [Source:HGNC Symbol;Acc:HGNC:29173]
114827	FHAD1	forkhead associated phosphopeptide binding domain 1 [Source:HGNC Symbol;Acc:HGNC:29408]
79180	EFHD2	EF-hand domain family member D2 [Source:HGNC Symbol;Acc:HGNC:28670]
23207	PLEKHM2	pleckstrin homology and RUN domain containing M2 [Source:HGNC Symbol;Acc:HGNC:29131]
440567	UQCRHL	ubiquinol-cytochrome c reductase hinge protein like [Source:HGNC Symbol;Acc:HGNC:51714]
1187	CLCNKA	chloride voltage-gated channel Ka [Source:HGNC Symbol;Acc:HGNC:2026]
128272	ARHGEF19	Rho guanine nucleotide exchange factor 19 [Source:HGNC Symbol;Acc:HGNC:26604]
29943	PADI1	peptidyl arginine deiminase 1 [Source:HGNC Symbol;Acc:HGNC:18367]
23569	PADI4	peptidyl arginine deiminase 4 [Source:HGNC Symbol;Acc:HGNC:18368]
353238	PADI6	peptidyl arginine deiminase 6 [Source:HGNC Symbol;Acc:HGNC:20449]
55920	RCC2	regulator of chromosome condensation 2 [Source:HGNC Symbol;Acc:HGNC:30297]
55160	ARHGEF10L	Rho guanine nucleotide exchange factor 10 like [Source:HGNC Symbol;Acc:HGNC:25540]
81569	ACTL8	actin like 8 [Source:HGNC Symbol;Acc:HGNC:24018]
84966	IGSF21	immunoglobin superfamily member 21 [Source:HGNC Symbol;Acc:HGNC:28246]
5081	PAX7	paired box 7 [Source:HGNC Symbol;Acc:HGNC:8621]
80834	TAS1R2	taste 1 receptor member 2 [Source:HGNC Symbol;Acc:HGNC:14905]
8659	ALDH4A1	aldehyde dehydrogenase 4 family member A1 [Source:HGNC Symbol;Acc:HGNC:406]
22977	AKR7A3	aldo-keto reductase family 7 member A3 [Source:HGNC Symbol;Acc:HGNC:390]
255104	TMCO4	transmembrane and coiled-coil domains 4 [Source:HGNC Symbol;Acc:HGNC:27393]
64600	PLA2G2F	phospholipase A2 group IIF [Source:HGNC Symbol;Acc:HGNC:30040]
127733	UBXN10	UBX domain protein 10 [Source:HGNC Symbol;Acc:HGNC:26354]
127731	VWA5B1	von Willebrand factor A domain containing 5B1 [Source:HGNC Symbol;Acc:HGNC:26538]
978	CDA	cytidine deaminase [Source:HGNC Symbol;Acc:HGNC:1712]
57576	KIF17	kinesin family member 17 [Source:HGNC Symbol;Acc:HGNC:19167]
400745	SH2D5	SH2 domain containing 5 [Source:HGNC Symbol;Acc:HGNC:28819]
8672	EIF4G3	eukaryotic translation initiation factor 4 gamma 3 [Source:HGNC Symbol;Acc:HGNC:3298]
1889	ECE1	endothelin converting enzyme 1 [Source:HGNC Symbol;Acc:HGNC:3146]
249	ALPL	alkaline phosphatase, biomineralization associated [Source:HGNC Symbol;Acc:HGNC:438]
5909	RAP1GAP	RAP1 GTPase activating protein [Source:HGNC Symbol;Acc:HGNC:9858]
84196	USP48	ubiquitin specific peptidase 48 [Source:HGNC Symbol;Acc:HGNC:18533]
3339	HSPG2	heparan sulfate proteoglycan 2 [Source:HGNC Symbol;Acc:HGNC:5273]
713	C1QB	complement C1q B chain [Source:HGNC Symbol;Acc:HGNC:1242]
2048	EPHB2	EPH receptor B2 [Source:HGNC Symbol;Acc:HGNC:3393]
3399	ID3	inhibitor of DNA binding 3, HLH protein [Source:HGNC Symbol;Acc:HGNC:5362]
6924	ELOA	elongin A [Source:HGNC Symbol;Acc:HGNC:11620]
163702	IFNLR1	interferon lambda receptor 1 [Source:HGNC Symbol;Acc:HGNC:18584]
57822	GRHL3	grainyhead like transcription factor 3 [Source:HGNC Symbol;Acc:HGNC:25839]
864	RUNX3	RUNX family transcription factor 3 [Source:HGNC Symbol;Acc:HGNC:10473]
6006	RHCE	Rh blood group CcEe antigens [Source:HGNC Symbol;Acc:HGNC:10008]
84676	TRIM63	tripartite motif containing 63 [Source:HGNC Symbol;Acc:HGNC:16007]
79927	FAM110D	family with sequence similarity 110 member D [Source:HGNC Symbol;Acc:HGNC:25860]
91544	UBXN11	UBX domain protein 11 [Source:HGNC Symbol;Acc:HGNC:30600]
1043	CD52	CD52 molecule [Source:HGNC Symbol;Acc:HGNC:1804]
55057	CRYBG2	crystallin beta-gamma domain containing 2 [Source:HGNC Symbol;Acc:HGNC:17295]
79727	LIN28A	lin-28 homolog A [Source:HGNC Symbol;Acc:HGNC:15986]
79947	DHDDS	dehydrodolichyl diphosphate synthase subunit [Source:HGNC Symbol;Acc:HGNC:20603]
8289	ARID1A	AT-rich interaction domain 1A [Source:HGNC Symbol;Acc:HGNC:11110]
84243	ZDHHC18	zinc finger DHHC-type palmitoyltransferase 18 [Source:HGNC Symbol;Acc:HGNC:20712]
2810	SFN	stratifin [Source:HGNC Symbol;Acc:HGNC:10773]
10163	WASF2	WASP family member 2 [Source:HGNC Symbol;Acc:HGNC:12733]
23673	STX12	syntaxin 12 [Source:HGNC Symbol;Acc:HGNC:11430]
65979	PHACTR4	phosphatase and actin regulator 4 [Source:HGNC Symbol;Acc:HGNC:25793]
10691	GMEB1	glucocorticoid modulatory element binding protein 1 [Source:HGNC Symbol;Acc:HGNC:4370]
51102	MECR	mitochondrial trans-2-enoyl-CoA reductase [Source:HGNC Symbol;Acc:HGNC:19691]
10076	PTPRU	protein tyrosine phosphatase receptor type U [Source:HGNC Symbol;Acc:HGNC:9683]
9672	SDC3	syndecan 3 [Source:HGNC Symbol;Acc:HGNC:10660]
9698	PUM1	pumilio RNA binding family member 1 [Source:HGNC Symbol;Acc:HGNC:14957]
1307	COL16A1	collagen type XVI alpha 1 chain [Source:HGNC Symbol;Acc:HGNC:2193]
576	ADGRB2	adhesion G protein-coupled receptor B2 [Source:HGNC Symbol;Acc:HGNC:944]
8565	YARS1	tyrosyl-tRNA synthetase 1 [Source:HGNC Symbol;Acc:HGNC:12840]
64766	S100PBP	S100P binding protein [Source:HGNC Symbol;Acc:HGNC:25768]
252995	FNDC5	fibronectin type III domain containing 5 [Source:HGNC Symbol;Acc:HGNC:20240]
3208	HPCA	hippocalcin [Source:HGNC Symbol;Acc:HGNC:5144]
113452	TMEM54	transmembrane protein 54 [Source:HGNC Symbol;Acc:HGNC:24143]
114784	CSMD2	CUB and Sushi multiple domains 2 [Source:HGNC Symbol;Acc:HGNC:19290]
79830	ZMYM1	zinc finger MYM-type containing 1 [Source:HGNC Symbol;Acc:HGNC:26253]
9202	ZMYM4	zinc finger MYM-type containing 4 [Source:HGNC Symbol;Acc:HGNC:13055]
339488	TFAP2E	transcription factor AP-2 epsilon [Source:HGNC Symbol;Acc:HGNC:30774]
5690	PSMB2	proteasome 20S subunit beta 2 [Source:HGNC Symbol;Acc:HGNC:9539]
26523	AGO1	argonaute RISC component 1 [Source:HGNC Symbol;Acc:HGNC:3262]
83931	STK40	serine/threonine kinase 40 [Source:HGNC Symbol;Acc:HGNC:21373]
127700	OSCP1	organic solute carrier partner 1 [Source:HGNC Symbol;Acc:HGNC:29971]
1441	CSF3R	colony stimulating factor 3 receptor [Source:HGNC Symbol;Acc:HGNC:2439]
2899	GRIK3	glutamate ionotropic receptor kainate type subunit 3 [Source:HGNC Symbol;Acc:HGNC:4581]
54933	RHBDL2	rhomboid like 2 [Source:HGNC Symbol;Acc:HGNC:16083]
23499	MACF1	microtubule actin crosslinking factor 1 [Source:HGNC Symbol;Acc:HGNC:13664]
8761	PABPC4	poly(A) binding protein cytoplasmic 4 [Source:HGNC Symbol;Acc:HGNC:8557]
51440	HPCAL4	hippocalcin like 4 [Source:HGNC Symbol;Acc:HGNC:18212]
5538	PPT1	palmitoyl-protein thioesterase 1 [Source:HGNC Symbol;Acc:HGNC:9325]
6018	RLF	RLF zinc finger [Source:HGNC Symbol;Acc:HGNC:10025]
10269	ZMPSTE24	zinc metallopeptidase STE24 [Source:HGNC Symbol;Acc:HGNC:12877]
100132074	FOXO6	forkhead box O6 [Source:HGNC Symbol;Acc:HGNC:24814]
59269	HIVEP3	HIVEP zinc finger 3 [Source:HGNC Symbol;Acc:HGNC:13561]
22887	FOXJ3	forkhead box J3 [Source:HGNC Symbol;Acc:HGNC:29178]
84217	ZMYND12	zinc finger MYND-type containing 12 [Source:HGNC Symbol;Acc:HGNC:21192]
9682	KDM4A	lysine demethylase 4A [Source:HGNC Symbol;Acc:HGNC:22978]
6536	SLC6A9	solute carrier family 6 member 9 [Source:HGNC Symbol;Acc:HGNC:11056]
128209	KLF17	Kruppel like factor 17 [Source:HGNC Symbol;Acc:HGNC:18830]
55182	RNF220	ring finger protein 220 [Source:HGNC Symbol;Acc:HGNC:25552]
10327	AKR1A1	aldo-keto reductase family 1 member A1 [Source:HGNC Symbol;Acc:HGNC:380]
60313	GPBP1L1	GC-rich promoter binding protein 1 like 1 [Source:HGNC Symbol;Acc:HGNC:28843]
23139	MAST2	microtubule associated serine/threonine kinase 2 [Source:HGNC Symbol;Acc:HGNC:19035]
8503	PIK3R3	phosphoinositide-3-kinase regulatory subunit 3 [Source:HGNC Symbol;Acc:HGNC:8981]
6886	TAL1	TAL bHLH transcription factor 1, erythroid differentiation factor [Source:HGNC Symbol;Acc:HGNC:11556]
388630	TRABD2B	TraB domain containing 2B [Source:HGNC Symbol;Acc:HGNC:44200]
84871	AGBL4	ATP/GTP binding protein like 4 [Source:HGNC Symbol;Acc:HGNC:25892]
79656	BEND5	BEN domain containing 5 [Source:HGNC Symbol;Acc:HGNC:25668]
11124	FAF1	Fas associated factor 1 [Source:HGNC Symbol;Acc:HGNC:3578]
284546	C1orf185	chromosome 1 open reading frame 185 [Source:HGNC Symbol;Acc:HGNC:28096]
22996	TTC39A	tetratricopeptide repeat domain 39A [Source:HGNC Symbol;Acc:HGNC:18657]
23318	TUT4	terminal uridylyl transferase 4 [Source:HGNC Symbol;Acc:HGNC:28981]
6512	SLC1A7	solute carrier family 1 member 7 [Source:HGNC Symbol;Acc:HGNC:10945]
148979	GLIS1	GLIS family zinc finger 1 [Source:HGNC Symbol;Acc:HGNC:29525]
1733	DIO1	iodothyronine deiodinase 1 [Source:HGNC Symbol;Acc:HGNC:2883]
127428	TCEANC2	transcription elongation factor A N-terminal and central domain containing 2 [Source:HGNC Symbol;Acc:HGNC:26494]
606495	CYB5RL	cytochrome b5 reductase like [Source:HGNC Symbol;Acc:HGNC:32220]
51253	MRPL37	mitochondrial ribosomal protein L37 [Source:HGNC Symbol;Acc:HGNC:14034]
23648	SSBP3	single stranded DNA binding protein 3 [Source:HGNC Symbol;Acc:HGNC:15674]
26027	ACOT11	acyl-CoA thioesterase 11 [Source:HGNC Symbol;Acc:HGNC:18156]
338094	FAM151A	family with sequence similarity 151 member A [Source:HGNC Symbol;Acc:HGNC:25032]
374977	MROH7	maestro heat like repeat family member 7 [Source:HGNC Symbol;Acc:HGNC:24802]
7268	TTC4	tetratricopeptide repeat domain 4 [Source:HGNC Symbol;Acc:HGNC:12394]
8613	PLPP3	phospholipid phosphatase 3 [Source:HGNC Symbol;Acc:HGNC:9229]
732	C8B	complement C8 beta chain [Source:HGNC Symbol;Acc:HGNC:1353]
1600	DAB1	DAB adaptor protein 1 [Source:HGNC Symbol;Acc:HGNC:2661]
115209	OMA1	OMA1 zinc metallopeptidase [Source:HGNC Symbol;Acc:HGNC:29661]
55277	FGGY	FGGY carbohydrate kinase domain containing [Source:HGNC Symbol;Acc:HGNC:25610]
1573	CYP2J2	cytochrome P450 family 2 subfamily J member 2 [Source:HGNC Symbol;Acc:HGNC:2634]
10207	PATJ	PATJ crumbs cell polarity complex component [Source:HGNC Symbol;Acc:HGNC:28881]
54596	L1TD1	LINE1 type transposase domain containing 1 [Source:HGNC Symbol;Acc:HGNC:25595]
163782	KANK4	KN motif and ankyrin repeat domains 4 [Source:HGNC Symbol;Acc:HGNC:27263]
84938	ATG4C	autophagy related 4C cysteine peptidase [Source:HGNC Symbol;Acc:HGNC:16040]
5236	PGM1	phosphoglucomutase 1 [Source:HGNC Symbol;Acc:HGNC:8905]
4919	ROR1	receptor tyrosine kinase like orphan receptor 1 [Source:HGNC Symbol;Acc:HGNC:10256]
57685	CACHD1	cache domain containing 1 [Source:HGNC Symbol;Acc:HGNC:29314]
205	AK4	adenylate kinase 4 [Source:HGNC Symbol;Acc:HGNC:363]
54741	LEPROT	leptin receptor overlapping transcript [Source:HGNC Symbol;Acc:HGNC:29477]
3953	LEPR	leptin receptor [Source:HGNC Symbol;Acc:HGNC:6554]
5142	PDE4B	phosphodiesterase 4B [Source:HGNC Symbol;Acc:HGNC:8781]
84251	SGIP1	SH3GL interacting endocytic adaptor 1 [Source:HGNC Symbol;Acc:HGNC:25412]
79819	DNAI4	dynein axonemal intermediate chain 4 [Source:HGNC Symbol;Acc:HGNC:26252]
57708	MIER1	MIER1 transcriptional regulator [Source:HGNC Symbol;Acc:HGNC:29657]
1647	GADD45A	growth arrest and DNA damage inducible alpha [Source:HGNC Symbol;Acc:HGNC:4095]
79971	WLS	Wnt ligand secretion mediator [Source:HGNC Symbol;Acc:HGNC:30238]
57554	LRRC7	leucine rich repeat containing 7 [Source:HGNC Symbol;Acc:HGNC:18531]
9295	SRSF11	serine and arginine rich splicing factor 11 [Source:HGNC Symbol;Acc:HGNC:10782]
81573	ANKRD13C	ankyrin repeat domain 13C [Source:HGNC Symbol;Acc:HGNC:25374]
5733	PTGER3	prostaglandin E receptor 3 [Source:HGNC Symbol;Acc:HGNC:9595]
257194	NEGR1	neuronal growth regulator 1 [Source:HGNC Symbol;Acc:HGNC:17302]
100526835	FPGT-TNNI3K	FPGT-TNNI3K readthrough [Source:HGNC Symbol;Acc:HGNC:42952]
51086	TNNI3K	TNNI3 interacting kinase [Source:HGNC Symbol;Acc:HGNC:19661]
431707	LHX8	LIM homeobox 8 [Source:HGNC Symbol;Acc:HGNC:28838]
204962	SLC44A5	solute carrier family 44 member 5 [Source:HGNC Symbol;Acc:HGNC:28524]
256435	ST6GALNAC3	ST6 N-acetylgalactosaminide alpha-2,6-sialyltransferase 3 [Source:HGNC Symbol;Acc:HGNC:19343]
26289	AK5	adenylate kinase 5 [Source:HGNC Symbol;Acc:HGNC:365]
10964	IFI44L	interferon induced protein 44 like [Source:HGNC Symbol;Acc:HGNC:17817]
10561	IFI44	interferon induced protein 44 [Source:HGNC Symbol;Acc:HGNC:16938]
23266	ADGRL2	adhesion G protein-coupled receptor L2 [Source:HGNC Symbol;Acc:HGNC:18582]
23576	DDAH1	dimethylarginine dimethylaminohydrolase 1 [Source:HGNC Symbol;Acc:HGNC:2715]
255631	COL24A1	collagen type XXIV alpha 1 chain [Source:HGNC Symbol;Acc:HGNC:20821]
9635	CLCA2	chloride channel accessory 2 [Source:HGNC Symbol;Acc:HGNC:2016]
22802	CLCA4	chloride channel accessory 4 [Source:HGNC Symbol;Acc:HGNC:2018]
5586	PKN2	protein kinase N2 [Source:HGNC Symbol;Acc:HGNC:9406]
2959	GTF2B	general transcription factor IIB [Source:HGNC Symbol;Acc:HGNC:4648]
163351	GBP6	guanylate binding protein family member 6 [Source:HGNC Symbol;Acc:HGNC:25395]
55144	LRRC8D	leucine rich repeat containing 8 VRAC subunit D [Source:HGNC Symbol;Acc:HGNC:16992]
164045	HFM1	helicase for meiosis 1 [Source:HGNC Symbol;Acc:HGNC:20193]
7049	TGFBR3	transforming growth factor beta receptor 3 [Source:HGNC Symbol;Acc:HGNC:11774]
676	BRDT	bromodomain testis associated [Source:HGNC Symbol;Acc:HGNC:1105]
2672	GFI1	growth factor independent 1 transcriptional repressor [Source:HGNC Symbol;Acc:HGNC:4237]
7813	EVI5	ecotropic viral integration site 5 [Source:HGNC Symbol;Acc:HGNC:3501]
343099	CCDC18	coiled-coil domain containing 18 [Source:HGNC Symbol;Acc:HGNC:30370]
8412	BCAR3	BCAR3 adaptor protein, NSP family member [Source:HGNC Symbol;Acc:HGNC:973]
126969	SLC44A3	solute carrier family 44 member 3 [Source:HGNC Symbol;Acc:HGNC:28689]
148534	TLCD4	TLC domain containing 4 [Source:HGNC Symbol;Acc:HGNC:26477]
100527978	TLCD4-RWDD3	TLCD4-RWDD3 readthrough [Source:HGNC Symbol;Acc:HGNC:49388]
1806	DPYD	dihydropyrimidine dehydrogenase [Source:HGNC Symbol;Acc:HGNC:3012]
51375	SNX7	sorting nexin 7 [Source:HGNC Symbol;Acc:HGNC:14971]
163404	PLPPR5	phospholipid phosphatase related 5 [Source:HGNC Symbol;Acc:HGNC:31703]
8556	CDC14A	cell division cycle 14A [Source:HGNC Symbol;Acc:HGNC:1718]
7412	VCAM1	vascular cell adhesion molecule 1 [Source:HGNC Symbol;Acc:HGNC:12663]
148867	SLC30A7	solute carrier family 30 member 7 [Source:HGNC Symbol;Acc:HGNC:19306]
1301	COL11A1	collagen type XI alpha 1 chain [Source:HGNC Symbol;Acc:HGNC:2186]
280	AMY2B	amylase alpha 2B [Source:HGNC Symbol;Acc:HGNC:478]
22854	NTNG1	netrin G1 [Source:HGNC Symbol;Acc:HGNC:23319]
10451	VAV3	vav guanine nucleotide exchange factor 3 [Source:HGNC Symbol;Acc:HGNC:12659]
57535	ELAPOR1	endosome-lysosome associated apoptosis and autophagy regulator 1 [Source:HGNC Symbol;Acc:HGNC:29618]
1952	CELSR2	cadherin EGF LAG seven-pass G-type receptor 2 [Source:HGNC Symbol;Acc:HGNC:3231]
84722	PSRC1	proline and serine rich coiled-coil 1 [Source:HGNC Symbol;Acc:HGNC:24472]
6272	SORT1	sortilin 1 [Source:HGNC Symbol;Acc:HGNC:11186]
127002	ATXN7L2	ataxin 7 like 2 [Source:HGNC Symbol;Acc:HGNC:28713]
284613	CYB561D1	cytochrome b561 family member D1 [Source:HGNC Symbol;Acc:HGNC:26804]
2773	GNAI3	G protein subunit alpha i3 [Source:HGNC Symbol;Acc:HGNC:4387]
2946	GSTM2	glutathione S-transferase mu 2 [Source:HGNC Symbol;Acc:HGNC:4634]
2949	GSTM5	glutathione S-transferase mu 5 [Source:HGNC Symbol;Acc:HGNC:4637]
1435	CSF1	colony stimulating factor 1 [Source:HGNC Symbol;Acc:HGNC:2432]
3749	KCNC4	potassium voltage-gated channel subfamily C member 4 [Source:HGNC Symbol;Acc:HGNC:6236]
84432	PROK1	prokineticin 1 [Source:HGNC Symbol;Acc:HGNC:18454]
3744	KCNA10	potassium voltage-gated channel subfamily A member 10 [Source:HGNC Symbol;Acc:HGNC:6219]
3738	KCNA3	potassium voltage-gated channel subfamily A member 3 [Source:HGNC Symbol;Acc:HGNC:6221]
27159	CHIA	chitinase acidic [Source:HGNC Symbol;Acc:HGNC:17432]
55924	INKA2	inka box actin regulator 2 [Source:HGNC Symbol;Acc:HGNC:28045]
7482	WNT2B	Wnt family member 2B [Source:HGNC Symbol;Acc:HGNC:12781]
54879	ST7L	suppression of tumorigenicity 7 like [Source:HGNC Symbol;Acc:HGNC:18441]
389	RHOC	ras homolog family member C [Source:HGNC Symbol;Acc:HGNC:669]
333926	PPM1J	protein phosphatase, Mg2+/Mn2+ dependent 1J [Source:HGNC Symbol;Acc:HGNC:20785]
6566	SLC16A1	solute carrier family 16 member 1 [Source:HGNC Symbol;Acc:HGNC:10922]
260425	MAGI3	membrane associated guanylate kinase, WW and PDZ domain containing 3 [Source:HGNC Symbol;Acc:HGNC:29647]
204851	HIPK1	homeodomain interacting protein kinase 1 [Source:HGNC Symbol;Acc:HGNC:19006]
148281	SYT6	synaptotagmin 6 [Source:HGNC Symbol;Acc:HGNC:18638]
51592	TRIM33	tripartite motif containing 33 [Source:HGNC Symbol;Acc:HGNC:16290]
7812	CSDE1	cold shock domain containing E1 [Source:HGNC Symbol;Acc:HGNC:29905]
7252	TSHB	thyroid stimulating hormone subunit beta [Source:HGNC Symbol;Acc:HGNC:12372]
4803	NGF	nerve growth factor [Source:HGNC Symbol;Acc:HGNC:7808]
126868	MAB21L3	mab-21 like 3 [Source:HGNC Symbol;Acc:HGNC:26787]
5738	PTGFRN	prostaglandin F2 receptor inhibitor [Source:HGNC Symbol;Acc:HGNC:9601]
9398	CD101	CD101 molecule [Source:HGNC Symbol;Acc:HGNC:5949]
80263	TRIM45	tripartite motif containing 45 [Source:HGNC Symbol;Acc:HGNC:19018]
54855	TENT5C	terminal nucleotidyltransferase 5C [Source:HGNC Symbol;Acc:HGNC:24712]
90874	ZNF697	zinc finger protein 697 [Source:HGNC Symbol;Acc:HGNC:32034]
3158	HMGCS2	3-hydroxy-3-methylglutaryl-CoA synthase 2 [Source:HGNC Symbol;Acc:HGNC:5008]
83998	REG4	regenerating family member 4 [Source:HGNC Symbol;Acc:HGNC:22977]
4853	NOTCH2	notch receptor 2 [Source:HGNC Symbol;Acc:HGNC:7882]
10623	POLR3C	RNA polymerase III subunit C [Source:HGNC Symbol;Acc:HGNC:30076]
5174	PDZK1	PDZ domain containing 1 [Source:HGNC Symbol;Acc:HGNC:8821]
5565	PRKAB2	protein kinase AMP-activated non-catalytic subunit beta 2 [Source:HGNC Symbol;Acc:HGNC:9379]
2703	GJA8	gap junction protein alpha 8 [Source:HGNC Symbol;Acc:HGNC:4281]
11311	VPS45	vacuolar protein sorting 45 homolog [Source:HGNC Symbol;Acc:HGNC:14579]
54460	MRPS21	mitochondrial ribosomal protein S21 [Source:HGNC Symbol;Acc:HGNC:14046]
23248	RPRD2	regulation of nuclear pre-mRNA domain containing 2 [Source:HGNC Symbol;Acc:HGNC:29039]
4170	MCL1	MCL1 apoptosis regulator, BCL2 family member [Source:HGNC Symbol;Acc:HGNC:6943]
58497	PRUNE1	prune exopolyphosphatase 1 [Source:HGNC Symbol;Acc:HGNC:13420]
126626	GABPB2	GA binding protein transcription factor subunit beta 2 [Source:HGNC Symbol;Acc:HGNC:28441]
10500	SEMA6C	semaphorin 6C [Source:HGNC Symbol;Acc:HGNC:10740]
8991	SELENBP1	selenium binding protein 1 [Source:HGNC Symbol;Acc:HGNC:10719]
5692	PSMB4	proteasome 20S subunit beta 4 [Source:HGNC Symbol;Acc:HGNC:9541]
353131	LCE1A	late cornified envelope 1A [Source:HGNC Symbol;Acc:HGNC:29459]
6704	SPRR2E	small proline rich protein 2E [Source:HGNC Symbol;Acc:HGNC:11265]
6278	S100A7	S100 calcium binding protein A7 [Source:HGNC Symbol;Acc:HGNC:10497]
57198	ATP8B2	ATPase phospholipid transporting 8B2 [Source:HGNC Symbol;Acc:HGNC:13534]
3782	KCNN3	potassium calcium-activated channel subfamily N member 3 [Source:HGNC Symbol;Acc:HGNC:6292]
51043	ZBTB7B	zinc finger and BTB domain containing 7B [Source:HGNC Symbol;Acc:HGNC:18668]
127579	DCST2	DC-STAMP domain containing 2 [Source:HGNC Symbol;Acc:HGNC:26562]
57657	HCN3	hyperpolarization activated cyclic nucleotide gated potassium channel 3 [Source:HGNC Symbol;Acc:HGNC:19183]
5313	PKLR	pyruvate kinase L/R [Source:HGNC Symbol;Acc:HGNC:9020]
2224	FDPS	farnesyl diphosphate synthase [Source:HGNC Symbol;Acc:HGNC:3631]
55870	ASH1L	ASH1 like histone lysine methyltransferase [Source:HGNC Symbol;Acc:HGNC:19088]
23208	SYT11	synaptotagmin 11 [Source:HGNC Symbol;Acc:HGNC:19239]
56893	UBQLN4	ubiquilin 4 [Source:HGNC Symbol;Acc:HGNC:1237]
64218	SEMA4A	semaphorin 4A [Source:HGNC Symbol;Acc:HGNC:10729]
11243	PMF1	polyamine modulated factor 1 [Source:HGNC Symbol;Acc:HGNC:9112]
100527963	PMF1-BGLAP	PMF1-BGLAP readthrough [Source:HGNC Symbol;Acc:HGNC:42953]
632	BGLAP	bone gamma-carboxyglutamate protein [Source:HGNC Symbol;Acc:HGNC:1043]
79957	PAQR6	progestin and adipoQ receptor family member 6 [Source:HGNC Symbol;Acc:HGNC:30132]
9047	SH2D2A	SH2 domain containing 2A [Source:HGNC Symbol;Acc:HGNC:10821]
4914	NTRK1	neurotrophic receptor tyrosine kinase 1 [Source:HGNC Symbol;Acc:HGNC:8031]
3645	INSRR	insulin receptor related receptor [Source:HGNC Symbol;Acc:HGNC:6093]
375033	PEAR1	platelet endothelial aggregation receptor 1 [Source:HGNC Symbol;Acc:HGNC:33631]
912	CD1D	CD1d molecule [Source:HGNC Symbol;Acc:HGNC:1637]
3428	IFI16	interferon gamma inducible protein 16 [Source:HGNC Symbol;Acc:HGNC:5395]
480	ATP1A4	ATPase Na+/K+ transporting subunit alpha 4 [Source:HGNC Symbol;Acc:HGNC:14073]
57216	VANGL2	VANGL planar cell polarity protein 2 [Source:HGNC Symbol;Acc:HGNC:15511]
962	CD48	CD48 molecule [Source:HGNC Symbol;Acc:HGNC:1683]
100131187	TSTD1	thiosulfate sulfurtransferase like domain containing 1 [Source:HGNC Symbol;Acc:HGNC:35410]
7391	USF1	upstream transcription factor 1 [Source:HGNC Symbol;Acc:HGNC:12593]
5498	PPOX	protoporphyrinogen oxidase [Source:HGNC Symbol;Acc:HGNC:9280]
8703	B4GALT3	beta-1,4-galactosyltransferase 3 [Source:HGNC Symbol;Acc:HGNC:926]
2214	FCGR3A	Fc fragment of IgG receptor IIIa [Source:HGNC Symbol;Acc:HGNC:3619]
9722	NOS1AP	nitric oxide synthase 1 adaptor protein [Source:HGNC Symbol;Acc:HGNC:16859]
284680	SPATA46	spermatogenesis associated 46 [Source:HGNC Symbol;Acc:HGNC:27648]
400793	C1orf226	chromosome 1 open reading frame 226 [Source:HGNC Symbol;Acc:HGNC:34351]
5087	PBX1	PBX homeobox 1 [Source:HGNC Symbol;Acc:HGNC:8632]
4009	LMX1A	LIM homeobox transcription factor 1 alpha [Source:HGNC Symbol;Acc:HGNC:6653]
223	ALDH9A1	aldehyde dehydrogenase 9 family member A1 [Source:HGNC Symbol;Acc:HGNC:412]
54499	TMCO1	transmembrane and coiled-coil domains 1 [Source:HGNC Symbol;Acc:HGNC:18188]
7371	UCK2	uridine-cytidine kinase 2 [Source:HGNC Symbol;Acc:HGNC:12562]
10223	GPA33	glycoprotein A33 [Source:HGNC Symbol;Acc:HGNC:4445]
919	CD247	CD247 molecule [Source:HGNC Symbol;Acc:HGNC:1677]
375035	SFT2D2	SFT2 domain containing 2 [Source:HGNC Symbol;Acc:HGNC:25140]
1805	DPT	dermatopontin [Source:HGNC Symbol;Acc:HGNC:3011]
481	ATP1B1	ATPase Na+/K+ transporting subunit beta 1 [Source:HGNC Symbol;Acc:HGNC:804]
57821	CCDC181	coiled-coil domain containing 181 [Source:HGNC Symbol;Acc:HGNC:28051]
10560	SLC19A2	solute carrier family 19 member 2 [Source:HGNC Symbol;Acc:HGNC:10938]
2328	FMO3	flavin containing dimethylaniline monoxygenase 3 [Source:HGNC Symbol;Acc:HGNC:3771]
2329	FMO4	flavin containing dimethylaniline monoxygenase 4 [Source:HGNC Symbol;Acc:HGNC:3772]
23215	PRRC2C	proline rich coiled-coil 2C [Source:HGNC Symbol;Acc:HGNC:24903]
26052	DNM3	dynamin 3 [Source:HGNC Symbol;Acc:HGNC:29125]
284525	SLC9C2	solute carrier family 9 member C2 (putative) [Source:HGNC Symbol;Acc:HGNC:28664]
149041	RC3H1	ring finger and CCCH-type domains 1 [Source:HGNC Symbol;Acc:HGNC:29434]
9910	RABGAP1L	RAB GTPase activating protein 1 like [Source:HGNC Symbol;Acc:HGNC:24663]
63923	TNN	tenascin N [Source:HGNC Symbol;Acc:HGNC:22942]
7143	TNR	tenascin R [Source:HGNC Symbol;Acc:HGNC:11953]
57795	BRINP2	BMP/retinoic acid inducible neural specific 2 [Source:HGNC Symbol;Acc:HGNC:13746]
89866	SEC16B	SEC16 homolog B, endoplasmic reticulum export factor [Source:HGNC Symbol;Acc:HGNC:30301]
9462	RASAL2	RAS protein activator like 2 [Source:HGNC Symbol;Acc:HGNC:9874]
9917	FAM20B	FAM20B glycosaminoglycan xylosylkinase [Source:HGNC Symbol;Acc:HGNC:23017]
6646	SOAT1	sterol O-acyltransferase 1 [Source:HGNC Symbol;Acc:HGNC:11177]
163589	TDRD5	tudor domain containing 5 [Source:HGNC Symbol;Acc:HGNC:20614]
148753	FAM163A	family with sequence similarity 163 member A [Source:HGNC Symbol;Acc:HGNC:28274]
5768	QSOX1	quiescin sulfhydryl oxidase 1 [Source:HGNC Symbol;Acc:HGNC:9756]
89884	LHX4	LIM homeobox 4 [Source:HGNC Symbol;Acc:HGNC:21734]
84320	ACBD6	acyl-CoA binding domain containing 6 [Source:HGNC Symbol;Acc:HGNC:23339]
9213	XPR1	xenotropic and polytropic retrovirus receptor 1 [Source:HGNC Symbol;Acc:HGNC:12827]
57710	KIAA1614	KIAA1614 [Source:HGNC Symbol;Acc:HGNC:29327]
777	CACNA1E	calcium voltage-gated channel subunit alpha1 E [Source:HGNC Symbol;Acc:HGNC:1392]
3915	LAMC1	laminin subunit gamma 1 [Source:HGNC Symbol;Acc:HGNC:6492]
23057	NMNAT2	nicotinamide nucleotide adenylyltransferase 2 [Source:HGNC Symbol;Acc:HGNC:16789]
4688	NCF2	neutrophil cytosolic factor 2 [Source:HGNC Symbol;Acc:HGNC:7661]
23179	RGL1	ral guanine nucleotide dissociation stimulator like 1 [Source:HGNC Symbol;Acc:HGNC:30281]
23127	COLGALT2	collagen beta(1-O)galactosyltransferase 2 [Source:HGNC Symbol;Acc:HGNC:16790]
81563	C1orf21	chromosome 1 open reading frame 21 [Source:HGNC Symbol;Acc:HGNC:15494]
116496	NIBAN1	niban apoptosis regulator 1 [Source:HGNC Symbol;Acc:HGNC:16784]
83872	HMCN1	hemicentin 1 [Source:HGNC Symbol;Acc:HGNC:19194]
5321	PLA2G4A	phospholipase A2 group IVA [Source:HGNC Symbol;Acc:HGNC:9035]
339479	BRINP3	BMP/retinoic acid inducible neural specific 3 [Source:HGNC Symbol;Acc:HGNC:22393]
343450	KCNT2	potassium sodium-activated channel subfamily T member 2 [Source:HGNC Symbol;Acc:HGNC:18866]
388722	C1orf53	chromosome 1 open reading frame 53 [Source:HGNC Symbol;Acc:HGNC:30003]
56956	LHX9	LIM homeobox 9 [Source:HGNC Symbol;Acc:HGNC:14222]
2494	NR5A2	nuclear receptor subfamily 5 group A member 2 [Source:HGNC Symbol;Acc:HGNC:7984]
83479	DDX59	DEAD-box helicase 59 [Source:HGNC Symbol;Acc:HGNC:25360]
55765	INAVA	innate immunity activator [Source:HGNC Symbol;Acc:HGNC:25599]
1465	CSRP1	cysteine and glycine rich protein 1 [Source:HGNC Symbol;Acc:HGNC:2469]
89796	NAV1	neuron navigator 1 [Source:HGNC Symbol;Acc:HGNC:15989]
25802	LMOD1	leiomodin 1 [Source:HGNC Symbol;Acc:HGNC:6647]
10440	TIMM17A	translocase of inner mitochondrial membrane 17A [Source:HGNC Symbol;Acc:HGNC:17315]
59352	LGR6	leucine rich repeat containing G protein-coupled receptor 6 [Source:HGNC Symbol;Acc:HGNC:19719]
127833	SYT2	synaptotagmin 2 [Source:HGNC Symbol;Acc:HGNC:11510]
59349	KLHL12	kelch like family member 12 [Source:HGNC Symbol;Acc:HGNC:19360]
134	ADORA1	adenosine A1 receptor [Source:HGNC Symbol;Acc:HGNC:262]
2331	FMOD	fibromodulin [Source:HGNC Symbol;Acc:HGNC:3774]
6635	SNRPE	small nuclear ribonucleoprotein polypeptide E [Source:HGNC Symbol;Acc:HGNC:11161]
22874	PLEKHA6	pleckstrin homology domain containing A6 [Source:HGNC Symbol;Acc:HGNC:17053]
4194	MDM4	MDM4 regulator of p53 [Source:HGNC Symbol;Acc:HGNC:6974]
23114	NFASC	neurofascin [Source:HGNC Symbol;Acc:HGNC:29866]
6900	CNTN2	contactin 2 [Source:HGNC Symbol;Acc:HGNC:2172]
55220	KLHDC8A	kelch domain containing 8A [Source:HGNC Symbol;Acc:HGNC:25573]
5129	CDK18	cyclin dependent kinase 18 [Source:HGNC Symbol;Acc:HGNC:8751]
148808	MFSD4A	major facilitator superfamily domain containing 4A [Source:HGNC Symbol;Acc:HGNC:25433]
2005	ELK4	ETS transcription factor ELK4 [Source:HGNC Symbol;Acc:HGNC:3326]
64710	NUCKS1	nuclear casein kinase and cyclin dependent kinase substrate 1 [Source:HGNC Symbol;Acc:HGNC:29923]
8934	RAB29	RAB29, member RAS oncogene family [Source:HGNC Symbol;Acc:HGNC:9789]
148811	PM20D1	peptidase M20 domain containing 1 [Source:HGNC Symbol;Acc:HGNC:26518]
115019	SLC26A9	solute carrier family 26 member 9 [Source:HGNC Symbol;Acc:HGNC:14469]
440712	RHEX	regulator of hemoglobinization and erythroid cell expansion [Source:HGNC Symbol;Acc:HGNC:25341]
9641	IKBKE	inhibitor of nuclear factor kappa B kinase subunit epsilon [Source:HGNC Symbol;Acc:HGNC:14552]
83593	RASSF5	Ras association domain family member 5 [Source:HGNC Symbol;Acc:HGNC:17609]
1380	CR2	complement C3d receptor 2 [Source:HGNC Symbol;Acc:HGNC:2336]
1378	CR1	complement C3b/C4b receptor 1 (Knops blood group) [Source:HGNC Symbol;Acc:HGNC:2334]
4179	CD46	CD46 molecule [Source:HGNC Symbol;Acc:HGNC:6953]
5362	PLXNA2	plexin A2 [Source:HGNC Symbol;Acc:HGNC:9100]
3290	HSD11B1	hydroxysteroid 11-beta dehydrogenase 1 [Source:HGNC Symbol;Acc:HGNC:5208]
255928	SYT14	synaptotagmin 14 [Source:HGNC Symbol;Acc:HGNC:23143]
55733	HHAT	hedgehog acyltransferase [Source:HGNC Symbol;Acc:HGNC:18270]
25896	INTS7	integrator complex subunit 7 [Source:HGNC Symbol;Acc:HGNC:24484]
28982	FLVCR1	FLVCR heme transporter 1 [Source:HGNC Symbol;Acc:HGNC:24682]
79805	VASH2	vasohibin 2 [Source:HGNC Symbol;Acc:HGNC:25723]
26750	RPS6KC1	ribosomal protein S6 kinase C1 [Source:HGNC Symbol;Acc:HGNC:10439]
5629	PROX1	prospero homeobox 1 [Source:HGNC Symbol;Acc:HGNC:9459]
1063	CENPF	centromere protein F [Source:HGNC Symbol;Acc:HGNC:1857]
3776	KCNK2	potassium two pore domain channel subfamily K member 2 [Source:HGNC Symbol;Acc:HGNC:6277]
7399	USH2A	usherin [Source:HGNC Symbol;Acc:HGNC:12601]
2104	ESRRG	estrogen related receptor gamma [Source:HGNC Symbol;Acc:HGNC:3474]
128153	SPATA17	spermatogenesis associated 17 [Source:HGNC Symbol;Acc:HGNC:25184]
7042	TGFB2	transforming growth factor beta 2 [Source:HGNC Symbol;Acc:HGNC:11768]
2058	EPRS1	glutamyl-prolyl-tRNA synthetase 1 [Source:HGNC Symbol;Acc:HGNC:3418]
55699	IARS2	isoleucyl-tRNA synthetase 2, mitochondrial [Source:HGNC Symbol;Acc:HGNC:29685]
25782	RAB3GAP2	RAB3 GTPase activating non-catalytic protein subunit 2 [Source:HGNC Symbol;Acc:HGNC:17168]
9015	TAF1A	TATA-box binding protein associated factor, RNA polymerase I subunit A [Source:HGNC Symbol;Acc:HGNC:11532]
55061	SUSD4	sushi domain containing 4 [Source:HGNC Symbol;Acc:HGNC:25470]
127602	DNAH14	dynein axonemal heavy chain 14 [Source:HGNC Symbol;Acc:HGNC:2945]
2052	EPHX1	epoxide hydrolase 1 [Source:HGNC Symbol;Acc:HGNC:3401]
163859	SDE2	SDE2 telomere maintenance homolog [Source:HGNC Symbol;Acc:HGNC:26643]
3707	ITPKB	inositol-trisphosphate 3-kinase B [Source:HGNC Symbol;Acc:HGNC:6179]
8476	CDC42BPA	CDC42 binding protein kinase alpha [Source:HGNC Symbol;Acc:HGNC:1737]
339500	ZNF678	zinc finger protein 678 [Source:HGNC Symbol;Acc:HGNC:28652]
339501	PRSS38	serine protease 38 [Source:HGNC Symbol;Acc:HGNC:29625]
7483	WNT9A	Wnt family member 9A [Source:HGNC Symbol;Acc:HGNC:12778]
23456	ABCB10	ATP binding cassette subfamily B member 10 [Source:HGNC Symbol;Acc:HGNC:41]
27097	TAF5L	TATA-box binding protein associated factor 5 like [Source:HGNC Symbol;Acc:HGNC:17304]
2590	GALNT2	polypeptide N-acetylgalactosaminyltransferase 2 [Source:HGNC Symbol;Acc:HGNC:4124]
79605	PGBD5	piggyBac transposable element derived 5 [Source:HGNC Symbol;Acc:HGNC:19405]
375061	FAM89A	family with sequence similarity 89 member A [Source:HGNC Symbol;Acc:HGNC:25057]
128061	C1orf131	chromosome 1 open reading frame 131 [Source:HGNC Symbol;Acc:HGNC:25332]
8443	GNPAT	glyceronephosphate O-acyltransferase [Source:HGNC Symbol;Acc:HGNC:4416]
54583	EGLN1	egl-9 family hypoxia inducible factor 1 [Source:HGNC Symbol;Acc:HGNC:1232]
27185	DISC1	DISC1 scaffold protein [Source:HGNC Symbol;Acc:HGNC:2888]
57568	SIPA1L2	signal induced proliferation associated 1 like 2 [Source:HGNC Symbol;Acc:HGNC:23800]
80003	PCNX2	pecanex 2 [Source:HGNC Symbol;Acc:HGNC:8736]
148641	SLC35F3	solute carrier family 35 member F3 [Source:HGNC Symbol;Acc:HGNC:23616]
23029	RBM34	RNA binding motif protein 34 [Source:HGNC Symbol;Acc:HGNC:28965]
2786	GNG4	G protein subunit gamma 4 [Source:HGNC Symbol;Acc:HGNC:4407]
4811	NID1	nidogen 1 [Source:HGNC Symbol;Acc:HGNC:7821]
7107	GPR137B	G protein-coupled receptor 137B [Source:HGNC Symbol;Acc:HGNC:11862]
56605	ERO1B	endoplasmic reticulum oxidoreductase 1 beta [Source:HGNC Symbol;Acc:HGNC:14355]
128178	EDARADD	EDAR associated death domain [Source:HGNC Symbol;Acc:HGNC:14341]
3964	LGALS8	galectin 8 [Source:HGNC Symbol;Acc:HGNC:6569]
55127	HEATR1	HEAT repeat containing 1 [Source:HGNC Symbol;Acc:HGNC:25517]
6262	RYR2	ryanodine receptor 2 [Source:HGNC Symbol;Acc:HGNC:10484]
1131	CHRM3	cholinergic receptor muscarinic 3 [Source:HGNC Symbol;Acc:HGNC:1952]
56776	FMN2	formin 2 [Source:HGNC Symbol;Acc:HGNC:14074]
64388	GREM2	gremlin 2, DAN family BMP antagonist [Source:HGNC Symbol;Acc:HGNC:17655]
6000	RGS7	regulator of G protein signaling 7 [Source:HGNC Symbol;Acc:HGNC:10003]
8564	KMO	kynurenine 3-monooxygenase [Source:HGNC Symbol;Acc:HGNC:6381]
23596	OPN3	opsin 3 [Source:HGNC Symbol;Acc:HGNC:14007]
128025	WDR64	WD repeat domain 64 [Source:HGNC Symbol;Acc:HGNC:26570]
200150	PLD5	phospholipase D family member 5 [Source:HGNC Symbol;Acc:HGNC:26879]
10806	SDCCAG8	SHH signaling and ciliogenesis regulator SDCCAG8 [Source:HGNC Symbol;Acc:HGNC:10671]
10000	AKT3	AKT serine/threonine kinase 3 [Source:HGNC Symbol;Acc:HGNC:393]
84288	EFCAB2	EF-hand calcium binding domain 2 [Source:HGNC Symbol;Acc:HGNC:28166]
55083	KIF26B	kinesin family member 26B [Source:HGNC Symbol;Acc:HGNC:25484]
64754	SMYD3	SET and MYND domain containing 3 [Source:HGNC Symbol;Acc:HGNC:15513]
163882	CNST	consortin, connexin sorting protein [Source:HGNC Symbol;Acc:HGNC:26486]
114548	NLRP3	NLR family pyrin domain containing 3 [Source:HGNC Symbol;Acc:HGNC:16400]
25893	TRIM58	tripartite motif containing 58 [Source:HGNC Symbol;Acc:HGNC:24150]
26696	OR2T1	olfactory receptor family 2 subfamily T member 1 [Source:HGNC Symbol;Acc:HGNC:8277]
26751	SH3YL1	SH3 and SYLF domain containing 1 [Source:HGNC Symbol;Acc:HGNC:29546]
129787	TMEM18	transmembrane protein 18 [Source:HGNC Symbol;Acc:HGNC:25257]
54221	SNTG2	syntrophin gamma 2 [Source:HGNC Symbol;Acc:HGNC:13741]
7837	PXDN	peroxidasin [Source:HGNC Symbol;Acc:HGNC:14966]
23040	MYT1L	myelin transcription factor 1 like [Source:HGNC Symbol;Acc:HGNC:7623]
7260	EIPR1	EARP complex and GARP complex interacting protein 1 [Source:HGNC Symbol;Acc:HGNC:12383]
78989	COLEC11	collectin subfamily member 11 [Source:HGNC Symbol;Acc:HGNC:17213]
55821	ALLC	allantoicase [Source:HGNC Symbol;Acc:HGNC:17377]
728597	DCDC2C	doublecortin domain containing 2C [Source:HGNC Symbol;Acc:HGNC:32696]
129607	CMPK2	cytidine/uridine monophosphate kinase 2 [Source:HGNC Symbol;Acc:HGNC:27015]
9781	RNF144A	ring finger protein 144A [Source:HGNC Symbol;Acc:HGNC:20457]
129642	MBOAT2	membrane bound O-acyltransferase domain containing 2 [Source:HGNC Symbol;Acc:HGNC:25193]
8853	ASAP2	ArfGAP with SH3 domain, ankyrin repeat and PH domain 2 [Source:HGNC Symbol;Acc:HGNC:2721]
9270	ITGB1BP1	integrin subunit beta 1 binding protein 1 [Source:HGNC Symbol;Acc:HGNC:23927]
29841	GRHL1	grainyhead like transcription factor 1 [Source:HGNC Symbol;Acc:HGNC:17923]
3241	HPCAL1	hippocalcin like 1 [Source:HGNC Symbol;Acc:HGNC:5145]
10130	PDIA6	protein disulfide isomerase family A member 6 [Source:HGNC Symbol;Acc:HGNC:30168]
9687	GREB1	growth regulating estrogen receptor binding 1 [Source:HGNC Symbol;Acc:HGNC:24885]
23620	NTSR2	neurotensin receptor 2 [Source:HGNC Symbol;Acc:HGNC:8040]
23175	LPIN1	lipin 1 [Source:HGNC Symbol;Acc:HGNC:13345]
4613	MYCN	MYCN proto-oncogene, bHLH transcription factor [Source:HGNC Symbol;Acc:HGNC:7559]
3790	KCNS3	potassium voltage-gated channel modifier subfamily S member 3 [Source:HGNC Symbol;Acc:HGNC:6302]
130497	OSR1	odd-skipped related transcription factor 1 [Source:HGNC Symbol;Acc:HGNC:8111]
114818	KLHL29	kelch like family member 29 [Source:HGNC Symbol;Acc:HGNC:29404]
8648	NCOA1	nuclear receptor coactivator 1 [Source:HGNC Symbol;Acc:HGNC:7668]
109	ADCY3	adenylate cyclase 3 [Source:HGNC Symbol;Acc:HGNC:234]
22979	EFR3B	EFR3 homolog B [Source:HGNC Symbol;Acc:HGNC:29155]
5443	POMC	proopiomelanocortin [Source:HGNC Symbol;Acc:HGNC:9201]
1788	DNMT3A	DNA methyltransferase 3 alpha [Source:HGNC Symbol;Acc:HGNC:2978]
1838	DTNB	dystrobrevin beta [Source:HGNC Symbol;Acc:HGNC:3058]
55252	ASXL2	ASXL transcriptional regulator 2 [Source:HGNC Symbol;Acc:HGNC:23805]
3797	KIF3C	kinesin family member 3C [Source:HGNC Symbol;Acc:HGNC:6321]
9381	OTOF	otoferlin [Source:HGNC Symbol;Acc:HGNC:8515]
3777	KCNK3	potassium two pore domain channel subfamily K member 3 [Source:HGNC Symbol;Acc:HGNC:6278]
56896	DPYSL5	dihydropyrimidinase like 5 [Source:HGNC Symbol;Acc:HGNC:20637]
22924	MAPRE3	microtubule associated protein RP/EB family member 3 [Source:HGNC Symbol;Acc:HGNC:6892]
84696	ABHD1	abhydrolase domain containing 1 [Source:HGNC Symbol;Acc:HGNC:17553]
10113	PREB	prolactin regulatory element binding [Source:HGNC Symbol;Acc:HGNC:9356]
8884	SLC5A6	solute carrier family 5 member 6 [Source:HGNC Symbol;Acc:HGNC:11041]
51374	ATRAID	all-trans retinoic acid induced differentiation factor [Source:HGNC Symbol;Acc:HGNC:24090]
790	CAD	carbamoyl-phosphate synthetase 2, aspartate transcarbamylase, and dihydroorotase [Source:HGNC Symbol;Acc:HGNC:1424]
2976	GTF3C2	general transcription factor IIIC subunit 2 [Source:HGNC Symbol;Acc:HGNC:4665]
2646	GCKR	glucokinase regulator [Source:HGNC Symbol;Acc:HGNC:4196]
9553	MRPL33	mitochondrial ribosomal protein L33 [Source:HGNC Symbol;Acc:HGNC:14487]
64080	RBKS	ribokinase [Source:HGNC Symbol;Acc:HGNC:30325]
9577	BABAM2	BRISC and BRCA1 A complex member 2 [Source:HGNC Symbol;Acc:HGNC:1106]
23160	WDR43	WD repeat domain 43 [Source:HGNC Symbol;Acc:HGNC:28945]
238	ALK	ALK receptor tyrosine kinase [Source:HGNC Symbol;Acc:HGNC:427]
81606	LBH	LBH regulator of WNT signaling pathway [Source:HGNC Symbol;Acc:HGNC:29532]
253558	LCLAT1	lysocardiolipin acyltransferase 1 [Source:HGNC Symbol;Acc:HGNC:26756]
79623	GALNT14	polypeptide N-acetylgalactosaminyltransferase 14 [Source:HGNC Symbol;Acc:HGNC:22946]
84661	DPY30	dpy-30 histone methyltransferase complex regulatory subunit [Source:HGNC Symbol;Acc:HGNC:24590]
84272	YIPF4	Yip1 domain family member 4 [Source:HGNC Symbol;Acc:HGNC:28145]
57448	BIRC6	baculoviral IAP repeat containing 6 [Source:HGNC Symbol;Acc:HGNC:13516]
55622	TTC27	tetratricopeptide repeat domain 27 [Source:HGNC Symbol;Acc:HGNC:25986]
4052	LTBP1	latent transforming growth factor beta binding protein 1 [Source:HGNC Symbol;Acc:HGNC:6714]
54497	HEATR5B	HEAT repeat containing 5B [Source:HGNC Symbol;Acc:HGNC:29273]
391365	SULT6B1	sulfotransferase family 6B member 1 [Source:HGNC Symbol;Acc:HGNC:33433]
151393	RMDN2	regulator of microtubule dynamics 2 [Source:HGNC Symbol;Acc:HGNC:26567]
6432	SRSF7	serine and arginine rich splicing factor 7 [Source:HGNC Symbol;Acc:HGNC:10789]
100271715	ARHGEF33	Rho guanine nucleotide exchange factor 33 [Source:HGNC Symbol;Acc:HGNC:37252]
6654	SOS1	SOS Ras/Rac guanine nucleotide exchange factor 1 [Source:HGNC Symbol;Acc:HGNC:11187]
6546	SLC8A1	solute carrier family 8 member A1 [Source:HGNC Symbol;Acc:HGNC:11068]
400950	C2orf91	chromosome 2 putative open reading frame 91 [Source:HGNC Symbol;Acc:HGNC:42966]
27436	EML4	EMAP like 4 [Source:HGNC Symbol;Acc:HGNC:1316]
9167	COX7A2L	cytochrome c oxidase subunit 7A2 like [Source:HGNC Symbol;Acc:HGNC:2289]
170850	KCNG3	potassium voltage-gated channel modifier subfamily G member 3 [Source:HGNC Symbol;Acc:HGNC:18306]
57504	MTA3	metastasis associated 1 family member 3 [Source:HGNC Symbol;Acc:HGNC:23784]
23498	HAAO	3-hydroxyanthranilate 3,4-dioxygenase [Source:HGNC Symbol;Acc:HGNC:4796]
63892	THADA	THADA armadillo repeat containing [Source:HGNC Symbol;Acc:HGNC:19217]
130271	PLEKHH2	pleckstrin homology, MyTH4 and FERM domain containing H2 [Source:HGNC Symbol;Acc:HGNC:30506]
51626	DYNC2LI1	dynein cytoplasmic 2 light intermediate chain 1 [Source:HGNC Symbol;Acc:HGNC:24595]
64241	ABCG8	ATP binding cassette subfamily G member 8 [Source:HGNC Symbol;Acc:HGNC:13887]
10128	LRPPRC	leucine rich pentatricopeptide repeat containing [Source:HGNC Symbol;Acc:HGNC:15714]
6519	SLC3A1	solute carrier family 3 member 1 [Source:HGNC Symbol;Acc:HGNC:11025]
79823	CAMKMT	calmodulin-lysine N-methyltransferase [Source:HGNC Symbol;Acc:HGNC:26276]
5581	PRKCE	protein kinase C epsilon [Source:HGNC Symbol;Acc:HGNC:9401]
5281	PIGF	phosphatidylinositol glycan anchor biosynthesis class F [Source:HGNC Symbol;Acc:HGNC:8962]
90411	MCFD2	multiple coagulation factor deficiency 2, ER cargo receptor complex subunit [Source:HGNC Symbol;Acc:HGNC:18451]
285051	STPG4	sperm-tail PG-rich repeat containing 4 [Source:HGNC Symbol;Acc:HGNC:26850]
4072	EPCAM	epithelial cell adhesion molecule [Source:HGNC Symbol;Acc:HGNC:11529]
80204	FBXO11	F-box protein 11 [Source:HGNC Symbol;Acc:HGNC:13590]
129285	PPP1R21	protein phosphatase 1 regulatory subunit 21 [Source:HGNC Symbol;Acc:HGNC:30595]
9378	NRXN1	neurexin 1 [Source:HGNC Symbol;Acc:HGNC:8008]
51130	ASB3	ankyrin repeat and SOCS box containing 3 [Source:HGNC Symbol;Acc:HGNC:16013]
27248	ERLEC1	endoplasmic reticulum lectin 1 [Source:HGNC Symbol;Acc:HGNC:25222]
98	ACYP2	acylphosphatase 2 [Source:HGNC Symbol;Acc:HGNC:180]
6711	SPTBN1	spectrin beta, non-erythrocytic 1 [Source:HGNC Symbol;Acc:HGNC:11275]
400954	EML6	EMAP like 6 [Source:HGNC Symbol;Acc:HGNC:35412]
57142	RTN4	reticulon 4 [Source:HGNC Symbol;Acc:HGNC:14085]
130162	CLHC1	clathrin heavy chain linker domain containing 1 [Source:HGNC Symbol;Acc:HGNC:26453]
4528	MTIF2	mitochondrial translational initiation factor 2 [Source:HGNC Symbol;Acc:HGNC:7441]
114800	CCDC85A	coiled-coil domain containing 85A [Source:HGNC Symbol;Acc:HGNC:29400]
7444	VRK2	VRK serine/threonine kinase 2 [Source:HGNC Symbol;Acc:HGNC:12719]
55120	FANCL	FA complementation group L [Source:HGNC Symbol;Acc:HGNC:20748]
53335	BCL11A	BAF chromatin remodeling complex subunit BCL11A [Source:HGNC Symbol;Acc:HGNC:13221]
150962	PUS10	pseudouridine synthase 10 [Source:HGNC Symbol;Acc:HGNC:26505]
9736	USP34	ubiquitin specific peptidase 34 [Source:HGNC Symbol;Acc:HGNC:20066]
23301	EHBP1	EH domain binding protein 1 [Source:HGNC Symbol;Acc:HGNC:29144]
51057	WDPCP	WD repeat containing planar cell polarity effector [Source:HGNC Symbol;Acc:HGNC:28027]
9792	SERTAD2	SERTA domain containing 2 [Source:HGNC Symbol;Acc:HGNC:30784]
23177	CEP68	centrosomal protein 68 [Source:HGNC Symbol;Acc:HGNC:29076]
5861	RAB1A	RAB1A, member RAS oncogene family [Source:HGNC Symbol;Acc:HGNC:9758]
200734	SPRED2	sprouty related EVH1 domain containing 2 [Source:HGNC Symbol;Acc:HGNC:17722]
4211	MEIS1	Meis homeobox 1 [Source:HGNC Symbol;Acc:HGNC:7000]
54465	ETAA1	ETAA1 activator of ATR kinase [Source:HGNC Symbol;Acc:HGNC:24648]
10438	C1D	C1D nuclear receptor corepressor [Source:HGNC Symbol;Acc:HGNC:29911]
84168	ANTXR1	ANTXR cell adhesion molecule 1 [Source:HGNC Symbol;Acc:HGNC:21014]
151516	ASPRV1	aspartic peptidase retroviral like 1 [Source:HGNC Symbol;Acc:HGNC:26321]
7039	TGFA	transforming growth factor alpha [Source:HGNC Symbol;Acc:HGNC:11765]
119	ADD2	adducin 2 [Source:HGNC Symbol;Acc:HGNC:244]
525	ATP6V1B1	ATPase H+ transporting V1 subunit B1 [Source:HGNC Symbol;Acc:HGNC:853]
79998	ANKRD53	ankyrin repeat domain 53 [Source:HGNC Symbol;Acc:HGNC:25691]
8291	DYSF	dysferlin [Source:HGNC Symbol;Acc:HGNC:3097]
56603	CYP26B1	cytochrome P450 family 26 subfamily B member 1 [Source:HGNC Symbol;Acc:HGNC:20581]
23233	EXOC6B	exocyst complex component 6B [Source:HGNC Symbol;Acc:HGNC:17085]
150726	FBXO41	F-box protein 41 [Source:HGNC Symbol;Acc:HGNC:29409]
7840	ALMS1	ALMS1 centrosome and basal body associated protein [Source:HGNC Symbol;Acc:HGNC:428]
72	ACTG2	actin gamma 2, smooth muscle [Source:HGNC Symbol;Acc:HGNC:145]
10797	MTHFD2	methylenetetrahydrofolate dehydrogenase (NADP+ dependent) 2, methenyltetrahydrofolate cyclohydrolase [Source:HGNC Symbol;Acc:HGNC:7434]
6869	TACR1	tachykinin receptor 1 [Source:HGNC Symbol;Acc:HGNC:11526]
84141	EVA1A	eva-1 homolog A, regulator of programmed cell death [Source:HGNC Symbol;Acc:HGNC:25816]
80059	LRRTM4	leucine rich repeat transmembrane neuronal 4 [Source:HGNC Symbol;Acc:HGNC:19411]
1496	CTNNA2	catenin alpha 2 [Source:HGNC Symbol;Acc:HGNC:2510]
129293	TRABD2A	TraB domain containing 2A [Source:HGNC Symbol;Acc:HGNC:27013]
83439	TCF7L1	transcription factor 7 like 1 [Source:HGNC Symbol;Acc:HGNC:11640]
6439	SFTPB	surfactant protein B [Source:HGNC Symbol;Acc:HGNC:10801]
84913	ATOH8	atonal bHLH transcription factor 8 [Source:HGNC Symbol;Acc:HGNC:24126]
55037	PTCD3	pentatricopeptide repeat domain 3 [Source:HGNC Symbol;Acc:HGNC:24717]
10989	IMMT	inner membrane mitochondrial protein [Source:HGNC Symbol;Acc:HGNC:6047]
100526767	RNF103-CHMP3	RNF103-CHMP3 readthrough [Source:HGNC Symbol;Acc:HGNC:38847]
925	CD8A	CD8a molecule [Source:HGNC Symbol;Acc:HGNC:1706]
150572	SMYD1	SET and MYND domain containing 1 [Source:HGNC Symbol;Acc:HGNC:20986]
23397	NCAPH	non-SMC condensin I complex subunit H [Source:HGNC Symbol;Acc:HGNC:1112]
51252	FAM178B	family with sequence similarity 178 member B [Source:HGNC Symbol;Acc:HGNC:28036]
200403	VWA3B	von Willebrand factor A domain containing 3B [Source:HGNC Symbol;Acc:HGNC:28385]
1261	CNGA3	cyclic nucleotide gated channel subunit alpha 3 [Source:HGNC Symbol;Acc:HGNC:2150]
11320	MGAT4A	alpha-1,3-mannosyl-glycoprotein 4-beta-N-acetylglucosaminyltransferase A [Source:HGNC Symbol;Acc:HGNC:7047]
343990	CRACDL	CRACD like [Source:HGNC Symbol;Acc:HGNC:33454]
3899	AFF3	AF4/FMR2 family member 3 [Source:HGNC Symbol;Acc:HGNC:6473]
164832	LONRF2	LON peptidase N-terminal domain and ring finger 2 [Source:HGNC Symbol;Acc:HGNC:24788]
4862	NPAS2	neuronal PAS domain protein 2 [Source:HGNC Symbol;Acc:HGNC:7895]
11138	TBC1D8	TBC1 domain family member 8 [Source:HGNC Symbol;Acc:HGNC:17791]
284996	RNF149	ring finger protein 149 [Source:HGNC Symbol;Acc:HGNC:23137]
7850	IL1R2	interleukin 1 receptor type 2 [Source:HGNC Symbol;Acc:HGNC:5994]
9392	TGFBRAP1	transforming growth factor beta receptor associated protein 1 [Source:HGNC Symbol;Acc:HGNC:16836]
2274	FHL2	four and a half LIM domains 2 [Source:HGNC Symbol;Acc:HGNC:3703]
8440	NCK2	NCK adaptor protein 2 [Source:HGNC Symbol;Acc:HGNC:7665]
80146	UXS1	UDP-glucuronate decarboxylase 1 [Source:HGNC Symbol;Acc:HGNC:17729]
84620	ST6GAL2	ST6 beta-galactoside alpha-2,6-sialyltransferase 2 [Source:HGNC Symbol;Acc:HGNC:10861]
60482	SLC5A7	solute carrier family 5 member 7 [Source:HGNC Symbol;Acc:HGNC:14025]
165055	CCDC138	coiled-coil domain containing 138 [Source:HGNC Symbol;Acc:HGNC:26531]
151011	SEPTIN10	septin 10 [Source:HGNC Symbol;Acc:HGNC:14349]
4867	NPHP1	nephrocystin 1 [Source:HGNC Symbol;Acc:HGNC:7905]
55289	ACOXL	acyl-CoA oxidase like [Source:HGNC Symbol;Acc:HGNC:25621]
10018	BCL2L11	BCL2 like 11 [Source:HGNC Symbol;Acc:HGNC:994]
84910	TMEM87B	transmembrane protein 87B [Source:HGNC Symbol;Acc:HGNC:25913]
129804	FBLN7	fibulin 7 [Source:HGNC Symbol;Acc:HGNC:26740]
150465	TTL	tubulin tyrosine ligase [Source:HGNC Symbol;Acc:HGNC:21586]
57628	DPP10	dipeptidyl peptidase like 10 [Source:HGNC Symbol;Acc:HGNC:20823]
54520	CCDC93	coiled-coil domain containing 93 [Source:HGNC Symbol;Acc:HGNC:25611]
6344	SCTR	secretin receptor [Source:HGNC Symbol;Acc:HGNC:10608]
5775	PTPN4	protein tyrosine phosphatase non-receptor type 4 [Source:HGNC Symbol;Acc:HGNC:9656]
57669	EPB41L5	erythrocyte membrane protein band 4.1 like 5 [Source:HGNC Symbol;Acc:HGNC:19819]
2736	GLI2	GLI family zinc finger 2 [Source:HGNC Symbol;Acc:HGNC:4318]
23332	CLASP1	cytoplasmic linker associated protein 1 [Source:HGNC Symbol;Acc:HGNC:17088]
129684	CNTNAP5	contactin associated protein family member 5 [Source:HGNC Symbol;Acc:HGNC:18748]
339761	CYP27C1	cytochrome P450 family 27 subfamily C member 1 [Source:HGNC Symbol;Acc:HGNC:33480]
55679	LIMS2	LIM zinc finger domain containing 2 [Source:HGNC Symbol;Acc:HGNC:16084]
55339	WDR33	WD repeat domain 33 [Source:HGNC Symbol;Acc:HGNC:25651]
50649	ARHGEF4	Rho guanine nucleotide exchange factor 4 [Source:HGNC Symbol;Acc:HGNC:684]
130074	FAM168B	family with sequence similarity 168 member B [Source:HGNC Symbol;Acc:HGNC:27016]
2863	GPR39	G protein-coupled receptor 39 [Source:HGNC Symbol;Acc:HGNC:4496]
344148	NCKAP5	NCK associated protein 5 [Source:HGNC Symbol;Acc:HGNC:29847]
4249	MGAT5	alpha-1,6-mannosylglycoprotein 6-beta-N-acetylglucosaminyltransferase [Source:HGNC Symbol;Acc:HGNC:7049]
81615	TMEM163	transmembrane protein 163 [Source:HGNC Symbol;Acc:HGNC:25380]
130013	ACMSD	aminocarboxymuconate semialdehyde decarboxylase [Source:HGNC Symbol;Acc:HGNC:19288]
23518	R3HDM1	R3H domain containing 1 [Source:HGNC Symbol;Acc:HGNC:9757]
80731	THSD7B	thrombospondin type 1 domain containing 7B [Source:HGNC Symbol;Acc:HGNC:29348]
53353	LRP1B	LDL receptor related protein 1B [Source:HGNC Symbol;Acc:HGNC:6693]
55843	ARHGAP15	Rho GTPase activating protein 15 [Source:HGNC Symbol;Acc:HGNC:21030]
79712	GTDC1	glycosyltransferase like domain containing 1 [Source:HGNC Symbol;Acc:HGNC:20887]
9839	ZEB2	zinc finger E-box binding homeobox 2 [Source:HGNC Symbol;Acc:HGNC:14881]
5000	ORC4	origin recognition complex subunit 4 [Source:HGNC Symbol;Acc:HGNC:8490]
55777	MBD5	methyl-CpG binding domain protein 5 [Source:HGNC Symbol;Acc:HGNC:20444]
26122	EPC2	enhancer of polycomb homolog 2 [Source:HGNC Symbol;Acc:HGNC:24543]
130576	LYPD6B	LY6/PLAUR domain containing 6B [Source:HGNC Symbol;Acc:HGNC:27018]
114793	FMNL2	formin like 2 [Source:HGNC Symbol;Acc:HGNC:18267]
114805	GALNT13	polypeptide N-acetylgalactosaminyltransferase 13 [Source:HGNC Symbol;Acc:HGNC:23242]
151531	UPP2	uridine phosphorylase 2 [Source:HGNC Symbol;Acc:HGNC:23061]
130940	CCDC148	coiled-coil domain containing 148 [Source:HGNC Symbol;Acc:HGNC:25191]
8502	PKP4	plakophilin 4 [Source:HGNC Symbol;Acc:HGNC:9026]
92196	DAPL1	death associated protein like 1 [Source:HGNC Symbol;Acc:HGNC:21490]
85461	TANC1	tetratricopeptide repeat, ankyrin repeat and coiled-coil containing 1 [Source:HGNC Symbol;Acc:HGNC:29364]
151525	WDSUB1	WD repeat, sterile alpha motif and U-box domain containing 1 [Source:HGNC Symbol;Acc:HGNC:26697]
29994	BAZ2B	bromodomain adjacent to zinc finger domain 2B [Source:HGNC Symbol;Acc:HGNC:963]
64844	MARCHF7	membrane associated ring-CH-type finger 7 [Source:HGNC Symbol;Acc:HGNC:17393]
9936	CD302	CD302 molecule [Source:HGNC Symbol;Acc:HGNC:30843]
100526664	LY75-CD302	LY75-CD302 readthrough [Source:HGNC Symbol;Acc:HGNC:38828]
4065	LY75	lymphocyte antigen 75 [Source:HGNC Symbol;Acc:HGNC:6729]
22925	PLA2R1	phospholipase A2 receptor 1 [Source:HGNC Symbol;Acc:HGNC:9042]
3694	ITGB6	integrin subunit beta 6 [Source:HGNC Symbol;Acc:HGNC:6161]
5937	RBMS1	RNA binding motif single stranded interacting protein 1 [Source:HGNC Symbol;Acc:HGNC:9907]
10010	TANK	TRAF family member associated NFKB activator [Source:HGNC Symbol;Acc:HGNC:11562]
10716	TBR1	T-box brain transcription factor 1 [Source:HGNC Symbol;Acc:HGNC:11590]
57282	SLC4A10	solute carrier family 4 member 10 [Source:HGNC Symbol;Acc:HGNC:13811]
1803	DPP4	dipeptidyl peptidase 4 [Source:HGNC Symbol;Acc:HGNC:3009]
90134	KCNH7	potassium voltage-gated channel subfamily H member 7 [Source:HGNC Symbol;Acc:HGNC:18863]
2888	GRB14	growth factor receptor bound protein 14 [Source:HGNC Symbol;Acc:HGNC:4565]
22837	COBLL1	cordon-bleu WH2 repeat protein like 1 [Source:HGNC Symbol;Acc:HGNC:23571]
6328	SCN3A	sodium voltage-gated channel alpha subunit 3 [Source:HGNC Symbol;Acc:HGNC:10590]
6326	SCN2A	sodium voltage-gated channel alpha subunit 2 [Source:HGNC Symbol;Acc:HGNC:10588]
80034	CSRNP3	cysteine and serine rich nuclear protein 3 [Source:HGNC Symbol;Acc:HGNC:30729]
6323	SCN1A	sodium voltage-gated channel alpha subunit 1 [Source:HGNC Symbol;Acc:HGNC:10585]
6335	SCN9A	sodium voltage-gated channel alpha subunit 9 [Source:HGNC Symbol;Acc:HGNC:10597]
8708	B3GALT1	beta-1,3-galactosyltransferase 1 [Source:HGNC Symbol;Acc:HGNC:916]
27347	STK39	serine/threonine kinase 39 [Source:HGNC Symbol;Acc:HGNC:17717]
253782	CERS6	ceramide synthase 6 [Source:HGNC Symbol;Acc:HGNC:23826]
115677	NOSTRIN	nitric oxide synthase trafficking [Source:HGNC Symbol;Acc:HGNC:20203]
57818	G6PC2	glucose-6-phosphatase catalytic subunit 2 [Source:HGNC Symbol;Acc:HGNC:28906]
8647	ABCB11	ATP binding cassette subfamily B member 11 [Source:HGNC Symbol;Acc:HGNC:42]
4036	LRP2	LDL receptor related protein 2 [Source:HGNC Symbol;Acc:HGNC:6694]
10324	KLHL41	kelch like family member 41 [Source:HGNC Symbol;Acc:HGNC:16905]
100526832	KLHL23	kelch like family member 23 [Source:HGNC Symbol;Acc:HGNC:27506]
130507	UBR3	ubiquitin protein ligase E3 component n-recognin 3 [Source:HGNC Symbol;Acc:HGNC:30467]
140469	MYO3B	myosin IIIB [Source:HGNC Symbol;Acc:HGNC:15576]
2571	GAD1	glutamate decarboxylase 1 [Source:HGNC Symbol;Acc:HGNC:4092]
9874	TLK1	tousled like kinase 1 [Source:HGNC Symbol;Acc:HGNC:11841]
79901	CYBRD1	cytochrome b reductase 1 [Source:HGNC Symbol;Acc:HGNC:20797]
8604	SLC25A12	solute carrier family 25 member 12 [Source:HGNC Symbol;Acc:HGNC:10982]
254042	METAP1D	methionyl aminopeptidase type 1D, mitochondrial [Source:HGNC Symbol;Acc:HGNC:32583]
1745	DLX1	distal-less homeobox 1 [Source:HGNC Symbol;Acc:HGNC:2914]
3655	ITGA6	integrin subunit alpha 6 [Source:HGNC Symbol;Acc:HGNC:6142]
5163	PDK1	pyruvate dehydrogenase kinase 1 [Source:HGNC Symbol;Acc:HGNC:8809]
11069	RAPGEF4	Rap guanine nucleotide exchange factor 4 [Source:HGNC Symbol;Acc:HGNC:16626]
51776	MAP3K20	mitogen-activated protein kinase kinase kinase 20 [Source:HGNC Symbol;Acc:HGNC:17797]
83879	CDCA7	cell division cycle associated 7 [Source:HGNC Symbol;Acc:HGNC:14628]
6670	SP3	Sp3 transcription factor [Source:HGNC Symbol;Acc:HGNC:11208]
100131390	SP9	Sp9 transcription factor [Source:HGNC Symbol;Acc:HGNC:30690]
3238	HOXD12	homeobox D12 [Source:HGNC Symbol;Acc:HGNC:5135]
3232	HOXD3	homeobox D3 [Source:HGNC Symbol;Acc:HGNC:5137]
50940	PDE11A	phosphodiesterase 11A [Source:HGNC Symbol;Acc:HGNC:8773]
65977	PLEKHA3	pleckstrin homology domain containing A3 [Source:HGNC Symbol;Acc:HGNC:14338]
7273	TTN	titin [Source:HGNC Symbol;Acc:HGNC:12403]
285025	CCDC141	coiled-coil domain containing 141 [Source:HGNC Symbol;Acc:HGNC:26821]
91404	SESTD1	SEC14 and spectrin domain containing 1 [Source:HGNC Symbol;Acc:HGNC:18379]
151126	ZNF385B	zinc finger protein 385B [Source:HGNC Symbol;Acc:HGNC:26332]
3676	ITGA4	integrin subunit alpha 4 [Source:HGNC Symbol;Acc:HGNC:6140]
375298	CERKL	ceramide kinase like [Source:HGNC Symbol;Acc:HGNC:21699]
401024	FSIP2	fibrous sheath interacting protein 2 [Source:HGNC Symbol;Acc:HGNC:21675]
3685	ITGAV	integrin subunit alpha V [Source:HGNC Symbol;Acc:HGNC:6150]
10203	CALCRL	calcitonin receptor like receptor [Source:HGNC Symbol;Acc:HGNC:16709]
7035	TFPI	tissue factor pathway inhibitor [Source:HGNC Symbol;Acc:HGNC:11760]
51454	GULP1	GULP PTB domain containing engulfment adaptor 1 [Source:HGNC Symbol;Acc:HGNC:18649]
1281	COL3A1	collagen type III alpha 1 chain [Source:HGNC Symbol;Acc:HGNC:2201]
26275	HIBCH	3-hydroxyisobutyryl-CoA hydrolase [Source:HGNC Symbol;Acc:HGNC:4908]
23671	TMEFF2	transmembrane protein with EGF like and two follistatin like domains 2 [Source:HGNC Symbol;Acc:HGNC:11867]
56171	DNAH7	dynein axonemal heavy chain 7 [Source:HGNC Symbol;Acc:HGNC:18661]
57520	HECW2	HECT, C2 and WW domain containing E3 ubiquitin protein ligase 2 [Source:HGNC Symbol;Acc:HGNC:29853]
130132	RFTN2	raftlin family member 2 [Source:HGNC Symbol;Acc:HGNC:26402]
5334	PLCL1	phospholipase C like 1 (inactive) [Source:HGNC Symbol;Acc:HGNC:9063]
23314	SATB2	SATB homeobox 2 [Source:HGNC Symbol;Acc:HGNC:21637]
26010	SPATS2L	spermatogenesis associated serine rich 2 like [Source:HGNC Symbol;Acc:HGNC:24574]
316	AOX1	aldehyde oxidase 1 [Source:HGNC Symbol;Acc:HGNC:553]
65062	TMEM237	transmembrane protein 237 [Source:HGNC Symbol;Acc:HGNC:14432]
58538	MPP4	membrane palmitoylated protein 4 [Source:HGNC Symbol;Acc:HGNC:13680]
100652824	KIAA2012	KIAA2012 [Source:HGNC Symbol;Acc:HGNC:51250]
7341	SUMO1	small ubiquitin like modifier 1 [Source:HGNC Symbol;Acc:HGNC:12502]
659	BMPR2	bone morphogenetic protein receptor type 2 [Source:HGNC Symbol;Acc:HGNC:1078]
130026	ICA1L	islet cell autoantigen 1 like [Source:HGNC Symbol;Acc:HGNC:14442]
65065	NBEAL1	neurobeachin like 1 [Source:HGNC Symbol;Acc:HGNC:20681]
117583	PARD3B	par-3 family cell polarity regulator beta [Source:HGNC Symbol;Acc:HGNC:14446]
8609	KLF7	Kruppel like factor 7 [Source:HGNC Symbol;Acc:HGNC:6350]
389072	PLEKHM3	pleckstrin homology domain containing M3 [Source:HGNC Symbol;Acc:HGNC:34006]
1419	CRYGB	crystallin gamma B [Source:HGNC Symbol;Acc:HGNC:2409]
33	ACADL	acyl-CoA dehydrogenase long chain [Source:HGNC Symbol;Acc:HGNC:88]
1373	CPS1	carbamoyl-phosphate synthase 1 [Source:HGNC Symbol;Acc:HGNC:2323]
2066	ERBB4	erb-b2 receptor tyrosine kinase 4 [Source:HGNC Symbol;Acc:HGNC:3432]
79582	SPAG16	sperm associated antigen 16 [Source:HGNC Symbol;Acc:HGNC:23225]
7145	TNS1	tensin 1 [Source:HGNC Symbol;Acc:HGNC:11973]
375307	CATIP	ciliogenesis associated TTC17 interacting protein [Source:HGNC Symbol;Acc:HGNC:25062]
58190	CTDSP1	CTD small phosphatase 1 [Source:HGNC Symbol;Acc:HGNC:21614]
79840	NHEJ1	non-homologous end joining factor 1 [Source:HGNC Symbol;Acc:HGNC:25737]
5798	PTPRN	protein tyrosine phosphatase receptor type N [Source:HGNC Symbol;Acc:HGNC:9676]
1674	DES	desmin [Source:HGNC Symbol;Acc:HGNC:2770]
2043	EPHA4	EPH receptor A4 [Source:HGNC Symbol;Acc:HGNC:3388]
130367	SGPP2	sphingosine-1-phosphate phosphatase 2 [Source:HGNC Symbol;Acc:HGNC:19953]
10056	FARSB	phenylalanyl-tRNA synthetase subunit beta [Source:HGNC Symbol;Acc:HGNC:17800]
55619	DOCK10	dedicator of cytokinesis 10 [Source:HGNC Symbol;Acc:HGNC:23479]
57624	NYAP2	neuronal tyrosine-phosphorylated phosphoinositide-3-kinase adaptor 2 [Source:HGNC Symbol;Acc:HGNC:29291]
84236	RHBDD1	rhomboid domain containing 1 [Source:HGNC Symbol;Acc:HGNC:23081]
1286	COL4A4	collagen type IV alpha 4 chain [Source:HGNC Symbol;Acc:HGNC:2206]
80309	SPHKAP	SPHK1 interactor, AKAP domain containing [Source:HGNC Symbol;Acc:HGNC:30619]
55022	PID1	phosphotyrosine interaction domain containing 1 [Source:HGNC Symbol;Acc:HGNC:26084]
92737	DNER	delta/notch like EGF repeat containing [Source:HGNC Symbol;Acc:HGNC:24456]
130888	FBXO36	F-box protein 36 [Source:HGNC Symbol;Acc:HGNC:27020]
3431	SP110	SP110 nuclear body protein [Source:HGNC Symbol;Acc:HGNC:5401]
80210	ARMC9	armadillo repeat containing 9 [Source:HGNC Symbol;Acc:HGNC:20730]
389084	SNORC	secondary ossification center associated regulator of chondrocyte maturation [Source:HGNC Symbol;Acc:HGNC:33763]
25791	NGEF	neuronal guanine nucleotide exchange factor [Source:HGNC Symbol;Acc:HGNC:7807]
55054	ATG16L1	autophagy related 16 like 1 [Source:HGNC Symbol;Acc:HGNC:21498]
6295	SAG	S-antigen visual arrestin [Source:HGNC Symbol;Acc:HGNC:10521]
54576	UGT1A8	UDP glucuronosyltransferase family 1 member A8 [Source:HGNC Symbol;Acc:HGNC:12540]
54575	UGT1A10	UDP glucuronosyltransferase family 1 member A10 [Source:HGNC Symbol;Acc:HGNC:12531]
54600	UGT1A9	UDP glucuronosyltransferase family 1 member A9 [Source:HGNC Symbol;Acc:HGNC:12541]
54577	UGT1A7	UDP glucuronosyltransferase family 1 member A7 [Source:HGNC Symbol;Acc:HGNC:12539]
54578	UGT1A6	UDP glucuronosyltransferase family 1 member A6 [Source:HGNC Symbol;Acc:HGNC:12538]
10123	ARL4C	ADP ribosylation factor like GTPase 4C [Source:HGNC Symbol;Acc:HGNC:698]
23677	SH3BP4	SH3 domain binding protein 4 [Source:HGNC Symbol;Acc:HGNC:10826]
116987	AGAP1	ArfGAP with GTPase domain, ankyrin repeat and PH domain 1 [Source:HGNC Symbol;Acc:HGNC:16922]
79083	MLPH	melanophilin [Source:HGNC Symbol;Acc:HGNC:29643]
140739	UBE2F	ubiquitin conjugating enzyme E2 F (putative) [Source:HGNC Symbol;Acc:HGNC:12480]
51540	SCLY	selenocysteine lyase [Source:HGNC Symbol;Acc:HGNC:18161]
26146	TRAF3IP1	TRAF3 interacting protein 1 [Source:HGNC Symbol;Acc:HGNC:17861]
9759	HDAC4	histone deacetylase 4 [Source:HGNC Symbol;Acc:HGNC:14063]
4705	NDUFA10	NADH:ubiquinone oxidoreductase subunit A10 [Source:HGNC Symbol;Acc:HGNC:7684]
51281	ANKMY1	ankyrin repeat and MYND domain containing 1 [Source:HGNC Symbol;Acc:HGNC:20987]
50636	ANO7	anoctamin 7 [Source:HGNC Symbol;Acc:HGNC:31677]
666	BOK	BCL2 family apoptosis regulator BOK [Source:HGNC Symbol;Acc:HGNC:1087]
10752	CHL1	cell adhesion molecule L1 like [Source:HGNC Symbol;Acc:HGNC:1939]
27255	CNTN6	contactin 6 [Source:HGNC Symbol;Acc:HGNC:2176]
152330	CNTN4	contactin 4 [Source:HGNC Symbol;Acc:HGNC:2174]
3568	IL5RA	interleukin 5 receptor subunit alpha [Source:HGNC Symbol;Acc:HGNC:6017]
51095	TRNT1	tRNA nucleotidyl transferase 1 [Source:HGNC Symbol;Acc:HGNC:17341]
51185	CRBN	cereblon [Source:HGNC Symbol;Acc:HGNC:30185]
57633	LRRN1	leucine rich repeat neuronal 1 [Source:HGNC Symbol;Acc:HGNC:20980]
3708	ITPR1	inositol 1,4,5-trisphosphate receptor type 1 [Source:HGNC Symbol;Acc:HGNC:6180]
2917	GRM7	glutamate metabotropic receptor 7 [Source:HGNC Symbol;Acc:HGNC:4599]
51066	SSUH2	ssu-2 homolog [Source:HGNC Symbol;Acc:HGNC:24809]
859	CAV3	caveolin 3 [Source:HGNC Symbol;Acc:HGNC:1529]
5021	OXTR	oxytocin receptor [Source:HGNC Symbol;Acc:HGNC:8529]
9901	SRGAP3	SLIT-ROBO Rho GTPase activating protein 3 [Source:HGNC Symbol;Acc:HGNC:19744]
55209	SETD5	SET domain containing 5 [Source:HGNC Symbol;Acc:HGNC:25566]
375323	LHFPL4	LHFPL tetraspan subfamily member 4 [Source:HGNC Symbol;Acc:HGNC:29568]
3656	IRAK2	interleukin 1 receptor associated kinase 2 [Source:HGNC Symbol;Acc:HGNC:6113]
491	ATP2B2	ATPase plasma membrane Ca2+ transporting 2 [Source:HGNC Symbol;Acc:HGNC:815]
6538	SLC6A11	solute carrier family 6 member 11 [Source:HGNC Symbol;Acc:HGNC:11044]
3269	HRH1	histamine receptor H1 [Source:HGNC Symbol;Acc:HGNC:5182]
9686	VGLL4	vestigial like family member 4 [Source:HGNC Symbol;Acc:HGNC:28966]
5468	PPARG	peroxisome proliferator activated receptor gamma [Source:HGNC Symbol;Acc:HGNC:9236]
80746	TSEN2	tRNA splicing endonuclease subunit 2 [Source:HGNC Symbol;Acc:HGNC:28422]
55287	TMEM40	transmembrane protein 40 [Source:HGNC Symbol;Acc:HGNC:25620]
23066	CAND2	cullin associated and neddylation dissociated 2 (putative) [Source:HGNC Symbol;Acc:HGNC:30689]
6161	RPL32	ribosomal protein L32 [Source:HGNC Symbol;Acc:HGNC:10336]
9922	IQSEC1	IQ motif and Sec7 domain ArfGEF 1 [Source:HGNC Symbol;Acc:HGNC:29112]
23225	NUP210	nucleoporin 210 [Source:HGNC Symbol;Acc:HGNC:30052]
2199	FBLN2	fibulin 2 [Source:HGNC Symbol;Acc:HGNC:3601]
80852	GRIP2	glutamate receptor interacting protein 2 [Source:HGNC Symbol;Acc:HGNC:23841]
84077	C3orf20	chromosome 3 open reading frame 20 [Source:HGNC Symbol;Acc:HGNC:25320]
152273	FGD5	FYVE, RhoGEF and PH domain containing 5 [Source:HGNC Symbol;Acc:HGNC:19117]
7182	NR2C2	nuclear receptor subfamily 2 group C member 2 [Source:HGNC Symbol;Acc:HGNC:7972]
26061	HACL1	2-hydroxyacyl-CoA lyase 1 [Source:HGNC Symbol;Acc:HGNC:17856]
686	BTD	biotinidase [Source:HGNC Symbol;Acc:HGNC:1122]
23243	ANKRD28	ankyrin repeat domain 28 [Source:HGNC Symbol;Acc:HGNC:29024]
23180	RFTN1	raftlin, lipid raft linker 1 [Source:HGNC Symbol;Acc:HGNC:30278]
131096	KCNH8	potassium voltage-gated channel subfamily H member 8 [Source:HGNC Symbol;Acc:HGNC:18864]
8850	KAT2B	lysine acetyltransferase 2B [Source:HGNC Symbol;Acc:HGNC:8638]
79750	ZNF385D	zinc finger protein 385D [Source:HGNC Symbol;Acc:HGNC:26191]
100505877	UBE2E2-AS1	UBE2E2 antisense RNA 1 (head to head) [Source:HGNC Symbol;Acc:HGNC:44512]
7325	UBE2E2	ubiquitin conjugating enzyme E2 E2 [Source:HGNC Symbol;Acc:HGNC:12478]
7324	UBE2E1	ubiquitin conjugating enzyme E2 E1 [Source:HGNC Symbol;Acc:HGNC:12477]
7068	THRB	thyroid hormone receptor beta [Source:HGNC Symbol;Acc:HGNC:11799]
5915	RARB	retinoic acid receptor beta [Source:HGNC Symbol;Acc:HGNC:9865]
55768	NGLY1	N-glycanase 1 [Source:HGNC Symbol;Acc:HGNC:17646]
54995	OXSM	3-oxoacyl-ACP synthase, mitochondrial [Source:HGNC Symbol;Acc:HGNC:26063]
27303	RBMS3	RNA binding motif single stranded interacting protein 3 [Source:HGNC Symbol;Acc:HGNC:13427]
339896	GADL1	glutamate decarboxylase like 1 [Source:HGNC Symbol;Acc:HGNC:27949]
114884	OSBPL10	oxysterol binding protein like 10 [Source:HGNC Symbol;Acc:HGNC:16395]
152189	CMTM8	CKLF like MARVEL transmembrane domain containing 8 [Source:HGNC Symbol;Acc:HGNC:19179]
51143	DYNC1LI1	dynein cytoplasmic 1 light intermediate chain 1 [Source:HGNC Symbol;Acc:HGNC:18745]
131405	TRIM71	tripartite motif containing 71 [Source:HGNC Symbol;Acc:HGNC:32669]
23122	CLASP2	cytoplasmic linker associated protein 2 [Source:HGNC Symbol;Acc:HGNC:17078]
85443	DCLK3	doublecortin like kinase 3 [Source:HGNC Symbol;Acc:HGNC:19005]
9881	TRANK1	tetratricopeptide repeat and ankyrin repeat containing 1 [Source:HGNC Symbol;Acc:HGNC:29011]
9209	LRRFIP2	LRR binding FLII interacting protein 2 [Source:HGNC Symbol;Acc:HGNC:6703]
3680	ITGA9	integrin subunit alpha 9 [Source:HGNC Symbol;Acc:HGNC:6145]
11280	SCN11A	sodium voltage-gated channel alpha subunit 11 [Source:HGNC Symbol;Acc:HGNC:10583]
64651	CSRNP1	cysteine and serine rich nuclear protein 1 [Source:HGNC Symbol;Acc:HGNC:14300]
4336	MOBP	myelin associated oligodendrocyte basic protein [Source:HGNC Symbol;Acc:HGNC:7189]
25924	MYRIP	myosin VIIA and Rab interacting protein [Source:HGNC Symbol;Acc:HGNC:19156]
54986	ULK4	unc-51 like kinase 4 [Source:HGNC Symbol;Acc:HGNC:15784]
22906	TRAK1	trafficking kinesin protein 1 [Source:HGNC Symbol;Acc:HGNC:29947]
92999	ZBTB47	zinc finger and BTB domain containing 47 [Source:HGNC Symbol;Acc:HGNC:26955]
54861	SNRK	SNF related kinase [Source:HGNC Symbol;Acc:HGNC:30598]
56992	KIF15	kinesin family member 15 [Source:HGNC Symbol;Acc:HGNC:17273]
23395	LARS2	leucyl-tRNA synthetase 2, mitochondrial [Source:HGNC Symbol;Acc:HGNC:17095]
54716	SLC6A20	solute carrier family 6 member 20 [Source:HGNC Symbol;Acc:HGNC:30927]
54585	LZTFL1	leucine zipper transcription factor like 1 [Source:HGNC Symbol;Acc:HGNC:6741]
79442	LRRC2	leucine rich repeat containing 2 [Source:HGNC Symbol;Acc:HGNC:14676]
100132146	FAM240A	family with sequence similarity 240 member A [Source:HGNC Symbol;Acc:HGNC:52390]
259173	ALS2CL	ALS2 C-terminal like [Source:HGNC Symbol;Acc:HGNC:20605]
5745	PTH1R	parathyroid hormone 1 receptor [Source:HGNC Symbol;Acc:HGNC:9608]
151903	CCDC12	coiled-coil domain containing 12 [Source:HGNC Symbol;Acc:HGNC:28332]
22937	SCAP	SREBF chaperone [Source:HGNC Symbol;Acc:HGNC:30634]
22907	DHX30	DExH-box helicase 30 [Source:HGNC Symbol;Acc:HGNC:16716]
4134	MAP4	microtubule associated protein 4 [Source:HGNC Symbol;Acc:HGNC:6862]
993	CDC25A	cell division cycle 25A [Source:HGNC Symbol;Acc:HGNC:1725]
5364	PLXNB1	plexin B1 [Source:HGNC Symbol;Acc:HGNC:9103]
84126	ATRIP	ATR interacting protein [Source:HGNC Symbol;Acc:HGNC:33499]
11277	TREX1	three prime repair exonuclease 1 [Source:HGNC Symbol;Acc:HGNC:12269]
51246	SHISA5	shisa family member 5 [Source:HGNC Symbol;Acc:HGNC:30376]
51447	IP6K2	inositol hexakisphosphate kinase 2 [Source:HGNC Symbol;Acc:HGNC:17313]
788	SLC25A20	solute carrier family 25 member 20 [Source:HGNC Symbol;Acc:HGNC:1421]
54681	P4HTM	prolyl 4-hydroxylase, transmembrane [Source:HGNC Symbol;Acc:HGNC:28858]
64925	CCDC71	coiled-coil domain containing 71 [Source:HGNC Symbol;Acc:HGNC:25760]
339834	IHO1	interactor of HORMAD1 1 [Source:HGNC Symbol;Acc:HGNC:27945]
387	RHOA	ras homolog family member A [Source:HGNC Symbol;Acc:HGNC:667]
8927	BSN	bassoon presynaptic cytomatrix protein [Source:HGNC Symbol;Acc:HGNC:1117]
327	APEH	acylaminoacyl-peptide hydrolase [Source:HGNC Symbol;Acc:HGNC:586]
4485	MST1	macrophage stimulating 1 [Source:HGNC Symbol;Acc:HGNC:7380]
63891	RNF123	ring finger protein 123 [Source:HGNC Symbol;Acc:HGNC:21148]
4486	MST1R	macrophage stimulating 1 receptor [Source:HGNC Symbol;Acc:HGNC:7381]
10180	RBM6	RNA binding motif protein 6 [Source:HGNC Symbol;Acc:HGNC:9903]
10991	SLC38A3	solute carrier family 38 member 3 [Source:HGNC Symbol;Acc:HGNC:18044]
8372	HYAL3	hyaluronidase 3 [Source:HGNC Symbol;Acc:HGNC:5322]
24142	NAA80	N-alpha-acetyltransferase 80, NatH catalytic subunit [Source:HGNC Symbol;Acc:HGNC:30252]
3373	HYAL1	hyaluronidase 1 [Source:HGNC Symbol;Acc:HGNC:5320]
9254	CACNA2D2	calcium voltage-gated channel auxiliary subunit alpha2delta 2 [Source:HGNC Symbol;Acc:HGNC:1400]
51161	C3orf18	chromosome 3 open reading frame 18 [Source:HGNC Symbol;Acc:HGNC:24837]
1795	DOCK3	dedicator of cytokinesis 3 [Source:HGNC Symbol;Acc:HGNC:2989]
9730	DCAF1	DDB1 and CUL4 associated factor 1 [Source:HGNC Symbol;Acc:HGNC:30911]
84836	ABHD14B	abhydrolase domain containing 14B [Source:HGNC Symbol;Acc:HGNC:28235]
25864	ABHD14A	abhydrolase domain containing 14A [Source:HGNC Symbol;Acc:HGNC:24538]
11188	NISCH	nischarin [Source:HGNC Symbol;Acc:HGNC:18006]
23166	STAB1	stabilin 1 [Source:HGNC Symbol;Acc:HGNC:18628]
3700	ITIH4	inter-alpha-trypsin inhibitor heavy chain 4 [Source:HGNC Symbol;Acc:HGNC:6169]
100526772	STIMATE-MUSTN1	STIMATE-MUSTN1 readthrough [Source:HGNC Symbol;Acc:HGNC:38834]
375346	STIMATE	STIM activating enhancer [Source:HGNC Symbol;Acc:HGNC:30526]
91869	RFT1	RFT1 homolog [Source:HGNC Symbol;Acc:HGNC:30220]
55802	DCP1A	decapping mRNA 1A [Source:HGNC Symbol;Acc:HGNC:18714]
776	CACNA1D	calcium voltage-gated channel subunit alpha1 D [Source:HGNC Symbol;Acc:HGNC:1391]
55540	IL17RB	interleukin 17 receptor B [Source:HGNC Symbol;Acc:HGNC:18015]
55799	CACNA2D3	calcium voltage-gated channel auxiliary subunit alpha2delta 3 [Source:HGNC Symbol;Acc:HGNC:15460]
26059	ERC2	ELKS/RAB6-interacting/CAST family member 2 [Source:HGNC Symbol;Acc:HGNC:31922]
50650	ARHGEF3	Rho guanine nucleotide exchange factor 3 [Source:HGNC Symbol;Acc:HGNC:683]
353324	SPATA12	spermatogenesis associated 12 [Source:HGNC Symbol;Acc:HGNC:23221]
11102	RPP14	ribonuclease P/MRP subunit p14 [Source:HGNC Symbol;Acc:HGNC:30327]
54899	PXK	PX domain containing serine/threonine kinase like [Source:HGNC Symbol;Acc:HGNC:23326]
8309	ACOX2	acyl-CoA oxidase 2 [Source:HGNC Symbol;Acc:HGNC:120]
11170	FAM107A	family with sequence similarity 107 member A [Source:HGNC Symbol;Acc:HGNC:30827]
200844	CFAP20DC	CFAP20 domain containing [Source:HGNC Symbol;Acc:HGNC:24763]
2272	FHIT	fragile histidine triad diadenosine triphosphatase [Source:HGNC Symbol;Acc:HGNC:3701]
5793	PTPRG	protein tyrosine phosphatase receptor type G [Source:HGNC Symbol;Acc:HGNC:9671]
8618	CADPS	calcium dependent secretion activator [Source:HGNC Symbol;Acc:HGNC:1426]
132204	SYNPR	synaptoporin [Source:HGNC Symbol;Acc:HGNC:16507]
80145	THOC7	THO complex 7 [Source:HGNC Symbol;Acc:HGNC:29874]
6314	ATXN7	ataxin 7 [Source:HGNC Symbol;Acc:HGNC:10560]
166336	PRICKLE2	prickle planar cell polarity protein 2 [Source:HGNC Symbol;Acc:HGNC:20340]
56999	ADAMTS9	ADAM metallopeptidase with thrombospondin type 1 motif 9 [Source:HGNC Symbol;Acc:HGNC:13202]
9223	MAGI1	membrane associated guanylate kinase, WW and PDZ domain containing 1 [Source:HGNC Symbol;Acc:HGNC:946]
26018	LRIG1	leucine rich repeats and immunoglobulin like domains 1 [Source:HGNC Symbol;Acc:HGNC:17360]
8801	SUCLG2	succinate-CoA ligase GDP-forming subunit beta [Source:HGNC Symbol;Acc:HGNC:11450]
407738	TAFA1	TAFA chemokine like family member 1 [Source:HGNC Symbol;Acc:HGNC:21587]
151647	TAFA4	TAFA chemokine like family member 4 [Source:HGNC Symbol;Acc:HGNC:21591]
23150	FRMD4B	FERM domain containing 4B [Source:HGNC Symbol;Acc:HGNC:24886]
4286	MITF	melanocyte inducing transcription factor [Source:HGNC Symbol;Acc:HGNC:7105]
27086	FOXP1	forkhead box P1 [Source:HGNC Symbol;Acc:HGNC:3823]
55164	SHQ1	SHQ1, H/ACA ribonucleoprotein assembly factor [Source:HGNC Symbol;Acc:HGNC:25543]
727936	GXYLT2	glucoside xylosyltransferase 2 [Source:HGNC Symbol;Acc:HGNC:33383]
23024	PDZRN3	PDZ domain containing ring finger 3 [Source:HGNC Symbol;Acc:HGNC:17704]
6092	ROBO2	roundabout guidance receptor 2 [Source:HGNC Symbol;Acc:HGNC:10250]
6091	ROBO1	roundabout guidance receptor 1 [Source:HGNC Symbol;Acc:HGNC:10249]
253559	CADM2	cell adhesion molecule 2 [Source:HGNC Symbol;Acc:HGNC:29849]
389136	VGLL3	vestigial like family member 3 [Source:HGNC Symbol;Acc:HGNC:24327]
3355	HTR1F	5-hydroxytryptamine receptor 1F [Source:HGNC Symbol;Acc:HGNC:5292]
2042	EPHA3	EPH receptor A3 [Source:HGNC Symbol;Acc:HGNC:3387]
5627	PROS1	protein S [Source:HGNC Symbol;Acc:HGNC:9456]
63899	NSUN3	NOP2/Sun RNA methyltransferase 3 [Source:HGNC Symbol;Acc:HGNC:26208]
285220	EPHA6	EPH receptor A6 [Source:HGNC Symbol;Acc:HGNC:19296]
10402	ST3GAL6	ST3 beta-galactoside alpha-2,3-sialyltransferase 6 [Source:HGNC Symbol;Acc:HGNC:18080]
84319	CMSS1	cms1 ribosomal small subunit homolog [Source:HGNC Symbol;Acc:HGNC:28666]
55076	TMEM45A	transmembrane protein 45A [Source:HGNC Symbol;Acc:HGNC:25480]
868	CBLB	Cbl proto-oncogene B [Source:HGNC Symbol;Acc:HGNC:1542]
56987	BBX	BBX high mobility group box domain containing [Source:HGNC Symbol;Acc:HGNC:14422]
961	CD47	CD47 molecule [Source:HGNC Symbol;Acc:HGNC:1682]
11148	HHLA2	HERV-H LTR-associating 2 [Source:HGNC Symbol;Acc:HGNC:4905]
22989	MYH15	myosin heavy chain 15 [Source:HGNC Symbol;Acc:HGNC:31073]
9666	DZIP3	DAZ interacting zinc finger protein 3 [Source:HGNC Symbol;Acc:HGNC:30938]
9626	GUCA1C	guanylate cyclase activator 1C [Source:HGNC Symbol;Acc:HGNC:4680]
151871	DPPA2	developmental pluripotency associated 2 [Source:HGNC Symbol;Acc:HGNC:19197]
55211	DPPA4	developmental pluripotency associated 4 [Source:HGNC Symbol;Acc:HGNC:19200]
257068	PLCXD2	phosphatidylinositol specific phospholipase C X domain containing 2 [Source:HGNC Symbol;Acc:HGNC:26462]
90102	PHLDB2	pleckstrin homology like domain family B member 2 [Source:HGNC Symbol;Acc:HGNC:29573]
344805	TMPRSS7	transmembrane serine protease 7 [Source:HGNC Symbol;Acc:HGNC:30846]
91653	BOC	BOC cell adhesion associated, oncogene regulated [Source:HGNC Symbol;Acc:HGNC:17173]
54847	SIDT1	SID1 transmembrane family member 1 [Source:HGNC Symbol;Acc:HGNC:25967]
54762	GRAMD1C	GRAM domain containing 1C [Source:HGNC Symbol;Acc:HGNC:25252]
79691	QTRT2	queuine tRNA-ribosyltransferase accessory subunit 2 [Source:HGNC Symbol;Acc:HGNC:25771]
7634	ZNF80	zinc finger protein 80 [Source:HGNC Symbol;Acc:HGNC:13155]
201633	TIGIT	T cell immunoreceptor with Ig and ITIM domains [Source:HGNC Symbol;Acc:HGNC:26838]
26137	ZBTB20	zinc finger and BTB domain containing 20 [Source:HGNC Symbol;Acc:HGNC:13503]
4045	LSAMP	limbic system associated membrane protein [Source:HGNC Symbol;Acc:HGNC:6705]
152404	IGSF11	immunoglobulin superfamily member 11 [Source:HGNC Symbol;Acc:HGNC:16669]
57514	ARHGAP31	Rho GTPase activating protein 31 [Source:HGNC Symbol;Acc:HGNC:29216]
2932	GSK3B	glycogen synthase kinase 3 beta [Source:HGNC Symbol;Acc:HGNC:4617]
165829	GPR156	G protein-coupled receptor 156 [Source:HGNC Symbol;Acc:HGNC:20844]
9515	STXBP5L	syntaxin binding protein 5 like [Source:HGNC Symbol;Acc:HGNC:30757]
9657	IQCB1	IQ motif containing B1 [Source:HGNC Symbol;Acc:HGNC:28949]
846	CASR	calcium sensing receptor [Source:HGNC Symbol;Acc:HGNC:1514]
1475	CSTA	cystatin A [Source:HGNC Symbol;Acc:HGNC:2481]
54554	WDR5B	WD repeat domain 5B [Source:HGNC Symbol;Acc:HGNC:17826]
3836	KPNA1	karyopherin subunit alpha 1 [Source:HGNC Symbol;Acc:HGNC:6394]
151636	DTX3L	deltex E3 ubiquitin ligase 3L [Source:HGNC Symbol;Acc:HGNC:30323]
54437	SEMA5B	semaphorin 5B [Source:HGNC Symbol;Acc:HGNC:10737]
10954	PDIA5	protein disulfide isomerase family A member 5 [Source:HGNC Symbol;Acc:HGNC:24811]
111	ADCY5	adenylate cyclase 5 [Source:HGNC Symbol;Acc:HGNC:236]
201562	HACD2	3-hydroxyacyl-CoA dehydratase 2 [Source:HGNC Symbol;Acc:HGNC:9640]
4638	MYLK	myosin light chain kinase [Source:HGNC Symbol;Acc:HGNC:7590]
8997	KALRN	kalirin RhoGEF kinase [Source:HGNC Symbol;Acc:HGNC:4814]
57493	HEG1	heart development protein with EGF like domains 1 [Source:HGNC Symbol;Acc:HGNC:29227]
84561	SLC12A8	solute carrier family 12 member 8 [Source:HGNC Symbol;Acc:HGNC:15595]
7707	ZNF148	zinc finger protein 148 [Source:HGNC Symbol;Acc:HGNC:12933]
8723	SNX4	sorting nexin 4 [Source:HGNC Symbol;Acc:HGNC:11175]
5361	PLXNA1	plexin A1 [Source:HGNC Symbol;Acc:HGNC:9099]
11343	MGLL	monoglyceride lipase [Source:HGNC Symbol;Acc:HGNC:17038]
60678	EEFSEC	eukaryotic elongation factor, selenocysteine-tRNA specific [Source:HGNC Symbol;Acc:HGNC:24614]
2624	GATA2	GATA binding protein 2 [Source:HGNC Symbol;Acc:HGNC:4171]
22820	COPG1	COPI coat complex subunit gamma 1 [Source:HGNC Symbol;Acc:HGNC:2236]
55764	IFT122	intraflagellar transport 122 [Source:HGNC Symbol;Acc:HGNC:13556]
23129	PLXND1	plexin D1 [Source:HGNC Symbol;Acc:HGNC:9107]
644974	ALG1L2	ALG1 chitobiosyldiphosphodolichol beta-mannosyltransferase like 2 [Source:HGNC Symbol;Acc:HGNC:37258]
79858	NEK11	NIMA related kinase 11 [Source:HGNC Symbol;Acc:HGNC:18593]
131034	CPNE4	copine 4 [Source:HGNC Symbol;Acc:HGNC:2317]
84129	ACAD11	acyl-CoA dehydrogenase family member 11 [Source:HGNC Symbol;Acc:HGNC:30211]
55573	CDV3	CDV3 homolog [Source:HGNC Symbol;Acc:HGNC:26928]
51560	RAB6B	RAB6B, member RAS oncogene family [Source:HGNC Symbol;Acc:HGNC:14902]
80111	C3orf36	chromosome 3 putative open reading frame 36 [Source:HGNC Symbol;Acc:HGNC:26170]
6578	SLCO2A1	solute carrier organic anion transporter family member 2A1 [Source:HGNC Symbol;Acc:HGNC:10955]
2047	EPHB1	EPH receptor B1 [Source:HGNC Symbol;Acc:HGNC:3392]
5523	PPP2R3A	protein phosphatase 2 regulatory subunit B''alpha [Source:HGNC Symbol;Acc:HGNC:9307]
5096	PCCB	propionyl-CoA carboxylase subunit beta [Source:HGNC Symbol;Acc:HGNC:8654]
10274	STAG1	stromal antigen 1 [Source:HGNC Symbol;Acc:HGNC:11354]
4690	NCK1	NCK adaptor protein 1 [Source:HGNC Symbol;Acc:HGNC:7664]
25852	ARMC8	armadillo repeat containing 8 [Source:HGNC Symbol;Acc:HGNC:24999]
347736	NME9	NME/NM23 family member 9 [Source:HGNC Symbol;Acc:HGNC:21343]
55179	FAIM	Fas apoptotic inhibitory molecule [Source:HGNC Symbol;Acc:HGNC:18703]
5947	RBP1	retinol binding protein 1 [Source:HGNC Symbol;Acc:HGNC:9919]
349565	NMNAT3	nicotinamide nucleotide adenylyltransferase 3 [Source:HGNC Symbol;Acc:HGNC:20989]
64084	CLSTN2	calsyntenin 2 [Source:HGNC Symbol;Acc:HGNC:17448]
253461	ZBTB38	zinc finger and BTB domain containing 38 [Source:HGNC Symbol;Acc:HGNC:26636]
256356	GK5	glycerol kinase 5 [Source:HGNC Symbol;Acc:HGNC:28635]
5357	PLS1	plastin 1 [Source:HGNC Symbol;Acc:HGNC:9090]
285195	SLC9A9	solute carrier family 9 member A9 [Source:HGNC Symbol;Acc:HGNC:20653]
84343	HPS3	HPS3 biogenesis of lysosomal organelles complex 2 subunit 1 [Source:HGNC Symbol;Acc:HGNC:15597]
116441	TM4SF18	transmembrane 4 L six family member 18 [Source:HGNC Symbol;Acc:HGNC:25181]
4071	TM4SF1	transmembrane 4 L six family member 1 [Source:HGNC Symbol;Acc:HGNC:11853]
7104	TM4SF4	transmembrane 4 L six family member 4 [Source:HGNC Symbol;Acc:HGNC:11856]
25937	WWTR1	WW domain containing transcription regulator 1 [Source:HGNC Symbol;Acc:HGNC:24042]
131831	ERICH6	glutamate rich 6 [Source:HGNC Symbol;Acc:HGNC:28602]
116931	MED12L	mediator complex subunit 12L [Source:HGNC Symbol;Acc:HGNC:16050]
53836	GPR87	G protein-coupled receptor 87 [Source:HGNC Symbol;Acc:HGNC:4538]
344752	AADACL2	arylacetamide deacetylase like 2 [Source:HGNC Symbol;Acc:HGNC:24427]
13	AADAC	arylacetamide deacetylase [Source:HGNC Symbol;Acc:HGNC:17]
4154	MBNL1	muscleblind like splicing regulator 1 [Source:HGNC Symbol;Acc:HGNC:6923]
344758	GPR149	G protein-coupled receptor 149 [Source:HGNC Symbol;Acc:HGNC:23627]
7881	KCNAB1	potassium voltage-gated channel subfamily A member regulatory beta subunit 1 [Source:HGNC Symbol;Acc:HGNC:6228]
152078	SLC66A1L	solute carrier family 66 member 1 like [Source:HGNC Symbol;Acc:HGNC:25146]
51319	RSRC1	arginine and serine rich coiled-coil 1 [Source:HGNC Symbol;Acc:HGNC:24152]
5918	RARRES1	retinoic acid receptor responder 1 [Source:HGNC Symbol;Acc:HGNC:9867]
654502	IQCJ	IQ motif containing J [Source:HGNC Symbol;Acc:HGNC:32406]
100505385	IQCJ-SCHIP1	IQCJ-SCHIP1 readthrough [Source:HGNC Symbol;Acc:HGNC:38842]
29970	SCHIP1	schwannomin interacting protein 1 [Source:HGNC Symbol;Acc:HGNC:15678]
57560	IFT80	intraflagellar transport 80 [Source:HGNC Symbol;Acc:HGNC:29262]
590	BCHE	butyrylcholinesterase [Source:HGNC Symbol;Acc:HGNC:983]
151790	WDR49	WD repeat domain 49 [Source:HGNC Symbol;Acc:HGNC:26587]
5274	SERPINI1	serpin family I member 1 [Source:HGNC Symbol;Acc:HGNC:8943]
27333	GOLIM4	golgi integral membrane protein 4 [Source:HGNC Symbol;Acc:HGNC:15448]
2122	MECOM	MDS1 and EVI1 complex locus [Source:HGNC Symbol;Acc:HGNC:3498]
79782	LRRC31	leucine rich repeat containing 31 [Source:HGNC Symbol;Acc:HGNC:26261]
6514	SLC2A2	solute carrier family 2 member 2 [Source:HGNC Symbol;Acc:HGNC:11006]
23043	TNIK	TRAF2 and NCK interacting kinase [Source:HGNC Symbol;Acc:HGNC:30765]
5337	PLD1	phospholipase D1 [Source:HGNC Symbol;Acc:HGNC:9067]
64778	FNDC3B	fibronectin type III domain containing 3B [Source:HGNC Symbol;Acc:HGNC:24670]
1894	ECT2	epithelial cell transforming 2 [Source:HGNC Symbol;Acc:HGNC:3155]
83893	SPATA16	spermatogenesis associated 16 [Source:HGNC Symbol;Acc:HGNC:29935]
22871	NLGN1	neuroligin 1 [Source:HGNC Symbol;Acc:HGNC:14291]
254827	NAALADL2	N-acetylated alpha-linked acidic dipeptidase like 2 [Source:HGNC Symbol;Acc:HGNC:23219]
79718	TBL1XR1	TBL1X receptor 1 [Source:HGNC Symbol;Acc:HGNC:29529]
5290	PIK3CA	phosphatidylinositol-4,5-bisphosphate 3-kinase catalytic subunit alpha [Source:HGNC Symbol;Acc:HGNC:8975]
27094	KCNMB3	potassium calcium-activated channel subfamily M regulatory beta subunit 3 [Source:HGNC Symbol;Acc:HGNC:6287]
8975	USP13	ubiquitin specific peptidase 13 [Source:HGNC Symbol;Acc:HGNC:12611]
339829	CCDC39	coiled-coil domain containing 39 [Source:HGNC Symbol;Acc:HGNC:25244]
23101	MCF2L2	MCF.2 cell line derived transforming sequence-like 2 [Source:HGNC Symbol;Acc:HGNC:30319]
89857	KLHL6	kelch like family member 6 [Source:HGNC Symbol;Acc:HGNC:18653]
54800	KLHL24	kelch like family member 24 [Source:HGNC Symbol;Acc:HGNC:25947]
55689	YEATS2	YEATS domain containing 2 [Source:HGNC Symbol;Acc:HGNC:25489]
79929	MAP6D1	MAP6 domain containing 1 [Source:HGNC Symbol;Acc:HGNC:25753]
10057	ABCC5	ATP binding cassette subfamily C member 5 [Source:HGNC Symbol;Acc:HGNC:56]
285242	HTR3E	5-hydroxytryptamine receptor 3E [Source:HGNC Symbol;Acc:HGNC:24005]
8893	EIF2B5	eukaryotic translation initiation factor 2B subunit epsilon [Source:HGNC Symbol;Acc:HGNC:3261]
9718	ECE2	endothelin converting enzyme 2 [Source:HGNC Symbol;Acc:HGNC:13275]
23355	VPS8	VPS8 subunit of CORVET complex [Source:HGNC Symbol;Acc:HGNC:29122]
1962	EHHADH	enoyl-CoA hydratase and 3-hydroxyacyl CoA dehydrogenase [Source:HGNC Symbol;Acc:HGNC:3247]
9175	MAP3K13	mitogen-activated protein kinase kinase kinase 13 [Source:HGNC Symbol;Acc:HGNC:6852]
200879	LIPH	lipase H [Source:HGNC Symbol;Acc:HGNC:18483]
10644	IGF2BP2	insulin like growth factor 2 mRNA binding protein 2 [Source:HGNC Symbol;Acc:HGNC:28867]
6434	TRA2B	transformer 2 beta homolog [Source:HGNC Symbol;Acc:HGNC:10781]
2119	ETV5	ETS variant transcription factor 5 [Source:HGNC Symbol;Acc:HGNC:3494]
1608	DGKG	diacylglycerol kinase gamma [Source:HGNC Symbol;Acc:HGNC:2853]
6480	ST6GAL1	ST6 beta-galactoside alpha-2,6-sialyltransferase 1 [Source:HGNC Symbol;Acc:HGNC:10860]
132112	RTP1	receptor transporter protein 1 [Source:HGNC Symbol;Acc:HGNC:28580]
6750	SST	somatostatin [Source:HGNC Symbol;Acc:HGNC:11329]
604	BCL6	BCL6 transcription repressor [Source:HGNC Symbol;Acc:HGNC:1001]
4026	LPP	LIM domain containing preferred translocation partner in lipoma [Source:HGNC Symbol;Acc:HGNC:6679]
8626	TP63	tumor protein p63 [Source:HGNC Symbol;Acc:HGNC:15979]
10686	CLDN16	claudin 16 [Source:HGNC Symbol;Acc:HGNC:2037]
3556	IL1RAP	interleukin 1 receptor accessory protein [Source:HGNC Symbol;Acc:HGNC:5995]
344901	OSTN	osteocrin [Source:HGNC Symbol;Acc:HGNC:29961]
2257	FGF12	fibroblast growth factor 12 [Source:HGNC Symbol;Acc:HGNC:3668]
344905	ATP13A5	ATPase 13A5 [Source:HGNC Symbol;Acc:HGNC:31789]
2814	GP5	glycoprotein V platelet [Source:HGNC Symbol;Acc:HGNC:4443]
152002	XXYLT1	xyloside xylosyltransferase 1 [Source:HGNC Symbol;Acc:HGNC:26639]
375387	NRROS	negative regulator of reactive oxygen species [Source:HGNC Symbol;Acc:HGNC:24613]
1739	DLG1	discs large MAGUK scaffold protein 1 [Source:HGNC Symbol;Acc:HGNC:2900]
9711	RUBCN	rubicon autophagy regulator [Source:HGNC Symbol;Acc:HGNC:28991]
654254	ZNF732	zinc finger protein 732 [Source:HGNC Symbol;Acc:HGNC:37138]
170960	ZNF721	zinc finger protein 721 [Source:HGNC Symbol;Acc:HGNC:29425]
10336	PCGF3	polycomb group ring finger 3 [Source:HGNC Symbol;Acc:HGNC:10066]
2580	GAK	cyclin G associated kinase [Source:HGNC Symbol;Acc:HGNC:4113]
84286	TMEM175	transmembrane protein 175 [Source:HGNC Symbol;Acc:HGNC:28709]
1609	DGKQ	diacylglycerol kinase theta [Source:HGNC Symbol;Acc:HGNC:2856]
53834	FGFRL1	fibroblast growth factor receptor like 1 [Source:HGNC Symbol;Acc:HGNC:3693]
285498	RNF212	ring finger protein 212 [Source:HGNC Symbol;Acc:HGNC:27729]
10460	TACC3	transforming acidic coiled-coil containing protein 3 [Source:HGNC Symbol;Acc:HGNC:11524]
2261	FGFR3	fibroblast growth factor receptor 3 [Source:HGNC Symbol;Acc:HGNC:3690]
7468	NSD2	nuclear receptor binding SET domain protein 2 [Source:HGNC Symbol;Acc:HGNC:12766]
7469	NELFA	negative elongation factor complex member A [Source:HGNC Symbol;Acc:HGNC:12768]
401115	C4orf48	chromosome 4 open reading frame 48 [Source:HGNC Symbol;Acc:HGNC:34437]
339983	NAT8L	N-acetyltransferase 8 like [Source:HGNC Symbol;Acc:HGNC:26742]
353497	POLN	DNA polymerase nu [Source:HGNC Symbol;Acc:HGNC:18870]
57732	ZFYVE28	zinc finger FYVE-type containing 28 [Source:HGNC Symbol;Acc:HGNC:29334]
8603	FAM193A	family with sequence similarity 193 member A [Source:HGNC Symbol;Acc:HGNC:16822]
118	ADD1	adducin 1 [Source:HGNC Symbol;Acc:HGNC:243]
2868	GRK4	G protein-coupled receptor kinase 4 [Source:HGNC Symbol;Acc:HGNC:4543]
3064	HTT	huntingtin [Source:HGNC Symbol;Acc:HGNC:4851]
6002	RGS12	regulator of G protein signaling 12 [Source:HGNC Symbol;Acc:HGNC:9994]
4043	LRPAP1	LDL receptor related protein associated protein 1 [Source:HGNC Symbol;Acc:HGNC:6701]
53407	STX18	syntaxin 18 [Source:HGNC Symbol;Acc:HGNC:15942]
55351	STK32B	serine/threonine kinase 32B [Source:HGNC Symbol;Acc:HGNC:14217]
132884	EVC2	EvC ciliary complex subunit 2 [Source:HGNC Symbol;Acc:HGNC:19747]
389197	C4orf50	chromosome 4 open reading frame 50 [Source:HGNC Symbol;Acc:HGNC:33766]
152789	JAKMIP1	janus kinase and microtubule interacting protein 1 [Source:HGNC Symbol;Acc:HGNC:26460]
7466	WFS1	wolframin ER transmembrane glycoprotein [Source:HGNC Symbol;Acc:HGNC:12762]
5522	PPP2R2C	protein phosphatase 2 regulatory subunit Bgamma [Source:HGNC Symbol;Acc:HGNC:9306]
57533	TBC1D14	TBC1 domain family member 14 [Source:HGNC Symbol;Acc:HGNC:29246]
257236	CCDC96	coiled-coil domain containing 96 [Source:HGNC Symbol;Acc:HGNC:26900]
93624	TADA2B	transcriptional adaptor 2B [Source:HGNC Symbol;Acc:HGNC:30781]
57537	SORCS2	sortilin related VPS10 domain containing receptor 2 [Source:HGNC Symbol;Acc:HGNC:16698]
60312	AFAP1	actin filament associated protein 1 [Source:HGNC Symbol;Acc:HGNC:24017]
84448	ABLIM2	actin binding LIM protein family member 2 [Source:HGNC Symbol;Acc:HGNC:19195]
56606	SLC2A9	solute carrier family 2 member 9 [Source:HGNC Symbol;Acc:HGNC:13446]
259282	BOD1L1	biorientation of chromosomes in cell division 1 like 1 [Source:HGNC Symbol;Acc:HGNC:31792]
132864	CPEB2	cytoplasmic polyadenylation element binding protein 2 [Source:HGNC Symbol;Acc:HGNC:21745]
9079	LDB2	LIM domain binding 2 [Source:HGNC Symbol;Acc:HGNC:6533]
5860	QDPR	quinoid dihydropteridine reductase [Source:HGNC Symbol;Acc:HGNC:9752]
645104	CLRN2	clarin 2 [Source:HGNC Symbol;Acc:HGNC:33939]
27146	FAM184B	family with sequence similarity 184 member B [Source:HGNC Symbol;Acc:HGNC:29235]
254251	LCORL	ligand dependent nuclear receptor corepressor like [Source:HGNC Symbol;Acc:HGNC:30776]
9353	SLIT2	slit guidance ligand 2 [Source:HGNC Symbol;Acc:HGNC:11086]
80333	KCNIP4	potassium voltage-gated channel interacting protein 4 [Source:HGNC Symbol;Acc:HGNC:30083]
10891	PPARGC1A	PPARG coactivator 1 alpha [Source:HGNC Symbol;Acc:HGNC:9237]
91050	CCDC149	coiled-coil domain containing 149 [Source:HGNC Symbol;Acc:HGNC:25405]
51091	SEPSECS	Sep (O-phosphoserine) tRNA:Sec (selenocysteine) tRNA synthase [Source:HGNC Symbol;Acc:HGNC:30605]
29945	ANAPC4	anaphase promoting complex subunit 4 [Source:HGNC Symbol;Acc:HGNC:19990]
3516	RBPJ	recombination signal binding protein for immunoglobulin kappa J region [Source:HGNC Symbol;Acc:HGNC:5724]
886	CCKAR	cholecystokinin A receptor [Source:HGNC Symbol;Acc:HGNC:1570]
5099	PCDH7	protocadherin 7 [Source:HGNC Symbol;Acc:HGNC:8659]
116984	ARAP2	ArfGAP with RhoGAP domain, ankyrin repeat and PH domain 2 [Source:HGNC Symbol;Acc:HGNC:16924]
57495	NWD2	NACHT and WD repeat domain containing 2 [Source:HGNC Symbol;Acc:HGNC:29229]
55286	C4orf19	chromosome 4 open reading frame 19 [Source:HGNC Symbol;Acc:HGNC:25618]
10333	TLR6	toll like receptor 6 [Source:HGNC Symbol;Acc:HGNC:16711]
3093	UBE2K	ubiquitin conjugating enzyme E2 K [Source:HGNC Symbol;Acc:HGNC:4914]
23244	PDS5A	PDS5 cohesin associated factor A [Source:HGNC Symbol;Acc:HGNC:29088]
399	RHOH	ras homolog family member H [Source:HGNC Symbol;Acc:HGNC:686]
323	APBB2	amyloid beta precursor protein binding family B member 2 [Source:HGNC Symbol;Acc:HGNC:582]
10396	ATP8A1	ATPase phospholipid transporting 8A1 [Source:HGNC Symbol;Acc:HGNC:13531]
386617	KCTD8	potassium channel tetramerization domain containing 8 [Source:HGNC Symbol;Acc:HGNC:22394]
170712	COX7B2	cytochrome c oxidase subunit 7B2 [Source:HGNC Symbol;Acc:HGNC:24381]
2560	GABRB1	gamma-aminobutyric acid type A receptor subunit beta1 [Source:HGNC Symbol;Acc:HGNC:4081]
10699	CORIN	corin, serine peptidase [Source:HGNC Symbol;Acc:HGNC:19012]
201780	SLC10A4	solute carrier family 10 member 4 [Source:HGNC Symbol;Acc:HGNC:22980]
285527	FRYL	FRY like transcription coactivator [Source:HGNC Symbol;Acc:HGNC:29127]
80157	CWH43	cell wall biogenesis 43 C-terminal homolog [Source:HGNC Symbol;Acc:HGNC:26133]
23142	DCUN1D4	defective in cullin neddylation 1 domain containing 4 [Source:HGNC Symbol;Acc:HGNC:28998]
152579	SCFD2	sec1 family domain containing 2 [Source:HGNC Symbol;Acc:HGNC:30676]
84708	LNX1	ligand of numb-protein X 1 [Source:HGNC Symbol;Acc:HGNC:6657]
5156	PDGFRA	platelet derived growth factor receptor alpha [Source:HGNC Symbol;Acc:HGNC:8803]
3815	KIT	KIT proto-oncogene, receptor tyrosine kinase [Source:HGNC Symbol;Acc:HGNC:6342]
132954	PDCL2	phosducin like 2 [Source:HGNC Symbol;Acc:HGNC:29524]
100506564	THEGL	theg spermatid protein like [Source:HGNC Symbol;Acc:HGNC:43771]
2044	EPHA5	EPH receptor A5 [Source:HGNC Symbol;Acc:HGNC:3389]
7366	UGT2B15	UDP glucuronosyltransferase family 2 member B15 [Source:HGNC Symbol;Acc:HGNC:12546]
3512	JCHAIN	joining chain of multimeric IgA and IgM [Source:HGNC Symbol;Acc:HGNC:5713]
22902	RUFY3	RUN and FYVE domain containing 3 [Source:HGNC Symbol;Acc:HGNC:30285]
92597	MOB1B	MOB kinase activator 1B [Source:HGNC Symbol;Acc:HGNC:29801]
8671	SLC4A4	solute carrier family 4 member 4 [Source:HGNC Symbol;Acc:HGNC:11030]
8999	CDKL2	cyclin dependent kinase like 2 [Source:HGNC Symbol;Acc:HGNC:1782]
55153	SDAD1	SDA1 domain containing 1 [Source:HGNC Symbol;Acc:HGNC:25537]
53371	NUP54	nucleoporin 54 [Source:HGNC Symbol;Acc:HGNC:17359]
950	SCARB2	scavenger receptor class B member 2 [Source:HGNC Symbol;Acc:HGNC:1665]
100129583	FAM47E	family with sequence similarity 47 member E [Source:HGNC Symbol;Acc:HGNC:34343]
339965	CCDC158	coiled-coil domain containing 158 [Source:HGNC Symbol;Acc:HGNC:26374]
57619	SHROOM3	shroom family member 3 [Source:HGNC Symbol;Acc:HGNC:30422]
80144	FRAS1	Fraser extracellular matrix complex subunit 1 [Source:HGNC Symbol;Acc:HGNC:19185]
118429	ANTXR2	ANTXR cell adhesion molecule 2 [Source:HGNC Symbol;Acc:HGNC:21732]
255119	CFAP299	cilia and flagella associated protein 299 [Source:HGNC Symbol;Acc:HGNC:28554]
441027	TMEM150C	transmembrane protein 150C [Source:HGNC Symbol;Acc:HGNC:37263]
79966	SCD5	stearoyl-CoA desaturase 5 [Source:HGNC Symbol;Acc:HGNC:21088]
132660	LIN54	lin-54 DREAM MuvB core complex component [Source:HGNC Symbol;Acc:HGNC:25397]
113510	HELQ	helicase, POLQ like [Source:HGNC Symbol;Acc:HGNC:18536]
84803	GPAT3	glycerol-3-phosphate acyltransferase 3 [Source:HGNC Symbol;Acc:HGNC:28157]
83478	ARHGAP24	Rho GTPase activating protein 24 [Source:HGNC Symbol;Acc:HGNC:25361]
5602	MAPK10	mitogen-activated protein kinase 10 [Source:HGNC Symbol;Acc:HGNC:6872]
4299	AFF1	AF4/FMR2 family member 1 [Source:HGNC Symbol;Acc:HGNC:7135]
5311	PKD2	polycystin 2, transient receptor potential cation channel [Source:HGNC Symbol;Acc:HGNC:9009]
9429	ABCG2	ATP binding cassette subfamily G member 2 (Junior blood group) [Source:HGNC Symbol;Acc:HGNC:74]
55008	HERC6	HECT and RLD domain containing E3 ubiquitin protein ligase family member 6 [Source:HGNC Symbol;Acc:HGNC:26072]
10144	FAM13A	family with sequence similarity 13 member A [Source:HGNC Symbol;Acc:HGNC:19367]
401145	CCSER1	coiled-coil serine rich protein 1 [Source:HGNC Symbol;Acc:HGNC:29349]
2895	GRID2	glutamate ionotropic receptor delta type subunit 2 [Source:HGNC Symbol;Acc:HGNC:4576]
474	ATOH1	atonal bHLH transcription factor 1 [Source:HGNC Symbol;Acc:HGNC:797]
10611	PDLIM5	PDZ and LIM domain 5 [Source:HGNC Symbol;Acc:HGNC:17468]
658	BMPR1B	bone morphogenetic protein receptor type 1B [Source:HGNC Symbol;Acc:HGNC:1077]
8633	UNC5C	unc-5 netrin receptor C [Source:HGNC Symbol;Acc:HGNC:12569]
10098	TSPAN5	tetraspanin 5 [Source:HGNC Symbol;Acc:HGNC:17753]
126	ADH1C	alcohol dehydrogenase 1C (class I), gamma polypeptide [Source:HGNC Symbol;Acc:HGNC:251]
84103	C4orf17	chromosome 4 open reading frame 17 [Source:HGNC Symbol;Acc:HGNC:25274]
4547	MTTP	microsomal triglyceride transfer protein [Source:HGNC Symbol;Acc:HGNC:7467]
27071	DAPP1	dual adaptor of phosphotyrosine and 3-phosphoinositides 1 [Source:HGNC Symbol;Acc:HGNC:16500]
5530	PPP3CA	protein phosphatase 3 catalytic subunit alpha [Source:HGNC Symbol;Acc:HGNC:9314]
55024	BANK1	B cell scaffold protein with ankyrin repeats 1 [Source:HGNC Symbol;Acc:HGNC:18233]
64116	SLC39A8	solute carrier family 39 member 8 [Source:HGNC Symbol;Acc:HGNC:20862]
4126	MANBA	mannosidase beta [Source:HGNC Symbol;Acc:HGNC:6831]
80319	CXXC4	CXXC finger protein 4 [Source:HGNC Symbol;Acc:HGNC:24593]
27068	PPA2	inorganic pyrophosphatase 2 [Source:HGNC Symbol;Acc:HGNC:28883]
93627	TBCK	TBC1 domain containing kinase [Source:HGNC Symbol;Acc:HGNC:28261]
27123	DKK2	dickkopf WNT signaling pathway inhibitor 2 [Source:HGNC Symbol;Acc:HGNC:2892]
9061	PAPSS1	3'-phosphoadenosine 5'-phosphosulfate synthase 1 [Source:HGNC Symbol;Acc:HGNC:8603]
55013	MCUB	mitochondrial calcium uniporter dominant negative subunit beta [Source:HGNC Symbol;Acc:HGNC:26076]
1950	EGF	epidermal growth factor [Source:HGNC Symbol;Acc:HGNC:3229]
79071	ELOVL6	ELOVL fatty acid elongase 6 [Source:HGNC Symbol;Acc:HGNC:15829]
287	ANK2	ankyrin 2 [Source:HGNC Symbol;Acc:HGNC:493]
79642	ARSJ	arylsulfatase family member J [Source:HGNC Symbol;Acc:HGNC:26286]
64579	NDST4	N-deacetylase and N-sulfotransferase 4 [Source:HGNC Symbol;Acc:HGNC:20779]
9348	NDST3	N-deacetylase and N-sulfotransferase 3 [Source:HGNC Symbol;Acc:HGNC:7682]
171024	SYNPO2	synaptopodin 2 [Source:HGNC Symbol;Acc:HGNC:17732]
8654	PDE5A	phosphodiesterase 5A [Source:HGNC Symbol;Acc:HGNC:8784]
132332	SMIM43	small integral membrane protein 43 [Source:HGNC Symbol;Acc:HGNC:55077]
55212	BBS7	Bardet-Biedl syndrome 7 [Source:HGNC Symbol;Acc:HGNC:18758]
11162	NUDT6	nudix hydrolase 6 [Source:HGNC Symbol;Acc:HGNC:8053]
166378	SPATA5	spermatogenesis associated 5 [Source:HGNC Symbol;Acc:HGNC:18119]
79633	FAT4	FAT atypical cadherin 4 [Source:HGNC Symbol;Acc:HGNC:23109]
83447	SLC25A31	solute carrier family 25 member 31 [Source:HGNC Symbol;Acc:HGNC:25319]
55132	LARP1B	La ribonucleoprotein 1B [Source:HGNC Symbol;Acc:HGNC:24704]
1998	ELF2	E74 like ETS transcription factor 2 [Source:HGNC Symbol;Acc:HGNC:3317]
55534	MAML3	mastermind like transcriptional coactivator 3 [Source:HGNC Symbol;Acc:HGNC:16272]
60592	SCOC	short coiled-coil protein [Source:HGNC Symbol;Acc:HGNC:20335]
23158	TBC1D9	TBC1 domain family member 9 [Source:HGNC Symbol;Acc:HGNC:21710]
57484	RNF150	ring finger protein 150 [Source:HGNC Symbol;Acc:HGNC:23138]
8821	INPP4B	inositol polyphosphate-4-phosphatase type II B [Source:HGNC Symbol;Acc:HGNC:6075]
2549	GAB1	GRB2 associated binding protein 1 [Source:HGNC Symbol;Acc:HGNC:4066]
8467	SMARCA5	SWI/SNF related, matrix associated, actin dependent regulator of chromatin, subfamily a, member 5 [Source:HGNC Symbol;Acc:HGNC:11101]
64399	HHIP	hedgehog interacting protein [Source:HGNC Symbol;Acc:HGNC:14866]
152485	ZNF827	zinc finger protein 827 [Source:HGNC Symbol;Acc:HGNC:27193]
11157	LSM6	LSM6 homolog, U6 small nuclear RNA and mRNA degradation associated [Source:HGNC Symbol;Acc:HGNC:17017]
1909	EDNRA	endothelin receptor type A [Source:HGNC Symbol;Acc:HGNC:3179]
79658	ARHGAP10	Rho GTPase activating protein 10 [Source:HGNC Symbol;Acc:HGNC:26099]
4306	NR3C2	nuclear receptor subfamily 3 group C member 2 [Source:HGNC Symbol;Acc:HGNC:7979]
166614	DCLK2	doublecortin like kinase 2 [Source:HGNC Symbol;Acc:HGNC:19002]
987	LRBA	LPS responsive beige-like anchor protein [Source:HGNC Symbol;Acc:HGNC:1742]
152503	SH3D19	SH3 domain containing 19 [Source:HGNC Symbol;Acc:HGNC:30418]
55294	FBXW7	F-box and WD repeat domain containing 7 [Source:HGNC Symbol;Acc:HGNC:16712]
201799	TMEM154	transmembrane protein 154 [Source:HGNC Symbol;Acc:HGNC:26489]
23321	TRIM2	tripartite motif containing 2 [Source:HGNC Symbol;Acc:HGNC:15974]
54798	DCHS2	dachsous cadherin-related 2 [Source:HGNC Symbol;Acc:HGNC:23111]
2982	GUCY1A1	guanylate cyclase 1 soluble subunit alpha 1 [Source:HGNC Symbol;Acc:HGNC:4685]
2983	GUCY1B1	guanylate cyclase 1 soluble subunit beta 1 [Source:HGNC Symbol;Acc:HGNC:4687]
51802	ASIC5	acid sensing ion channel subunit family member 5 [Source:HGNC Symbol;Acc:HGNC:17537]
2743	GLRB	glycine receptor beta [Source:HGNC Symbol;Acc:HGNC:4329]
2891	GRIA2	glutamate ionotropic receptor AMPA type subunit 2 [Source:HGNC Symbol;Acc:HGNC:4572]
56884	FSTL5	follistatin like 5 [Source:HGNC Symbol;Acc:HGNC:21386]
55016	MARCHF1	membrane associated ring-CH-type finger 1 [Source:HGNC Symbol;Acc:HGNC:26077]
201931	TMEM192	transmembrane protein 192 [Source:HGNC Symbol;Acc:HGNC:26775]
7092	TLL1	tolloid like 1 [Source:HGNC Symbol;Acc:HGNC:11843]
50859	SPOCK3	SPARC (osteonectin), cwcv and kazal like domains proteoglycan 3 [Source:HGNC Symbol;Acc:HGNC:13565]
55601	DDX60	DExD/H-box helicase 60 [Source:HGNC Symbol;Acc:HGNC:25942]
23022	PALLD	palladin, cytoskeletal associated protein [Source:HGNC Symbol;Acc:HGNC:17068]
57630	SH3RF1	SH3 domain containing ring finger 1 [Source:HGNC Symbol;Acc:HGNC:17650]
442117	GALNTL6	polypeptide N-acetylgalactosaminyltransferase like 6 [Source:HGNC Symbol;Acc:HGNC:33844]
8001	GLRA3	glycine receptor alpha 3 [Source:HGNC Symbol;Acc:HGNC:4328]
2823	GPM6A	glycoprotein M6A [Source:HGNC Symbol;Acc:HGNC:4460]
55714	TENM3	teneurin transmembrane protein 3 [Source:HGNC Symbol;Acc:HGNC:29944]
55602	CDKN2AIP	CDKN2A interacting protein [Source:HGNC Symbol;Acc:HGNC:24325]
56977	STOX2	storkhead box 2 [Source:HGNC Symbol;Acc:HGNC:25450]
3660	IRF2	interferon regulatory factor 2 [Source:HGNC Symbol;Acc:HGNC:6117]
2180	ACSL1	acyl-CoA synthetase long chain family member 1 [Source:HGNC Symbol;Acc:HGNC:3569]
83891	SNX25	sorting nexin 25 [Source:HGNC Symbol;Acc:HGNC:21883]
8470	SORBS2	sorbin and SH3 domain containing 2 [Source:HGNC Symbol;Acc:HGNC:24098]
7098	TLR3	toll like receptor 3 [Source:HGNC Symbol;Acc:HGNC:11849]
25854	FAM149A	family with sequence similarity 149 member A [Source:HGNC Symbol;Acc:HGNC:24527]
2195	FAT1	FAT atypical cadherin 1 [Source:HGNC Symbol;Acc:HGNC:3595]
10016	PDCD6	programmed cell death 6 [Source:HGNC Symbol;Acc:HGNC:8765]
57491	AHRR	aryl-hydrocarbon receptor repressor [Source:HGNC Symbol;Acc:HGNC:346]
10723	SLC12A7	solute carrier family 12 member 7 [Source:HGNC Symbol;Acc:HGNC:10915]
170690	ADAMTS16	ADAM metallopeptidase with thrombospondin type 1 motif 16 [Source:HGNC Symbol;Acc:HGNC:17108]
23379	ICE1	interactor of little elongation complex ELL subunit 1 [Source:HGNC Symbol;Acc:HGNC:29154]
108	ADCY2	adenylate cyclase 2 [Source:HGNC Symbol;Acc:HGNC:233]
9037	SEMA5A	semaphorin 5A [Source:HGNC Symbol;Acc:HGNC:10736]
651746	ANKRD33B	ankyrin repeat domain 33B [Source:HGNC Symbol;Acc:HGNC:35240]
1611	DAP	death associated protein [Source:HGNC Symbol;Acc:HGNC:2672]
1501	CTNND2	catenin delta 2 [Source:HGNC Symbol;Acc:HGNC:2516]
1767	DNAH5	dynein axonemal heavy chain 5 [Source:HGNC Symbol;Acc:HGNC:2950]
7204	TRIO	trio Rho guanine nucleotide exchange factor [Source:HGNC Symbol;Acc:HGNC:12303]
56172	ANKH	ANKH inorganic pyrophosphate transport regulator [Source:HGNC Symbol;Acc:HGNC:15492]
23194	FBXL7	F-box and leucine rich repeat protein 7 [Source:HGNC Symbol;Acc:HGNC:13604]
4651	MYO10	myosin X [Source:HGNC Symbol;Acc:HGNC:7593]
1016	CDH18	cadherin 18 [Source:HGNC Symbol;Acc:HGNC:1757]
1010	CDH12	cadherin 12 [Source:HGNC Symbol;Acc:HGNC:1751]
1008	CDH10	cadherin 10 [Source:HGNC Symbol;Acc:HGNC:1749]
23037	PDZD2	PDZ domain containing 2 [Source:HGNC Symbol;Acc:HGNC:18486]
64083	GOLPH3	golgi phosphoprotein 3 [Source:HGNC Symbol;Acc:HGNC:15452]
114899	C1QTNF3	C1q and TNF related 3 [Source:HGNC Symbol;Acc:HGNC:14326]
64902	AGXT2	alanine--glyoxylate aminotransferase 2 [Source:HGNC Symbol;Acc:HGNC:14412]
79925	SPEF2	sperm flagellar 2 [Source:HGNC Symbol;Acc:HGNC:26293]
133688	UGT3A1	UDP glycosyltransferase family 3 member A1 [Source:HGNC Symbol;Acc:HGNC:26625]
133686	NADK2	NAD kinase 2, mitochondrial [Source:HGNC Symbol;Acc:HGNC:26404]
202151	RANBP3L	RAN binding protein 3 like [Source:HGNC Symbol;Acc:HGNC:26353]
55100	WDR70	WD repeat domain 70 [Source:HGNC Symbol;Acc:HGNC:25495]
133584	EGFLAM	EGF like, fibronectin type III and laminin G domains [Source:HGNC Symbol;Acc:HGNC:26810]
735	C9	complement C9 [Source:HGNC Symbol;Acc:HGNC:1358]
133558	MROH2B	maestro heat like repeat family member 2B [Source:HGNC Symbol;Acc:HGNC:26857]
729	C6	complement C6 [Source:HGNC Symbol;Acc:HGNC:1339]
345557	PLCXD3	phosphatidylinositol specific phospholipase C X domain containing 3 [Source:HGNC Symbol;Acc:HGNC:31822]
348980	HCN1	hyperpolarization activated cyclic nucleotide gated potassium channel 1 [Source:HGNC Symbol;Acc:HGNC:4845]
79668	PARP8	poly(ADP-ribose) polymerase family member 8 [Source:HGNC Symbol;Acc:HGNC:26124]
53918	PELO	pelota mRNA surveillance and ribosome rescue factor [Source:HGNC Symbol;Acc:HGNC:8829]
3672	ITGA1	integrin subunit alpha 1 [Source:HGNC Symbol;Acc:HGNC:6134]
3673	ITGA2	integrin subunit alpha 2 [Source:HGNC Symbol;Acc:HGNC:6137]
4724	NDUFS4	NADH:ubiquinone oxidoreductase subunit S4 [Source:HGNC Symbol;Acc:HGNC:7711]
54622	ARL15	ADP ribosylation factor like GTPase 15 [Source:HGNC Symbol;Acc:HGNC:25945]
54505	DHX29	DExH-box helicase 29 [Source:HGNC Symbol;Acc:HGNC:15815]
4214	MAP3K1	mitogen-activated protein kinase kinase kinase 1 [Source:HGNC Symbol;Acc:HGNC:6848]
115827	RAB3C	RAB3C, member RAS oncogene family [Source:HGNC Symbol;Acc:HGNC:30269]
5144	PDE4D	phosphodiesterase 4D [Source:HGNC Symbol;Acc:HGNC:8783]
285668	C5orf64	chromosome 5 putative open reading frame 64 [Source:HGNC Symbol;Acc:HGNC:26744]
3796	KIF2A	kinesin family member 2A [Source:HGNC Symbol;Acc:HGNC:6318]
285672	SREK1IP1	SREK1 interacting protein 1 [Source:HGNC Symbol;Acc:HGNC:26716]
10283	CWC27	CWC27 spliceosome associated cyclophilin [Source:HGNC Symbol;Acc:HGNC:10664]
11174	ADAMTS6	ADAM metallopeptidase with thrombospondin type 1 motif 6 [Source:HGNC Symbol;Acc:HGNC:222]
57486	NLN	neurolysin [Source:HGNC Symbol;Acc:HGNC:16058]
55914	ERBIN	erbb2 interacting protein [Source:HGNC Symbol;Acc:HGNC:15842]
375449	MAST4	microtubule associated serine/threonine kinase family member 4 [Source:HGNC Symbol;Acc:HGNC:19037]
5295	PIK3R1	phosphoinositide-3-kinase regulatory subunit 1 [Source:HGNC Symbol;Acc:HGNC:8979]
891	CCNB1	cyclin B1 [Source:HGNC Symbol;Acc:HGNC:1579]
3842	TNPO1	transportin 1 [Source:HGNC Symbol;Acc:HGNC:6401]
64283	ARHGEF28	Rho guanine nucleotide exchange factor 28 [Source:HGNC Symbol;Acc:HGNC:30322]
51301	GCNT4	glucosaminyl (N-acetyl) transferase 4 [Source:HGNC Symbol;Acc:HGNC:17973]
10087	CERT1	ceramide transporter 1 [Source:HGNC Symbol;Acc:HGNC:2205]
134359	POC5	POC5 centriolar protein [Source:HGNC Symbol;Acc:HGNC:26658]
10788	IQGAP2	IQ motif containing GTPase activating protein 2 [Source:HGNC Symbol;Acc:HGNC:6111]
170591	S100Z	S100 calcium binding protein Z [Source:HGNC Symbol;Acc:HGNC:30367]
55109	AGGF1	angiogenic factor with G-patch and FHA domains 1 [Source:HGNC Symbol;Acc:HGNC:24684]
8622	PDE8B	phosphodiesterase 8B [Source:HGNC Symbol;Acc:HGNC:8794]
55255	WDR41	WD repeat domain 41 [Source:HGNC Symbol;Acc:HGNC:25601]
8546	AP3B1	adaptor related protein complex 3 subunit beta 1 [Source:HGNC Symbol;Acc:HGNC:566]
411	ARSB	arylsulfatase B [Source:HGNC Symbol;Acc:HGNC:714]
29958	DMGDH	dimethylglycine dehydrogenase [Source:HGNC Symbol;Acc:HGNC:24475]
23743	BHMT2	betaine--homocysteine S-methyltransferase 2 [Source:HGNC Symbol;Acc:HGNC:1048]
635	BHMT	betaine--homocysteine S-methyltransferase [Source:HGNC Symbol;Acc:HGNC:1047]
9456	HOMER1	homer scaffold protein 1 [Source:HGNC Symbol;Acc:HGNC:17512]
167153	TENT2	terminal nucleotidyltransferase 2 [Source:HGNC Symbol;Acc:HGNC:26776]
202333	CMYA5	cardiomyopathy associated 5 [Source:HGNC Symbol;Acc:HGNC:14305]
7060	THBS4	thrombospondin 4 [Source:HGNC Symbol;Acc:HGNC:11788]
5924	RASGRF2	Ras protein specific guanine nucleotide releasing factor 2 [Source:HGNC Symbol;Acc:HGNC:9876]
23635	SSBP2	single stranded DNA binding protein 2 [Source:HGNC Symbol;Acc:HGNC:15831]
1462	VCAN	versican [Source:HGNC Symbol;Acc:HGNC:2464]
10085	EDIL3	EGF like repeats and discoidin domains 3 [Source:HGNC Symbol;Acc:HGNC:3173]
5921	RASA1	RAS p21 protein activator 1 [Source:HGNC Symbol;Acc:HGNC:9871]
4208	MEF2C	myocyte enhancer factor 2C [Source:HGNC Symbol;Acc:HGNC:6996]
84059	ADGRV1	adhesion G protein-coupled receptor V1 [Source:HGNC Symbol;Acc:HGNC:17416]
83989	FAM172A	family with sequence similarity 172 member A [Source:HGNC Symbol;Acc:HGNC:25365]
285600	KIAA0825	KIAA0825 [Source:HGNC Symbol;Acc:HGNC:28532]
79772	MCTP1	multiple C2 and transmembrane domain containing 1 [Source:HGNC Symbol;Acc:HGNC:26183]
153643	FAM81B	family with sequence similarity 81 member B [Source:HGNC Symbol;Acc:HGNC:26335]
9652	TTC37	tetratricopeptide repeat domain 37 [Source:HGNC Symbol;Acc:HGNC:23639]
22836	RHOBTB3	Rho related BTB domain containing 3 [Source:HGNC Symbol;Acc:HGNC:18757]
831	CAST	calpastatin [Source:HGNC Symbol;Acc:HGNC:1515]
1105	CHD1	chromodomain helicase DNA binding protein 1 [Source:HGNC Symbol;Acc:HGNC:1915]
353189	SLCO4C1	solute carrier organic anion transporter family member 4C1 [Source:HGNC Symbol;Acc:HGNC:23612]
5066	PAM	peptidylglycine alpha-amidating monooxygenase [Source:HGNC Symbol;Acc:HGNC:8596]
1946	EFNA5	ephrin A5 [Source:HGNC Symbol;Acc:HGNC:3225]
64839	FBXL17	F-box and leucine rich repeat protein 17 [Source:HGNC Symbol;Acc:HGNC:13615]
64097	EPB41L4A	erythrocyte membrane protein band 4.1 like 4A [Source:HGNC Symbol;Acc:HGNC:13278]
4163	MCC	MCC regulator of WNT signaling pathway [Source:HGNC Symbol;Acc:HGNC:6935]
51397	COMMD10	COMM domain containing 10 [Source:HGNC Symbol;Acc:HGNC:30201]
285605	DTWD2	DTW domain containing 2 [Source:HGNC Symbol;Acc:HGNC:19334]
25816	TNFAIP8	TNF alpha induced protein 8 [Source:HGNC Symbol;Acc:HGNC:17260]
51334	PRR16	proline rich 16 [Source:HGNC Symbol;Acc:HGNC:29654]
93166	PRDM6	PR/SET domain 6 [Source:HGNC Symbol;Acc:HGNC:9350]
153241	CEP120	centrosomal protein 120 [Source:HGNC Symbol;Acc:HGNC:26690]
65983	GRAMD2B	GRAM domain containing 2B [Source:HGNC Symbol;Acc:HGNC:24911]
501	ALDH7A1	aldehyde dehydrogenase 7 family member A1 [Source:HGNC Symbol;Acc:HGNC:877]
2201	FBN2	fibrillin 2 [Source:HGNC Symbol;Acc:HGNC:3604]
3562	IL3	interleukin 3 [Source:HGNC Symbol;Acc:HGNC:6011]
6584	SLC22A5	solute carrier family 22 member 5 [Source:HGNC Symbol;Acc:HGNC:10969]
23105	FSTL4	follistatin like 4 [Source:HGNC Symbol;Acc:HGNC:21389]
23338	JADE2	jade family PHD finger 2 [Source:HGNC Symbol;Acc:HGNC:22984]
9879	DDX46	DEAD-box helicase 46 [Source:HGNC Symbol;Acc:HGNC:18681]
79770	TXNDC15	thioredoxin domain containing 15 [Source:HGNC Symbol;Acc:HGNC:20652]
84105	PCBD2	pterin-4 alpha-carbinolamine dehydratase 2 [Source:HGNC Symbol;Acc:HGNC:24474]
5307	PITX1	paired like homeodomain 1 [Source:HGNC Symbol;Acc:HGNC:9004]
100996485	C5orf66	chromosome 5 putative open reading frame 66 [Source:HGNC Symbol;Acc:HGNC:48332]
4762	NEUROG1	neurogenin 1 [Source:HGNC Symbol;Acc:HGNC:7764]
153328	SLC25A48	solute carrier family 25 member 48 [Source:HGNC Symbol;Acc:HGNC:30451]
6695	SPOCK1	SPARC (osteonectin), cwcv and kazal like domains proteoglycan 1 [Source:HGNC Symbol;Acc:HGNC:11251]
26249	KLHL3	kelch like family member 3 [Source:HGNC Symbol;Acc:HGNC:6354]
27039	PKD2L2	polycystin 2 like 2, transient receptor potential cation channel [Source:HGNC Symbol;Acc:HGNC:9012]
995	CDC25C	cell division cycle 25C [Source:HGNC Symbol;Acc:HGNC:1727]
9542	NRG2	neuregulin 2 [Source:HGNC Symbol;Acc:HGNC:7998]
54882	ANKHD1	ankyrin repeat and KH domain containing 1 [Source:HGNC Symbol;Acc:HGNC:24714]
404734	ANKHD1-EIF4EBP3	ANKHD1-EIF4EBP3 readthrough [Source:HGNC Symbol;Acc:HGNC:33530]
3035	HARS1	histidyl-tRNA synthetase 1 [Source:HGNC Symbol;Acc:HGNC:4816]
56147	PCDHA1	protocadherin alpha 1 [Source:HGNC Symbol;Acc:HGNC:8663]
56146	PCDHA2	protocadherin alpha 2 [Source:HGNC Symbol;Acc:HGNC:8668]
56145	PCDHA3	protocadherin alpha 3 [Source:HGNC Symbol;Acc:HGNC:8669]
56144	PCDHA4	protocadherin alpha 4 [Source:HGNC Symbol;Acc:HGNC:8670]
56143	PCDHA5	protocadherin alpha 5 [Source:HGNC Symbol;Acc:HGNC:8671]
56142	PCDHA6	protocadherin alpha 6 [Source:HGNC Symbol;Acc:HGNC:8672]
56141	PCDHA7	protocadherin alpha 7 [Source:HGNC Symbol;Acc:HGNC:8673]
56140	PCDHA8	protocadherin alpha 8 [Source:HGNC Symbol;Acc:HGNC:8674]
9752	PCDHA9	protocadherin alpha 9 [Source:HGNC Symbol;Acc:HGNC:8675]
56139	PCDHA10	protocadherin alpha 10 [Source:HGNC Symbol;Acc:HGNC:8664]
56138	PCDHA11	protocadherin alpha 11 [Source:HGNC Symbol;Acc:HGNC:8665]
56137	PCDHA12	protocadherin alpha 12 [Source:HGNC Symbol;Acc:HGNC:8666]
56136	PCDHA13	protocadherin alpha 13 [Source:HGNC Symbol;Acc:HGNC:8667]
56135	PCDHAC1	protocadherin alpha subfamily C, 1 [Source:HGNC Symbol;Acc:HGNC:8676]
56134	PCDHAC2	protocadherin alpha subfamily C, 2 [Source:HGNC Symbol;Acc:HGNC:8677]
56114	PCDHGA1	protocadherin gamma subfamily A, 1 [Source:HGNC Symbol;Acc:HGNC:8696]
56113	PCDHGA2	protocadherin gamma subfamily A, 2 [Source:HGNC Symbol;Acc:HGNC:8700]
56112	PCDHGA3	protocadherin gamma subfamily A, 3 [Source:HGNC Symbol;Acc:HGNC:8701]
56104	PCDHGB1	protocadherin gamma subfamily B, 1 [Source:HGNC Symbol;Acc:HGNC:8708]
56111	PCDHGA4	protocadherin gamma subfamily A, 4 [Source:HGNC Symbol;Acc:HGNC:8702]
56103	PCDHGB2	protocadherin gamma subfamily B, 2 [Source:HGNC Symbol;Acc:HGNC:8709]
56110	PCDHGA5	protocadherin gamma subfamily A, 5 [Source:HGNC Symbol;Acc:HGNC:8703]
56109	PCDHGA6	protocadherin gamma subfamily A, 6 [Source:HGNC Symbol;Acc:HGNC:8704]
56102	PCDHGB3	protocadherin gamma subfamily B, 3 [Source:HGNC Symbol;Acc:HGNC:8710]
56108	PCDHGA7	protocadherin gamma subfamily A, 7 [Source:HGNC Symbol;Acc:HGNC:8705]
9708	PCDHGA8	protocadherin gamma subfamily A, 8 [Source:HGNC Symbol;Acc:HGNC:8706]
8641	PCDHGB4	protocadherin gamma subfamily B, 4 [Source:HGNC Symbol;Acc:HGNC:8711]
56101	PCDHGB5	protocadherin gamma subfamily B, 5 [Source:HGNC Symbol;Acc:HGNC:8712]
56107	PCDHGA9	protocadherin gamma subfamily A, 9 [Source:HGNC Symbol;Acc:HGNC:8707]
56100	PCDHGB6	protocadherin gamma subfamily B, 6 [Source:HGNC Symbol;Acc:HGNC:8713]
56106	PCDHGA10	protocadherin gamma subfamily A, 10 [Source:HGNC Symbol;Acc:HGNC:8697]
56099	PCDHGB7	protocadherin gamma subfamily B, 7 [Source:HGNC Symbol;Acc:HGNC:8714]
56105	PCDHGA11	protocadherin gamma subfamily A, 11 [Source:HGNC Symbol;Acc:HGNC:8698]
26025	PCDHGA12	protocadherin gamma subfamily A, 12 [Source:HGNC Symbol;Acc:HGNC:8699]
5098	PCDHGC3	protocadherin gamma subfamily C, 3 [Source:HGNC Symbol;Acc:HGNC:8716]
56098	PCDHGC4	protocadherin gamma subfamily C, 4 [Source:HGNC Symbol;Acc:HGNC:8717]
1729	DIAPH1	diaphanous related formin 1 [Source:HGNC Symbol;Acc:HGNC:2876]
10007	GNPDA1	glucosamine-6-phosphate deaminase 1 [Source:HGNC Symbol;Acc:HGNC:4417]
2246	FGF1	fibroblast growth factor 1 [Source:HGNC Symbol;Acc:HGNC:3665]
23092	ARHGAP26	Rho GTPase activating protein 26 [Source:HGNC Symbol;Acc:HGNC:17073]
2908	NR3C1	nuclear receptor subfamily 3 group C member 1 [Source:HGNC Symbol;Acc:HGNC:7978]
57528	KCTD16	potassium channel tetramerization domain containing 16 [Source:HGNC Symbol;Acc:HGNC:29244]
153769	SH3RF2	SH3 domain containing ring finger 2 [Source:HGNC Symbol;Acc:HGNC:26299]
202374	STK32A	serine/threonine kinase 32A [Source:HGNC Symbol;Acc:HGNC:28317]
9832	JAKMIP2	janus kinase and microtubule interacting protein 2 [Source:HGNC Symbol;Acc:HGNC:29067]
11005	SPINK5	serine peptidase inhibitor Kazal type 5 [Source:HGNC Symbol;Acc:HGNC:15464]
153218	SPINK13	serine peptidase inhibitor Kazal type 13 [Source:HGNC Symbol;Acc:HGNC:27200]
643394	SPINK9	serine peptidase inhibitor Kazal type 9 [Source:HGNC Symbol;Acc:HGNC:32951]
3360	HTR4	5-hydroxytryptamine receptor 4 [Source:HGNC Symbol;Acc:HGNC:5299]
79628	SH3TC2	SH3 domain and tetratricopeptide repeats 2 [Source:HGNC Symbol;Acc:HGNC:29427]
22885	ABLIM3	actin binding LIM protein family member 3 [Source:HGNC Symbol;Acc:HGNC:29132]
1452	CSNK1A1	casein kinase 1 alpha 1 [Source:HGNC Symbol;Acc:HGNC:2451]
133522	PPARGC1B	PPARG coactivator 1 beta [Source:HGNC Symbol;Acc:HGNC:30022]
5159	PDGFRB	platelet derived growth factor receptor beta [Source:HGNC Symbol;Acc:HGNC:8804]
6534	SLC6A7	solute carrier family 6 member 7 [Source:HGNC Symbol;Acc:HGNC:11054]
815	CAMK2A	calcium/calmodulin dependent protein kinase II alpha [Source:HGNC Symbol;Acc:HGNC:1460]
3340	NDST1	N-deacetylase and N-sulfotransferase 1 [Source:HGNC Symbol;Acc:HGNC:7680]
11346	SYNPO	synaptopodin [Source:HGNC Symbol;Acc:HGNC:30672]
309	ANXA6	annexin A6 [Source:HGNC Symbol;Acc:HGNC:544]
6678	SPARC	secreted protein acidic and cysteine rich [Source:HGNC Symbol;Acc:HGNC:11219]
2890	GRIA1	glutamate ionotropic receptor AMPA type subunit 1 [Source:HGNC Symbol;Acc:HGNC:4571]
10827	FAM114A2	family with sequence similarity 114 member A2 [Source:HGNC Symbol;Acc:HGNC:1333]
4238	MFAP3	microfibril associated protein 3 [Source:HGNC Symbol;Acc:HGNC:7034]
55568	GALNT10	polypeptide N-acetylgalactosaminyltransferase 10 [Source:HGNC Symbol;Acc:HGNC:19873]
6444	SGCD	sarcoglycan delta [Source:HGNC Symbol;Acc:HGNC:10807]
91937	TIMD4	T cell immunoglobulin and mucin domain containing 4 [Source:HGNC Symbol;Acc:HGNC:25132]
3702	ITK	IL2 inducible T cell kinase [Source:HGNC Symbol;Acc:HGNC:6171]
54974	THG1L	tRNA-histidine guanylyltransferase 1 like [Source:HGNC Symbol;Acc:HGNC:26053]
1879	EBF1	EBF transcription factor 1 [Source:HGNC Symbol;Acc:HGNC:3126]
2561	GABRB2	gamma-aminobutyric acid type A receptor subunit beta2 [Source:HGNC Symbol;Acc:HGNC:4082]
57451	TENM2	teneurin transmembrane protein 2 [Source:HGNC Symbol;Acc:HGNC:29943]
6586	SLIT3	slit guidance ligand 3 [Source:HGNC Symbol;Acc:HGNC:11087]
1794	DOCK2	dedicator of cytokinesis 2 [Source:HGNC Symbol;Acc:HGNC:2988]
2299	FOXI1	forkhead box I1 [Source:HGNC Symbol;Acc:HGNC:3815]
30820	KCNIP1	potassium voltage-gated channel interacting protein 1 [Source:HGNC Symbol;Acc:HGNC:15521]
64901	RANBP17	RAN binding protein 17 [Source:HGNC Symbol;Acc:HGNC:14428]
6793	STK10	serine/threonine kinase 10 [Source:HGNC Symbol;Acc:HGNC:11388]
285590	SH3PXD2B	SH3 and PX domains 2B [Source:HGNC Symbol;Acc:HGNC:29242]
8992	ATP6V0E1	ATPase H+ transporting V0 subunit e1 [Source:HGNC Symbol;Acc:HGNC:863]
91272	BOD1	biorientation of chromosomes in cell division 1 [Source:HGNC Symbol;Acc:HGNC:25114]
10814	CPLX2	complexin 2 [Source:HGNC Symbol;Acc:HGNC:2310]
54825	CDHR2	cadherin related family member 2 [Source:HGNC Symbol;Acc:HGNC:18231]
53917	RAB24	RAB24, member RAS oncogene family [Source:HGNC Symbol;Acc:HGNC:9765]
27166	PRELID1	PRELI domain containing 1 [Source:HGNC Symbol;Acc:HGNC:30255]
83463	MXD3	MAX dimerization protein 3 [Source:HGNC Symbol;Acc:HGNC:14008]
10636	RGS14	regulator of G protein signaling 14 [Source:HGNC Symbol;Acc:HGNC:9996]
6569	SLC34A1	solute carrier family 34 member 1 [Source:HGNC Symbol;Acc:HGNC:11019]
285596	FAM153A	family with sequence similarity 153 member A [Source:HGNC Symbol;Acc:HGNC:29940]
5626	PROP1	PROP paired-like homeobox 1 [Source:HGNC Symbol;Acc:HGNC:9455]
3182	HNRNPAB	heterogeneous nuclear ribonucleoprotein A/B [Source:HGNC Symbol;Acc:HGNC:5034]
91522	COL23A1	collagen type XXIII alpha 1 chain [Source:HGNC Symbol;Acc:HGNC:22990]
80108	ZFP2	ZFP2 zinc finger protein [Source:HGNC Symbol;Acc:HGNC:26138]
9509	ADAMTS2	ADAM metallopeptidase with thrombospondin type 1 motif 2 [Source:HGNC Symbol;Acc:HGNC:218]
23061	TBC1D9B	TBC1 domain family member 9B [Source:HGNC Symbol;Acc:HGNC:29097]
255426	RASGEF1C	RasGEF domain family member 1C [Source:HGNC Symbol;Acc:HGNC:27400]
57472	CNOT6	CCR4-NOT transcription complex subunit 6 [Source:HGNC Symbol;Acc:HGNC:14099]
2324	FLT4	fms related receptor tyrosine kinase 4 [Source:HGNC Symbol;Acc:HGNC:3767]
134083	OR2Y1	olfactory receptor family 2 subfamily Y member 1 [Source:HGNC Symbol;Acc:HGNC:14837]
4245	MGAT1	alpha-1,3-mannosyl-glycoprotein 2-beta-N-acetylglucosaminyltransferase [Source:HGNC Symbol;Acc:HGNC:7044]
643836	ZFP62	ZFP62 zinc finger protein [Source:HGNC Symbol;Acc:HGNC:23241]
55770	EXOC2	exocyst complex component 2 [Source:HGNC Symbol;Acc:HGNC:24968]
94234	FOXQ1	forkhead box Q1 [Source:HGNC Symbol;Acc:HGNC:20951]
2762	GMDS	GDP-mannose 4,6-dehydratase [Source:HGNC Symbol;Acc:HGNC:4369]
340156	MYLK4	myosin light chain kinase family member 4 [Source:HGNC Symbol;Acc:HGNC:27972]
4835	NQO2	N-ribosyldihydronicotinamide:quinone reductase 2 [Source:HGNC Symbol;Acc:HGNC:7856]
63027	SLC22A23	solute carrier family 22 member 23 [Source:HGNC Symbol;Acc:HGNC:21106]
404220	C6orf201	chromosome 6 open reading frame 201 [Source:HGNC Symbol;Acc:HGNC:21620]
10455	ECI2	enoyl-CoA delta isomerase 2 [Source:HGNC Symbol;Acc:HGNC:14601]
57128	LYRM4	LYR motif containing 4 [Source:HGNC Symbol;Acc:HGNC:21365]
10667	FARS2	phenylalanyl-tRNA synthetase 2, mitochondrial [Source:HGNC Symbol;Acc:HGNC:21062]
9450	LY86	lymphocyte antigen 86 [Source:HGNC Symbol;Acc:HGNC:16837]
6239	RREB1	ras responsive element binding protein 1 [Source:HGNC Symbol;Acc:HGNC:10449]
6745	SSR1	signal sequence receptor subunit 1 [Source:HGNC Symbol;Acc:HGNC:11323]
285782	CAGE1	cancer antigen 1 [Source:HGNC Symbol;Acc:HGNC:21622]
654	BMP6	bone morphogenetic protein 6 [Source:HGNC Symbol;Acc:HGNC:1073]
81567	TXNDC5	thioredoxin domain containing 5 [Source:HGNC Symbol;Acc:HGNC:21073]
9521	EEF1E1	eukaryotic translation elongation factor 1 epsilon 1 [Source:HGNC Symbol;Acc:HGNC:3212]
7020	TFAP2A	transcription factor AP-2 alpha [Source:HGNC Symbol;Acc:HGNC:11742]
4117	MAK	male germ cell associated kinase [Source:HGNC Symbol;Acc:HGNC:6816]
4739	NEDD9	neural precursor cell expressed, developmentally down-regulated 9 [Source:HGNC Symbol;Acc:HGNC:7733]
3096	HIVEP1	HIVEP zinc finger 1 [Source:HGNC Symbol;Acc:HGNC:4920]
221692	PHACTR1	phosphatase and actin regulator 1 [Source:HGNC Symbol;Acc:HGNC:20990]
51256	TBC1D7	TBC1 domain family member 7 [Source:HGNC Symbol;Acc:HGNC:21066]
23408	SIRT5	sirtuin 5 [Source:HGNC Symbol;Acc:HGNC:14933]
10048	RANBP9	RAN binding protein 9 [Source:HGNC Symbol;Acc:HGNC:13727]
63933	MCUR1	mitochondrial calcium uniporter regulator 1 [Source:HGNC Symbol;Acc:HGNC:21097]
9308	CD83	CD83 molecule [Source:HGNC Symbol;Acc:HGNC:1703]
3720	JARID2	jumonji and AT-rich interaction domain containing 2 [Source:HGNC Symbol;Acc:HGNC:6196]
6310	ATXN1	ataxin 1 [Source:HGNC Symbol;Acc:HGNC:10548]
221662	RBM24	RNA binding motif protein 24 [Source:HGNC Symbol;Acc:HGNC:21539]
63971	KIF13A	kinesin family member 13A [Source:HGNC Symbol;Acc:HGNC:14566]
7172	TPMT	thiopurine S-methyltransferase [Source:HGNC Symbol;Acc:HGNC:12014]
7913	DEK	DEK proto-oncogene [Source:HGNC Symbol;Acc:HGNC:2768]
255488	RNF144B	ring finger protein 144B [Source:HGNC Symbol;Acc:HGNC:21578]
1871	E2F3	E2F transcription factor 3 [Source:HGNC Symbol;Acc:HGNC:3115]
54901	CDKAL1	CDK5 regulatory subunit associated protein 1 like 1 [Source:HGNC Symbol;Acc:HGNC:21050]
140767	NRSN1	neurensin 1 [Source:HGNC Symbol;Acc:HGNC:17881]
51473	DCDC2	doublecortin domain containing 2 [Source:HGNC Symbol;Acc:HGNC:18141]
57380	MRS2	magnesium transporter MRS2 [Source:HGNC Symbol;Acc:HGNC:13785]
2822	GPLD1	glycosylphosphatidylinositol specific phospholipase D1 [Source:HGNC Symbol;Acc:HGNC:4459]
81688	C6orf62	chromosome 6 open reading frame 62 [Source:HGNC Symbol;Acc:HGNC:20998]
9750	RIPOR2	RHO family interacting cell polarization regulator 2 [Source:HGNC Symbol;Acc:HGNC:13872]
55604	CARMIL1	capping protein regulator and myosin 1 linker 1 [Source:HGNC Symbol;Acc:HGNC:21581]
6568	SLC17A1	solute carrier family 17 member 1 [Source:HGNC Symbol;Acc:HGNC:10929]
3024	H1-1	H1.1 linker histone, cluster member [Source:HGNC Symbol;Acc:HGNC:4715]
8350	H3C1	H3 clustered histone 1 [Source:HGNC Symbol;Acc:HGNC:4766]
8359	H4C1	H4 clustered histone 1 [Source:HGNC Symbol;Acc:HGNC:4781]
8366	H4C2	H4 clustered histone 2 [Source:HGNC Symbol;Acc:HGNC:4789]
3077	HFE	homeostatic iron regulator [Source:HGNC Symbol;Acc:HGNC:4886]
8347	H2BC4	H2B clustered histone 4 [Source:HGNC Symbol;Acc:HGNC:4757]
8334	H2AC6	H2A clustered histone 6 [Source:HGNC Symbol;Acc:HGNC:4733]
11120	BTN2A1	butyrophilin subfamily 2 member A1 [Source:HGNC Symbol;Acc:HGNC:1136]
7745	ZKSCAN8	zinc finger with KRAB and SCAN domains 8 [Source:HGNC Symbol;Acc:HGNC:12983]
80317	ZKSCAN3	zinc finger with KRAB and SCAN domains 3 [Source:HGNC Symbol;Acc:HGNC:13853]
5987	TRIM27	tripartite motif containing 27 [Source:HGNC Symbol;Acc:HGNC:9975]
81797	OR12D3	olfactory receptor family 12 subfamily D member 3 [Source:HGNC Symbol;Acc:HGNC:13963]
135644	TRIM40	tripartite motif containing 40 [Source:HGNC Symbol;Acc:HGNC:18736]
8449	DHX16	DEAH-box helicase 16 [Source:HGNC Symbol;Acc:HGNC:2739]
9656	MDC1	mediator of DNA damage checkpoint 1 [Source:HGNC Symbol;Acc:HGNC:21163]
203068	TUBB	tubulin beta class I [Source:HGNC Symbol;Acc:HGNC:20778]
2968	GTF2H4	general transcription factor IIH subunit 4 [Source:HGNC Symbol;Acc:HGNC:4658]
57176	VARS2	valyl-tRNA synthetase 2, mitochondrial [Source:HGNC Symbol;Acc:HGNC:21642]
100507679	MUC22	mucin 22 [Source:HGNC Symbol;Acc:HGNC:39755]
54535	CCHCR1	coiled-coil alpha-helical rod protein 1 [Source:HGNC Symbol;Acc:HGNC:13930]
6941	TCF19	transcription factor 19 [Source:HGNC Symbol;Acc:HGNC:11629]
5460	POU5F1	POU class 5 homeobox 1 [Source:HGNC Symbol;Acc:HGNC:9221]
3107	HLA-C	major histocompatibility complex, class I, C [Source:HGNC Symbol;Acc:HGNC:4933]
3106	HLA-B	major histocompatibility complex, class I, B [Source:HGNC Symbol;Acc:HGNC:4932]
100507436	MICA	MHC class I polypeptide-related sequence A [Source:HGNC Symbol;Acc:HGNC:7090]
4277	MICB	MHC class I polypeptide-related sequence B [Source:HGNC Symbol;Acc:HGNC:7091]
534	ATP6V1G2	ATPase H+ transporting V1 subunit G2 [Source:HGNC Symbol;Acc:HGNC:862]
4795	NFKBIL1	NFKB inhibitor like 1 [Source:HGNC Symbol;Acc:HGNC:7800]
4049	LTA	lymphotoxin alpha [Source:HGNC Symbol;Acc:HGNC:6709]
7124	TNF	tumor necrosis factor [Source:HGNC Symbol;Acc:HGNC:11892]
7940	LST1	leukocyte specific transcript 1 [Source:HGNC Symbol;Acc:HGNC:14189]
259197	NCR3	natural cytotoxicity triggering receptor 3 [Source:HGNC Symbol;Acc:HGNC:19077]
7916	PRRC2A	proline rich coiled-coil 2A [Source:HGNC Symbol;Acc:HGNC:13918]
7917	BAG6	BAG cochaperone 6 [Source:HGNC Symbol;Acc:HGNC:13919]
57827	C6orf47	chromosome 6 open reading frame 47 [Source:HGNC Symbol;Acc:HGNC:19076]
7918	GPANK1	G-patch domain and ankyrin repeats 1 [Source:HGNC Symbol;Acc:HGNC:13920]
1460	CSNK2B	casein kinase 2 beta [Source:HGNC Symbol;Acc:HGNC:2460]
80739	MPIG6B	megakaryocyte and platelet inhibitory receptor G6b [Source:HGNC Symbol;Acc:HGNC:13937]
23564	DDAH2	dimethylarginine dimethylaminohydrolase 2 [Source:HGNC Symbol;Acc:HGNC:2716]
1192	CLIC1	chloride intracellular channel 1 [Source:HGNC Symbol;Acc:HGNC:2062]
3305	HSPA1L	heat shock protein family A (Hsp70) member 1 like [Source:HGNC Symbol;Acc:HGNC:5234]
3303	HSPA1A	heat shock protein family A (Hsp70) member 1A [Source:HGNC Symbol;Acc:HGNC:5232]
10919	EHMT2	euchromatic histone lysine methyltransferase 2 [Source:HGNC Symbol;Acc:HGNC:14129]
7936	NELFE	negative elongation factor complex member E [Source:HGNC Symbol;Acc:HGNC:13974]
6499	SKIV2L	Ski2 like RNA helicase [Source:HGNC Symbol;Acc:HGNC:10898]
721	C4B	complement C4B (Chido blood group) [Source:HGNC Symbol;Acc:HGNC:1324]
1388	ATF6B	activating transcription factor 6 beta [Source:HGNC Symbol;Acc:HGNC:2349]
63943	FKBPL	FKBP prolyl isomerase like [Source:HGNC Symbol;Acc:HGNC:13949]
4855	NOTCH4	notch receptor 4 [Source:HGNC Symbol;Acc:HGNC:7884]
10665	TSBP1	testis expressed basic protein 1 [Source:HGNC Symbol;Acc:HGNC:13922]
3119	HLA-DQB1	major histocompatibility complex, class II, DQ beta 1 [Source:HGNC Symbol;Acc:HGNC:4944]
3112	HLA-DOB	major histocompatibility complex, class II, DO beta [Source:HGNC Symbol;Acc:HGNC:4937]
6891	TAP2	transporter 2, ATP binding cassette subfamily B member [Source:HGNC Symbol;Acc:HGNC:44]
5696	PSMB8	proteasome 20S subunit beta 8 [Source:HGNC Symbol;Acc:HGNC:9545]
6890	TAP1	transporter 1, ATP binding cassette subfamily B member [Source:HGNC Symbol;Acc:HGNC:43]
5698	PSMB9	proteasome 20S subunit beta 9 [Source:HGNC Symbol;Acc:HGNC:9546]
3109	HLA-DMB	major histocompatibility complex, class II, DM beta [Source:HGNC Symbol;Acc:HGNC:4935]
6046	BRD2	bromodomain containing 2 [Source:HGNC Symbol;Acc:HGNC:1103]
3111	HLA-DOA	major histocompatibility complex, class II, DO alpha [Source:HGNC Symbol;Acc:HGNC:4936]
3113	HLA-DPA1	major histocompatibility complex, class II, DP alpha 1 [Source:HGNC Symbol;Acc:HGNC:4938]
3115	HLA-DPB1	major histocompatibility complex, class II, DP beta 1 [Source:HGNC Symbol;Acc:HGNC:4940]
1302	COL11A2	collagen type XI alpha 2 chain [Source:HGNC Symbol;Acc:HGNC:2187]
3833	KIFC1	kinesin family member C1 [Source:HGNC Symbol;Acc:HGNC:6389]
8831	SYNGAP1	synaptic Ras GTPase activating protein 1 [Source:HGNC Symbol;Acc:HGNC:11497]
3710	ITPR3	inositol 1,4,5-trisphosphate receptor type 3 [Source:HGNC Symbol;Acc:HGNC:6182]
2914	GRM4	glutamate metabotropic receptor 4 [Source:HGNC Symbol;Acc:HGNC:4596]
11165	NUDT3	nudix hydrolase 3 [Source:HGNC Symbol;Acc:HGNC:8050]
100529239	RPS10-NUDT3	RPS10-NUDT3 readthrough [Source:HGNC Symbol;Acc:HGNC:49181]
29993	PACSIN1	protein kinase C and casein kinase substrate in neurons 1 [Source:HGNC Symbol;Acc:HGNC:8570]
25803	SPDEF	SAM pointed domain containing ETS transcription factor [Source:HGNC Symbol;Acc:HGNC:17257]
64771	ILRUN	inflammation and lipid regulator with UBA-like and NBR1-like domains [Source:HGNC Symbol;Acc:HGNC:21215]
54887	UHRF1BP1	UHRF1 binding protein 1 [Source:HGNC Symbol;Acc:HGNC:21216]
23294	ANKS1A	ankyrin repeat and sterile alpha motif domain containing 1A [Source:HGNC Symbol;Acc:HGNC:20961]
7629	ZNF76	zinc finger protein 76 [Source:HGNC Symbol;Acc:HGNC:13149]
221481	ARMC12	armadillo repeat containing 12 [Source:HGNC Symbol;Acc:HGNC:21099]
389383	CLPSL2	colipase like 2 [Source:HGNC Symbol;Acc:HGNC:21250]
27154	BRPF3	bromodomain and PHD finger containing 3 [Source:HGNC Symbol;Acc:HGNC:14256]
285848	PNPLA1	patatin like phospholipase domain containing 1 [Source:HGNC Symbol;Acc:HGNC:21246]
51513	ETV7	ETS variant transcription factor 7 [Source:HGNC Symbol;Acc:HGNC:18160]
1026	CDKN1A	cyclin dependent kinase inhibitor 1A [Source:HGNC Symbol;Acc:HGNC:1784]
57699	CPNE5	copine 5 [Source:HGNC Symbol;Acc:HGNC:2318]
221476	PI16	peptidase inhibitor 16 [Source:HGNC Symbol;Acc:HGNC:21245]
221468	TMEM217	transmembrane protein 217 [Source:HGNC Symbol;Acc:HGNC:21238]
9025	RNF8	ring finger protein 8 [Source:HGNC Symbol;Acc:HGNC:10071]
266727	MDGA1	MAM domain containing glycosylphosphatidylinositol anchor 1 [Source:HGNC Symbol;Acc:HGNC:19267]
60685	ZFAND3	zinc finger AN1-type containing 3 [Source:HGNC Symbol;Acc:HGNC:18019]
114781	BTBD9	BTB domain containing 9 [Source:HGNC Symbol;Acc:HGNC:21228]
2739	GLO1	glyoxalase I [Source:HGNC Symbol;Acc:HGNC:4323]
1769	DNAH8	dynein axonemal heavy chain 8 [Source:HGNC Symbol;Acc:HGNC:2952]
2740	GLP1R	glucagon like peptide 1 receptor [Source:HGNC Symbol;Acc:HGNC:4324]
55776	SAYSD1	SAYSVFN motif domain containing 1 [Source:HGNC Symbol;Acc:HGNC:21025]
8645	KCNK5	potassium two pore domain channel subfamily K member 5 [Source:HGNC Symbol;Acc:HGNC:6280]
89822	KCNK17	potassium two pore domain channel subfamily K member 17 [Source:HGNC Symbol;Acc:HGNC:14465]
83795	KCNK16	potassium two pore domain channel subfamily K member 16 [Source:HGNC Symbol;Acc:HGNC:14464]
221458	KIF6	kinesin family member 6 [Source:HGNC Symbol;Acc:HGNC:21202]
23500	DAAM2	dishevelled associated activator of morphogenesis 2 [Source:HGNC Symbol;Acc:HGNC:18143]
4337	MOCS1	molybdenum cofactor synthesis 1 [Source:HGNC Symbol;Acc:HGNC:7190]
57497	LRFN2	leucine rich repeat and fibronectin type III domain containing 2 [Source:HGNC Symbol;Acc:HGNC:21226]
222643	UNC5CL	unc-5 family C-terminal like [Source:HGNC Symbol;Acc:HGNC:21203]
222642	TSPO2	translocator protein 2 [Source:HGNC Symbol;Acc:HGNC:21256]
4188	MDFI	MyoD family inhibitor [Source:HGNC Symbol;Acc:HGNC:6967]
7942	TFEB	transcription factor EB [Source:HGNC Symbol;Acc:HGNC:11753]
5225	PGC	progastricsin [Source:HGNC Symbol;Acc:HGNC:8890]
896	CCND3	cyclin D3 [Source:HGNC Symbol;Acc:HGNC:1585]
55809	TRERF1	transcriptional regulating factor 1 [Source:HGNC Symbol;Acc:HGNC:18273]
5961	PRPH2	peripherin 2 [Source:HGNC Symbol;Acc:HGNC:9942]
171558	PTCRA	pre T cell antigen receptor alpha [Source:HGNC Symbol;Acc:HGNC:21290]
88745	RRP36	ribosomal RNA processing 36 [Source:HGNC Symbol;Acc:HGNC:21374]
9820	CUL7	cullin 7 [Source:HGNC Symbol;Acc:HGNC:21024]
51069	MRPL2	mitochondrial ribosomal protein L2 [Source:HGNC Symbol;Acc:HGNC:14056]
89953	KLC4	kinesin light chain 4 [Source:HGNC Symbol;Acc:HGNC:21624]
10591	DNPH1	2'-deoxynucleoside 5'-phosphate N-hydrolase 1 [Source:HGNC Symbol;Acc:HGNC:21218]
84630	TTBK1	tau tubulin kinase 1 [Source:HGNC Symbol;Acc:HGNC:19140]
25844	YIPF3	Yip1 domain family member 3 [Source:HGNC Symbol;Acc:HGNC:21023]
9533	POLR1C	RNA polymerase I and III subunit C [Source:HGNC Symbol;Acc:HGNC:20194]
57510	XPO5	exportin 5 [Source:HGNC Symbol;Acc:HGNC:17675]
7422	VEGFA	vascular endothelial growth factor A [Source:HGNC Symbol;Acc:HGNC:12680]
55362	TMEM63B	transmembrane protein 63B [Source:HGNC Symbol;Acc:HGNC:17735]
11131	CAPN11	calpain 11 [Source:HGNC Symbol;Acc:HGNC:1478]
2030	SLC29A1	solute carrier family 29 member 1 (Augustine blood group) [Source:HGNC Symbol;Acc:HGNC:11003]
3326	HSP90AB1	heat shock protein 90 alpha family class B member 1 [Source:HGNC Symbol;Acc:HGNC:5258]
57505	AARS2	alanyl-tRNA synthetase 2, mitochondrial [Source:HGNC Symbol;Acc:HGNC:21022]
221409	SPATS1	spermatogenesis associated serine rich 1 [Source:HGNC Symbol;Acc:HGNC:22957]
988	CDC5L	cell division cycle 5 like [Source:HGNC Symbol;Acc:HGNC:1743]
8464	SUPT3H	SPT3 homolog, SAGA and STAGA complex component [Source:HGNC Symbol;Acc:HGNC:11466]
860	RUNX2	RUNX family transcription factor 2 [Source:HGNC Symbol;Acc:HGNC:10472]
10231	RCAN2	regulator of calcineurin 2 [Source:HGNC Symbol;Acc:HGNC:3041]
27242	TNFRSF21	TNF receptor superfamily member 21 [Source:HGNC Symbol;Acc:HGNC:13469]
442213	PTCHD4	patched domain containing 4 [Source:HGNC Symbol;Acc:HGNC:21345]
7021	TFAP2B	transcription factor AP-2 beta [Source:HGNC Symbol;Acc:HGNC:11743]
5314	PKHD1	PKHD1 ciliary IPT domain containing fibrocystin/polyductin [Source:HGNC Symbol;Acc:HGNC:9016]
4172	MCM3	minichromosome maintenance complex component 3 [Source:HGNC Symbol;Acc:HGNC:6945]
28978	TMEM14A	transmembrane protein 14A [Source:HGNC Symbol;Acc:HGNC:21076]
22858	CILK1	ciliogenesis associated kinase 1 [Source:HGNC Symbol;Acc:HGNC:21219]
222584	FAM83B	family with sequence similarity 83 member B [Source:HGNC Symbol;Acc:HGNC:21357]
3062	HCRTR2	hypocretin receptor 2 [Source:HGNC Symbol;Acc:HGNC:4849]
54511	HMGCLL1	3-hydroxymethyl-3-methylglutaryl-CoA lyase like 1 [Source:HGNC Symbol;Acc:HGNC:21359]
81578	COL21A1	collagen type XXI alpha 1 chain [Source:HGNC Symbol;Acc:HGNC:17025]
51715	RAB23	RAB23, member RAS oncogene family [Source:HGNC Symbol;Acc:HGNC:14263]
51557	LGSN	lengsin, lens protein with glutamine synthetase domain [Source:HGNC Symbol;Acc:HGNC:21016]
346007	EYS	eyes shut homolog [Source:HGNC Symbol;Acc:HGNC:21555]
577	ADGRB3	adhesion G protein-coupled receptor B3 [Source:HGNC Symbol;Acc:HGNC:945]
55788	LMBRD1	LMBR1 domain containing 1 [Source:HGNC Symbol;Acc:HGNC:23038]
1310	COL19A1	collagen type XIX alpha 1 chain [Source:HGNC Symbol;Acc:HGNC:2196]
1297	COL9A1	collagen type IX alpha 1 chain [Source:HGNC Symbol;Acc:HGNC:2217]
57579	FAM135A	family with sequence similarity 135 member A [Source:HGNC Symbol;Acc:HGNC:21084]
60682	SMAP1	small ArfGAP 1 [Source:HGNC Symbol;Acc:HGNC:19651]
135152	B3GAT2	beta-1,3-glucuronyltransferase 2 [Source:HGNC Symbol;Acc:HGNC:922]
22999	RIMS1	regulating synaptic membrane exocytosis 1 [Source:HGNC Symbol;Acc:HGNC:17282]
56479	KCNQ5	potassium voltage-gated channel subfamily Q member 5 [Source:HGNC Symbol;Acc:HGNC:6299]
115004	CGAS	cyclic GMP-AMP synthase [Source:HGNC Symbol;Acc:HGNC:21367]
1303	COL12A1	collagen type XII alpha 1 chain [Source:HGNC Symbol;Acc:HGNC:2188]
27145	FILIP1	filamin A interacting protein 1 [Source:HGNC Symbol;Acc:HGNC:21015]
4646	MYO6	myosin VI [Source:HGNC Symbol;Acc:HGNC:7605]
101928601	MEI4	meiotic double-stranded break formation protein 4 [Source:HGNC Symbol;Acc:HGNC:43638]
7272	TTK	TTK protein kinase [Source:HGNC Symbol;Acc:HGNC:12401]
594	BCKDHB	branched chain keto acid dehydrogenase E1 subunit beta [Source:HGNC Symbol;Acc:HGNC:987]
55603	TENT5A	terminal nucleotidyltransferase 5A [Source:HGNC Symbol;Acc:HGNC:18345]
10492	SYNCRIP	synaptotagmin binding cytoplasmic RNA interacting protein [Source:HGNC Symbol;Acc:HGNC:16918]
3354	HTR1E	5-hydroxytryptamine receptor 1E [Source:HGNC Symbol;Acc:HGNC:5291]
1268	CNR1	cannabinoid receptor 1 [Source:HGNC Symbol;Acc:HGNC:2159]
8732	RNGTT	RNA guanylyltransferase and 5'-phosphatase [Source:HGNC Symbol;Acc:HGNC:10073]
58528	RRAGD	Ras related GTP binding D [Source:HGNC Symbol;Acc:HGNC:19903]
22881	ANKRD6	ankyrin repeat domain 6 [Source:HGNC Symbol;Acc:HGNC:17280]
60468	BACH2	BTB domain and CNC homolog 2 [Source:HGNC Symbol;Acc:HGNC:14078]
6885	MAP3K7	mitogen-activated protein kinase kinase kinase 7 [Source:HGNC Symbol;Acc:HGNC:6859]
114792	KLHL32	kelch like family member 32 [Source:HGNC Symbol;Acc:HGNC:21221]
85015	USP45	ubiquitin specific peptidase 45 [Source:HGNC Symbol;Acc:HGNC:20080]
100130890	TSTD3	thiosulfate sulfurtransferase like domain containing 3 [Source:HGNC Symbol;Acc:HGNC:40910]
6492	SIM1	SIM bHLH transcription factor 1 [Source:HGNC Symbol;Acc:HGNC:10882]
2898	GRIK2	glutamate ionotropic receptor kainate type subunit 2 [Source:HGNC Symbol;Acc:HGNC:4580]
5550	PREP	prolyl endopeptidase [Source:HGNC Symbol;Acc:HGNC:9358]
202	CRYBG1	crystallin beta-gamma domain containing 1 [Source:HGNC Symbol;Acc:HGNC:356]
57673	BEND3	BEN domain containing 3 [Source:HGNC Symbol;Acc:HGNC:23040]
57107	PDSS2	decaprenyl diphosphate synthase subunit 2 [Source:HGNC Symbol;Acc:HGNC:23041]
55084	SOBP	sine oculis binding protein homolog [Source:HGNC Symbol;Acc:HGNC:29256]
256380	SCML4	Scm polycomb group protein like 4 [Source:HGNC Symbol;Acc:HGNC:21397]
84071	ARMC2	armadillo repeat containing 2 [Source:HGNC Symbol;Acc:HGNC:23045]
8763	CD164	CD164 molecule [Source:HGNC Symbol;Acc:HGNC:1632]
285755	PPIL6	peptidylprolyl isomerase like 6 [Source:HGNC Symbol;Acc:HGNC:21557]
6610	SMPD2	sphingomyelin phosphodiesterase 2 [Source:HGNC Symbol;Acc:HGNC:11121]
221264	AK9	adenylate kinase 9 [Source:HGNC Symbol;Acc:HGNC:33814]
9896	FIG4	FIG4 phosphoinositide 5-phosphatase [Source:HGNC Symbol;Acc:HGNC:16873]
8528	DDO	D-aspartate oxidase [Source:HGNC Symbol;Acc:HGNC:2727]
117247	SLC16A10	solute carrier family 16 member 10 [Source:HGNC Symbol;Acc:HGNC:17027]
91749	MFSD4B	major facilitator superfamily domain containing 4B [Source:HGNC Symbol;Acc:HGNC:21053]
10758	TRAF3IP2	TRAF3 interacting protein 2 [Source:HGNC Symbol;Acc:HGNC:1343]
3910	LAMA4	laminin subunit alpha 4 [Source:HGNC Symbol;Acc:HGNC:6484]
222537	HS3ST5	heparan sulfate-glucosamine 3-sulfotransferase 5 [Source:HGNC Symbol;Acc:HGNC:19419]
2444	FRK	fyn related Src family tyrosine kinase [Source:HGNC Symbol;Acc:HGNC:3955]
221294	NT5DC1	5'-nucleotidase domain containing 1 [Source:HGNC Symbol;Acc:HGNC:21556]
1300	COL10A1	collagen type X alpha 1 chain [Source:HGNC Symbol;Acc:HGNC:2185]
29940	DSE	dermatan sulfate epimerase [Source:HGNC Symbol;Acc:HGNC:21144]
221302	ZUP1	zinc finger containing ubiquitin peptidase 1 [Source:HGNC Symbol;Acc:HGNC:21224]
222546	RFX6	regulatory factor X6 [Source:HGNC Symbol;Acc:HGNC:21478]
285761	DCBLD1	discoidin, CUB and LCCL domain containing 1 [Source:HGNC Symbol;Acc:HGNC:21479]
57120	GOPC	golgi associated PDZ and coiled-coil motif containing [Source:HGNC Symbol;Acc:HGNC:17643]
222553	SLC35F1	solute carrier family 35 member F1 [Source:HGNC Symbol;Acc:HGNC:21483]
387119	CEP85L	centrosomal protein 85 like [Source:HGNC Symbol;Acc:HGNC:21638]
5350	PLN	phospholamban [Source:HGNC Symbol;Acc:HGNC:9080]
254394	MCM9	minichromosome maintenance 9 homologous recombination repair factor [Source:HGNC Symbol;Acc:HGNC:21484]
25842	ASF1A	anti-silencing function 1A histone chaperone [Source:HGNC Symbol;Acc:HGNC:20995]
79632	FAM184A	family with sequence similarity 184 member A [Source:HGNC Symbol;Acc:HGNC:20991]
4121	MAN1A1	mannosidase alpha class 1A member 1 [Source:HGNC Symbol;Acc:HGNC:6821]
10345	TRDN	triadin [Source:HGNC Symbol;Acc:HGNC:12261]
154215	NKAIN2	sodium/potassium transporting ATPase interacting 2 [Source:HGNC Symbol;Acc:HGNC:16443]
23493	HEY2	hes related family bHLH transcription factor with YRPW motif 2 [Source:HGNC Symbol;Acc:HGNC:4881]
135112	NCOA7	nuclear receptor coactivator 7 [Source:HGNC Symbol;Acc:HGNC:21081]
84870	RSPO3	R-spondin 3 [Source:HGNC Symbol;Acc:HGNC:20866]
387104	SOGA3	SOGA family member 3 [Source:HGNC Symbol;Acc:HGNC:21494]
352999	C6orf58	chromosome 6 open reading frame 58 [Source:HGNC Symbol;Acc:HGNC:20960]
5796	PTPRK	protein tyrosine phosphatase receptor type K [Source:HGNC Symbol;Acc:HGNC:9674]
3908	LAMA2	laminin subunit alpha 2 [Source:HGNC Symbol;Acc:HGNC:6482]
253582	TMEM244	transmembrane protein 244 [Source:HGNC Symbol;Acc:HGNC:21571]
84456	L3MBTL3	L3MBTL histone methyl-lysine binding protein 3 [Source:HGNC Symbol;Acc:HGNC:23035]
114801	TMEM200A	transmembrane protein 200A [Source:HGNC Symbol;Acc:HGNC:21075]
9439	MED23	mediator complex subunit 23 [Source:HGNC Symbol;Acc:HGNC:2372]
2070	EYA4	EYA transcriptional coactivator and phosphatase 4 [Source:HGNC Symbol;Acc:HGNC:3522]
6446	SGK1	serum/glucocorticoid regulated kinase 1 [Source:HGNC Symbol;Acc:HGNC:10810]
4602	MYB	MYB proto-oncogene, transcription factor [Source:HGNC Symbol;Acc:HGNC:7545]
54806	AHI1	Abelson helper integration site 1 [Source:HGNC Symbol;Acc:HGNC:21575]
27115	PDE7B	phosphodiesterase 7B [Source:HGNC Symbol;Acc:HGNC:8792]
4217	MAP3K5	mitogen-activated protein kinase kinase kinase 5 [Source:HGNC Symbol;Acc:HGNC:6857]
340146	SLC35D3	solute carrier family 35 member D3 [Source:HGNC Symbol;Acc:HGNC:15621]
57221	ARFGEF3	ARFGEF family member 3 [Source:HGNC Symbol;Acc:HGNC:21213]
57224	NHSL1	NHS like 1 [Source:HGNC Symbol;Acc:HGNC:21021]
85021	REPS1	RALBP1 associated Eps domain containing 1 [Source:HGNC Symbol;Acc:HGNC:15578]
167838	TXLNB	taxilin beta [Source:HGNC Symbol;Acc:HGNC:21617]
57211	ADGRG6	adhesion G protein-coupled receptor G6 [Source:HGNC Symbol;Acc:HGNC:13841]
3097	HIVEP2	HIVEP zinc finger 2 [Source:HGNC Symbol;Acc:HGNC:4921]
51390	AIG1	androgen induced 1 [Source:HGNC Symbol;Acc:HGNC:21607]
9749	PHACTR2	phosphatase and actin regulator 2 [Source:HGNC Symbol;Acc:HGNC:20956]
153918	ZC2HC1B	zinc finger C2HC-type containing 1B [Source:HGNC Symbol;Acc:HGNC:21174]
5325	PLAGL1	PLAG1 like zinc finger 1 [Source:HGNC Symbol;Acc:HGNC:9046]
7402	UTRN	utrophin [Source:HGNC Symbol;Acc:HGNC:12635]
257218	SHPRH	SNF2 histone linker PHD RING helicase [Source:HGNC Symbol;Acc:HGNC:19336]
2911	GRM1	glutamate metabotropic receptor 1 [Source:HGNC Symbol;Acc:HGNC:4593]
79747	ADGB	androglobin [Source:HGNC Symbol;Acc:HGNC:21212]
389432	SAMD5	sterile alpha motif domain containing 5 [Source:HGNC Symbol;Acc:HGNC:21180]
23328	SASH1	SAM and SH3 domain containing 1 [Source:HGNC Symbol;Acc:HGNC:19182]
10090	UST	uronyl 2-sulfotransferase [Source:HGNC Symbol;Acc:HGNC:17223]
25902	MTHFD1L	methylenetetrahydrofolate dehydrogenase (NADP+ dependent) 1 like [Source:HGNC Symbol;Acc:HGNC:21055]
80129	CCDC170	coiled-coil domain containing 170 [Source:HGNC Symbol;Acc:HGNC:21177]
2099	ESR1	estrogen receptor 1 [Source:HGNC Symbol;Acc:HGNC:3467]
23345	SYNE1	spectrin repeat containing nuclear envelope protein 1 [Source:HGNC Symbol;Acc:HGNC:17089]
26575	RGS17	regulator of G protein signaling 17 [Source:HGNC Symbol;Acc:HGNC:14088]
4988	OPRM1	opioid receptor mu 1 [Source:HGNC Symbol;Acc:HGNC:8156]
26034	IPCEF1	interaction protein for cytohesin exchange factors 1 [Source:HGNC Symbol;Acc:HGNC:21204]
22828	SCAF8	SR-related CTD associated factor 8 [Source:HGNC Symbol;Acc:HGNC:20959]
26230	TIAM2	TIAM Rac1 associated GEF 2 [Source:HGNC Symbol;Acc:HGNC:11806]
50508	NOX3	NADPH oxidase 3 [Source:HGNC Symbol;Acc:HGNC:7890]
57492	ARID1B	AT-rich interaction domain 1B [Source:HGNC Symbol;Acc:HGNC:18040]
79683	ZDHHC14	zinc finger DHHC-type palmitoyltransferase 14 [Source:HGNC Symbol;Acc:HGNC:20341]
51429	SNX9	sorting nexin 9 [Source:HGNC Symbol;Acc:HGNC:14973]
404672	GTF2H5	general transcription factor IIH subunit 5 [Source:HGNC Symbol;Acc:HGNC:21157]
56995	TULP4	TUB like protein 4 [Source:HGNC Symbol;Acc:HGNC:15530]
57583	TMEM181	transmembrane protein 181 [Source:HGNC Symbol;Acc:HGNC:20958]
94120	SYTL3	synaptotagmin like 3 [Source:HGNC Symbol;Acc:HGNC:15587]
100130967	C6orf99	chromosome 6 putative open reading frame 99 [Source:HGNC Symbol;Acc:HGNC:21179]
4142	MAS1	MAS1 proto-oncogene, G protein-coupled receptor [Source:HGNC Symbol;Acc:HGNC:6899]
3482	IGF2R	insulin like growth factor 2 receptor [Source:HGNC Symbol;Acc:HGNC:5467]
6580	SLC22A1	solute carrier family 22 member 1 [Source:HGNC Symbol;Acc:HGNC:10963]
6581	SLC22A3	solute carrier family 22 member 3 [Source:HGNC Symbol;Acc:HGNC:10967]
4018	LPA	lipoprotein(a) [Source:HGNC Symbol;Acc:HGNC:6667]
4216	MAP3K4	mitogen-activated protein kinase kinase kinase 4 [Source:HGNC Symbol;Acc:HGNC:6856]
56895	AGPAT4	1-acylglycerol-3-phosphate O-acyltransferase 4 [Source:HGNC Symbol;Acc:HGNC:20885]
5071	PRKN	parkin RBR E3 ubiquitin protein ligase [Source:HGNC Symbol;Acc:HGNC:8607]
135138	PACRG	parkin coregulated [Source:HGNC Symbol;Acc:HGNC:19152]
9444	QKI	QKI, KH domain containing RNA binding [Source:HGNC Symbol;Acc:HGNC:21100]
168090	C6orf118	chromosome 6 open reading frame 118 [Source:HGNC Symbol;Acc:HGNC:21233]
10846	PDE10A	phosphodiesterase 10A [Source:HGNC Symbol;Acc:HGNC:8772]
6196	RPS6KA2	ribosomal protein S6 kinase A2 [Source:HGNC Symbol;Acc:HGNC:10431]
11116	CEP43	centrosomal protein 43 [Source:HGNC Symbol;Acc:HGNC:17012]
79981	FRMD1	FERM domain containing 1 [Source:HGNC Symbol;Acc:HGNC:21240]
64094	SMOC2	SPARC related modular calcium binding 2 [Source:HGNC Symbol;Acc:HGNC:20323]
7058	THBS2	thrombospondin 2 [Source:HGNC Symbol;Acc:HGNC:11786]
253769	WDR27	WD repeat domain 27 [Source:HGNC Symbol;Acc:HGNC:21248]
5575	PRKAR1B	protein kinase cAMP-dependent type I regulatory subunit beta [Source:HGNC Symbol;Acc:HGNC:9390]
11033	ADAP1	ArfGAP with dual PH domains 1 [Source:HGNC Symbol;Acc:HGNC:16486]
84310	C7orf50	chromosome 7 open reading frame 50 [Source:HGNC Symbol;Acc:HGNC:22421]
115330	GPR146	G protein-coupled receptor 146 [Source:HGNC Symbol;Acc:HGNC:21718]
7975	MAFK	MAF bZIP transcription factor K [Source:HGNC Symbol;Acc:HGNC:6782]
8379	MAD1L1	mitotic arrest deficient 1 like 1 [Source:HGNC Symbol;Acc:HGNC:6762]
23288	IQCE	IQ motif containing E [Source:HGNC Symbol;Acc:HGNC:29171]
80727	TTYH3	tweety family member 3 [Source:HGNC Symbol;Acc:HGNC:22222]
155185	AMZ1	archaelysin family metallopeptidase 1 [Source:HGNC Symbol;Acc:HGNC:22231]
84433	CARD11	caspase recruitment domain family member 11 [Source:HGNC Symbol;Acc:HGNC:16393]
221935	SDK1	sidekick cell adhesion molecule 1 [Source:HGNC Symbol;Acc:HGNC:19307]
221937	FOXK1	forkhead box K1 [Source:HGNC Symbol;Acc:HGNC:23480]
9907	AP5Z1	adaptor related protein complex 5 subunit zeta 1 [Source:HGNC Symbol;Acc:HGNC:22197]
56903	PAPOLB	poly(A) polymerase beta [Source:HGNC Symbol;Acc:HGNC:15970]
26100	WIPI2	WD repeat domain, phosphoinositide interacting 2 [Source:HGNC Symbol;Acc:HGNC:32225]
222962	SLC29A4	solute carrier family 29 member 4 [Source:HGNC Symbol;Acc:HGNC:23097]
84629	TNRC18	trinucleotide repeat containing 18 [Source:HGNC Symbol;Acc:HGNC:11962]
60	ACTB	actin beta [Source:HGNC Symbol;Acc:HGNC:132]
9265	CYTH3	cytohesin 3 [Source:HGNC Symbol;Acc:HGNC:9504]
221955	DAGLB	diacylglycerol lipase beta [Source:HGNC Symbol;Acc:HGNC:28923]
7559	ZNF12	zinc finger protein 12 [Source:HGNC Symbol;Acc:HGNC:12902]
56913	C1GALT1	core 1 synthase, glycoprotein-N-acetylgalactosamine 3-beta-galactosyltransferase 1 [Source:HGNC Symbol;Acc:HGNC:24337]
729852	UMAD1	UBAP1-MVB12-associated (UMA) domain containing 1 [Source:HGNC Symbol;Acc:HGNC:48955]
113263	GLCCI1	glucocorticoid induced 1 [Source:HGNC Symbol;Acc:HGNC:18713]
3382	ICA1	islet cell autoantigen 1 [Source:HGNC Symbol;Acc:HGNC:5343]
30010	NXPH1	neurexophilin 1 [Source:HGNC Symbol;Acc:HGNC:20693]
9678	PHF14	PHD finger protein 14 [Source:HGNC Symbol;Acc:HGNC:22203]
221981	THSD7A	thrombospondin type 1 domain containing 7A [Source:HGNC Symbol;Acc:HGNC:22207]
221806	VWDE	von Willebrand factor D and EGF domains [Source:HGNC Symbol;Acc:HGNC:21897]
2115	ETV1	ETS variant transcription factor 1 [Source:HGNC Symbol;Acc:HGNC:3490]
1607	DGKB	diacylglycerol kinase beta [Source:HGNC Symbol;Acc:HGNC:2850]
392636	AGMO	alkylglycerol monooxygenase [Source:HGNC Symbol;Acc:HGNC:33784]
729920	CRPPA	CDP-L-ribitol pyrophosphorylase A [Source:HGNC Symbol;Acc:HGNC:37276]
100506049	LRRC72	leucine rich repeat containing 72 [Source:HGNC Symbol;Acc:HGNC:42972]
221823	PRPS1L1	phosphoribosyl pyrophosphate synthetase 1 like 1 [Source:HGNC Symbol;Acc:HGNC:9463]
9734	HDAC9	histone deacetylase 9 [Source:HGNC Symbol;Acc:HGNC:14065]
7291	TWIST1	twist family bHLH transcription factor 1 [Source:HGNC Symbol;Acc:HGNC:12428]
3696	ITGB8	integrin subunit beta 8 [Source:HGNC Symbol;Acc:HGNC:6163]
340273	ABCB5	ATP binding cassette subfamily B member 5 [Source:HGNC Symbol;Acc:HGNC:46]
8701	DNAH11	dynein axonemal heavy chain 11 [Source:HGNC Symbol;Acc:HGNC:2942]
9771	RAPGEF5	Rap guanine nucleotide exchange factor 5 [Source:HGNC Symbol;Acc:HGNC:16862]
256227	STEAP1B	STEAP family member 1B [Source:HGNC Symbol;Acc:HGNC:41907]
54543	TOMM7	translocase of outer mitochondrial membrane 7 [Source:HGNC Symbol;Acc:HGNC:21648]
84668	FAM126A	family with sequence similarity 126 member A [Source:HGNC Symbol;Acc:HGNC:24587]
55975	KLHL7	kelch like family member 7 [Source:HGNC Symbol;Acc:HGNC:15646]
115416	MALSU1	mitochondrial assembly of ribosomal large subunit 1 [Source:HGNC Symbol;Acc:HGNC:21721]
10643	IGF2BP3	insulin like growth factor 2 mRNA binding protein 3 [Source:HGNC Symbol;Acc:HGNC:28868]
29896	TRA2A	transformer 2 alpha homolog [Source:HGNC Symbol;Acc:HGNC:16645]
56164	STK31	serine/threonine kinase 31 [Source:HGNC Symbol;Acc:HGNC:11407]
26031	OSBPL3	oxysterol binding protein like 3 [Source:HGNC Symbol;Acc:HGNC:16370]
29887	SNX10	sorting nexin 10 [Source:HGNC Symbol;Acc:HGNC:14974]
11112	HIBADH	3-hydroxyisobutyrate dehydrogenase [Source:HGNC Symbol;Acc:HGNC:4907]
221895	JAZF1	JAZF zinc finger 1 [Source:HGNC Symbol;Acc:HGNC:28917]
9586	CREB5	cAMP responsive element binding protein 5 [Source:HGNC Symbol;Acc:HGNC:16844]
1124	CHN2	chimerin 2 [Source:HGNC Symbol;Acc:HGNC:1944]
222166	MTURN	maturin, neural progenitor differentiation regulator homolog [Source:HGNC Symbol;Acc:HGNC:25457]
1395	CRHR2	corticotropin releasing hormone receptor 2 [Source:HGNC Symbol;Acc:HGNC:2358]
84182	MINDY4	MINDY lysine 48 deubiquitinase 4 [Source:HGNC Symbol;Acc:HGNC:21916]
117	ADCYAP1R1	ADCYAP receptor type I [Source:HGNC Symbol;Acc:HGNC:242]
5137	PDE1C	phosphodiesterase 1C [Source:HGNC Symbol;Acc:HGNC:8776]
27241	BBS9	Bardet-Biedl syndrome 9 [Source:HGNC Symbol;Acc:HGNC:30000]
80820	EEPD1	endonuclease/exonuclease/phosphatase family domain containing 1 [Source:HGNC Symbol;Acc:HGNC:22223]
23366	KIAA0895	KIAA0895 [Source:HGNC Symbol;Acc:HGNC:22206]
313	AOAH	acyloxyacyl hydrolase [Source:HGNC Symbol;Acc:HGNC:548]
9844	ELMO1	engulfment and cell motility 1 [Source:HGNC Symbol;Acc:HGNC:16286]
54749	EPDR1	ependymin related 1 [Source:HGNC Symbol;Acc:HGNC:17572]
445347	TRGC1	T cell receptor gamma constant 1 [Source:HGNC Symbol;Acc:HGNC:12275]
273	AMPH	amphiphysin [Source:HGNC Symbol;Acc:HGNC:471]
11281	POU6F2	POU class 6 homeobox 2 [Source:HGNC Symbol;Acc:HGNC:21694]
57002	YAE1	YAE1 maturation factor of ABCE1 [Source:HGNC Symbol;Acc:HGNC:24857]
8621	CDK13	cyclin dependent kinase 13 [Source:HGNC Symbol;Acc:HGNC:1733]
79783	SUGCT	succinyl-CoA:glutarate-CoA transferase [Source:HGNC Symbol;Acc:HGNC:16001]
2737	GLI3	GLI family zinc finger 3 [Source:HGNC Symbol;Acc:HGNC:4319]
23072	HECW1	HECT, C2 and WW domain containing E3 ubiquitin protein ligase 1 [Source:HGNC Symbol;Acc:HGNC:22195]
165	AEBP1	AE binding protein 1 [Source:HGNC Symbol;Acc:HGNC:303]
2645	GCK	glucokinase [Source:HGNC Symbol;Acc:HGNC:4195]
10652	YKT6	YKT6 v-SNARE homolog [Source:HGNC Symbol;Acc:HGNC:16959]
816	CAMK2B	calcium/calmodulin dependent protein kinase II beta [Source:HGNC Symbol;Acc:HGNC:1461]
23386	NUDCD3	NudC domain containing 3 [Source:HGNC Symbol;Acc:HGNC:22208]
29881	NPC1L1	NPC1 like intracellular cholesterol transporter 1 [Source:HGNC Symbol;Acc:HGNC:7898]
222068	TMED4	transmembrane p24 trafficking protein 4 [Source:HGNC Symbol;Acc:HGNC:22301]
4967	OGDH	oxoglutarate dehydrogenase [Source:HGNC Symbol;Acc:HGNC:8124]
10268	RAMP3	receptor activity modifying protein 3 [Source:HGNC Symbol;Acc:HGNC:9845]
107	ADCY1	adenylate cyclase 1 [Source:HGNC Symbol;Acc:HGNC:232]
64759	TNS3	tensin 3 [Source:HGNC Symbol;Acc:HGNC:21616]
136288	C7orf57	chromosome 7 open reading frame 57 [Source:HGNC Symbol;Acc:HGNC:22247]
154664	ABCA13	ATP binding cassette subfamily A member 13 [Source:HGNC Symbol;Acc:HGNC:14638]
11055	ZPBP	zona pellucida binding protein [Source:HGNC Symbol;Acc:HGNC:15662]
1644	DDC	dopa decarboxylase [Source:HGNC Symbol;Acc:HGNC:2719]
2887	GRB10	growth factor receptor bound protein 10 [Source:HGNC Symbol;Acc:HGNC:4564]
23242	COBL	cordon-bleu WH2 repeat protein [Source:HGNC Symbol;Acc:HGNC:22199]
1956	EGFR	epidermal growth factor receptor [Source:HGNC Symbol;Acc:HGNC:3236]
2631	NIPSNAP2	nipsnap homolog 2 [Source:HGNC Symbol;Acc:HGNC:4179]
5723	PSPH	phosphoserine phosphatase [Source:HGNC Symbol;Acc:HGNC:9577]
168417	ZNF679	zinc finger protein 679 [Source:HGNC Symbol;Acc:HGNC:28650]
7697	ZNF138	zinc finger protein 138 [Source:HGNC Symbol;Acc:HGNC:12922]
26053	AUTS2	activator of transcription and developmental regulator AUTS2 [Source:HGNC Symbol;Acc:HGNC:14262]
64409	GALNT17	polypeptide N-acetylgalactosaminyltransferase 17 [Source:HGNC Symbol;Acc:HGNC:16347]
83698	CALN1	calneuron 1 [Source:HGNC Symbol;Acc:HGNC:13248]
441250	TYW1B	tRNA-yW synthesizing protein 1 homolog B [Source:HGNC Symbol;Acc:HGNC:33908]
9883	POM121	POM121 transmembrane nucleoporin [Source:HGNC Symbol;Acc:HGNC:19702]
51085	MLXIPL	MLX interacting protein like [Source:HGNC Symbol;Acc:HGNC:12744]
114049	BUD23	BUD23 rRNA methyltransferase and ribosome maturation factor [Source:HGNC Symbol;Acc:HGNC:16405]
6804	STX1A	syntaxin 1A [Source:HGNC Symbol;Acc:HGNC:11433]
83451	ABHD11	abhydrolase domain containing 11 [Source:HGNC Symbol;Acc:HGNC:16407]
7461	CLIP2	CAP-Gly domain containing linker protein 2 [Source:HGNC Symbol;Acc:HGNC:2586]
9569	GTF2IRD1	GTF2I repeat domain containing 1 [Source:HGNC Symbol;Acc:HGNC:4661]
2969	GTF2I	general transcription factor IIi [Source:HGNC Symbol;Acc:HGNC:4659]
442590	SPDYE5	speedy/RINGO cell cycle regulator family member E5 [Source:HGNC Symbol;Acc:HGNC:35464]
100101267	POM121C	POM121 transmembrane nucleoporin C [Source:HGNC Symbol;Acc:HGNC:34005]
3092	HIP1	huntingtin interacting protein 1 [Source:HGNC Symbol;Acc:HGNC:4913]
5447	POR	cytochrome p450 oxidoreductase [Source:HGNC Symbol;Acc:HGNC:9208]
83862	TMEM120A	transmembrane protein 120A [Source:HGNC Symbol;Acc:HGNC:21697]
222183	SRRM3	serine/arginine repetitive matrix 3 [Source:HGNC Symbol;Acc:HGNC:26729]
7532	YWHAG	tyrosine 3-monooxygenase/tryptophan 5-monooxygenase activation protein gamma [Source:HGNC Symbol;Acc:HGNC:12852]
100505767	SPDYE18	speedy/RINGO cell cycle regulator family member E18 [Source:HGNC Symbol;Acc:HGNC:51514]
57639	CCDC146	coiled-coil domain containing 146 [Source:HGNC Symbol;Acc:HGNC:29296]
54103	GSAP	gamma-secretase activating protein [Source:HGNC Symbol;Acc:HGNC:28042]
9863	MAGI2	membrane associated guanylate kinase, WW and PDZ domain containing 2 [Source:HGNC Symbol;Acc:HGNC:18957]
10512	SEMA3C	semaphorin 3C [Source:HGNC Symbol;Acc:HGNC:10725]
781	CACNA2D1	calcium voltage-gated channel auxiliary subunit alpha2delta 1 [Source:HGNC Symbol;Acc:HGNC:1399]
27445	PCLO	piccolo presynaptic cytomatrix protein [Source:HGNC Symbol;Acc:HGNC:13406]
9723	SEMA3E	semaphorin 3E [Source:HGNC Symbol;Acc:HGNC:10727]
10371	SEMA3A	semaphorin 3A [Source:HGNC Symbol;Acc:HGNC:10723]
223117	SEMA3D	semaphorin 3D [Source:HGNC Symbol;Acc:HGNC:10726]
2913	GRM3	glutamate metabotropic receptor 3 [Source:HGNC Symbol;Acc:HGNC:4595]
222223	ELAPOR2	endosome-lysosome associated apoptosis and autophagy regulator family member 2 [Source:HGNC Symbol;Acc:HGNC:21945]
219578	ZNF804B	zinc finger protein 804B [Source:HGNC Symbol;Acc:HGNC:21958]
79846	CFAP69	cilia and flagella associated protein 69 [Source:HGNC Symbol;Acc:HGNC:26107]
5218	CDK14	cyclin dependent kinase 14 [Source:HGNC Symbol;Acc:HGNC:8883]
10142	AKAP9	A-kinase anchoring protein 9 [Source:HGNC Symbol;Acc:HGNC:379]
57798	GATAD1	GATA zinc finger domain containing 1 [Source:HGNC Symbol;Acc:HGNC:29941]
1021	CDK6	cyclin dependent kinase 6 [Source:HGNC Symbol;Acc:HGNC:1777]
799	CALCR	calcitonin receptor [Source:HGNC Symbol;Acc:HGNC:1440]
55607	PPP1R9A	protein phosphatase 1 regulatory subunit 9A [Source:HGNC Symbol;Acc:HGNC:14946]
5445	PON2	paraoxonase 2 [Source:HGNC Symbol;Acc:HGNC:9205]
1780	DYNC1I1	dynein cytoplasmic 1 intermediate chain 1 [Source:HGNC Symbol;Acc:HGNC:2963]
25798	BRI3	brain protein I3 [Source:HGNC Symbol;Acc:HGNC:1109]
55971	BAIAP2L1	BAR/IMD domain containing adaptor protein 2 like 1 [Source:HGNC Symbol;Acc:HGNC:21649]
4885	NPTX2	neuronal pentraxin 2 [Source:HGNC Symbol;Acc:HGNC:7953]
57154	SMURF1	SMAD specific E3 ubiquitin protein ligase 1 [Source:HGNC Symbol;Acc:HGNC:16807]
79027	ZNF655	zinc finger protein 655 [Source:HGNC Symbol;Acc:HGNC:30899]
221785	ZSCAN25	zinc finger and SCAN domain containing 25 [Source:HGNC Symbol;Acc:HGNC:21961]
1576	CYP3A4	cytochrome P450 family 3 subfamily A member 4 [Source:HGNC Symbol;Acc:HGNC:2637]
64816	CYP3A43	cytochrome P450 family 3 subfamily A member 43 [Source:HGNC Symbol;Acc:HGNC:17450]
352954	CASTOR3	CASTOR family member 3 [Source:HGNC Symbol;Acc:HGNC:29954]
26261	FBXO24	F-box protein 24 [Source:HGNC Symbol;Acc:HGNC:13595]
64599	GIGYF1	GRB10 interacting GYF protein 1 [Source:HGNC Symbol;Acc:HGNC:9126]
10248	POP7	POP7 homolog, ribonuclease P/MRP subunit [Source:HGNC Symbol;Acc:HGNC:19949]
2056	EPO	erythropoietin [Source:HGNC Symbol;Acc:HGNC:3415]
7455	ZAN	zonadhesin [Source:HGNC Symbol;Acc:HGNC:12857]
375607	NAT16	N-acetyltransferase 16 (putative) [Source:HGNC Symbol;Acc:HGNC:22030]
136227	COL26A1	collagen type XXVI alpha 1 chain [Source:HGNC Symbol;Acc:HGNC:18038]
1523	CUX1	cut like homeobox 1 [Source:HGNC Symbol;Acc:HGNC:2557]
10603	SH2B2	SH2B adaptor protein 2 [Source:HGNC Symbol;Acc:HGNC:17381]
80228	ORAI2	ORAI calcium release-activated calcium modulator 2 [Source:HGNC Symbol;Acc:HGNC:21667]
54784	ALKBH4	alkB homolog 4, lysine demethylase [Source:HGNC Symbol;Acc:HGNC:21900]
222229	LRWD1	leucine rich repeats and WD repeat domain containing 1 [Source:HGNC Symbol;Acc:HGNC:21769]
5439	POLR2J	RNA polymerase II subunit J [Source:HGNC Symbol;Acc:HGNC:9197]
548644	POLR2J3	RNA polymerase II subunit J3 [Source:HGNC Symbol;Acc:HGNC:33853]
222234	FAM185A	family with sequence similarity 185 member A [Source:HGNC Symbol;Acc:HGNC:22412]
222235	FBXL13	F-box and leucine rich repeat protein 13 [Source:HGNC Symbol;Acc:HGNC:21658]
222236	NAPEPLD	N-acyl phosphatidylethanolamine phospholipase D [Source:HGNC Symbol;Acc:HGNC:21683]
5701	PSMC2	proteasome 26S subunit, ATPase 2 [Source:HGNC Symbol;Acc:HGNC:9548]
375611	SLC26A5	solute carrier family 26 member 5 [Source:HGNC Symbol;Acc:HGNC:9359]
5649	RELN	reelin [Source:HGNC Symbol;Acc:HGNC:9957]
375612	LHFPL3	LHFPL tetraspan subfamily member 3 [Source:HGNC Symbol;Acc:HGNC:6589]
6733	SRPK2	SRSF protein kinase 2 [Source:HGNC Symbol;Acc:HGNC:11306]
54517	PUS7	pseudouridine synthase 7 [Source:HGNC Symbol;Acc:HGNC:26033]
222255	ATXN7L1	ataxin 7 like 1 [Source:HGNC Symbol;Acc:HGNC:22210]
222256	CDHR3	cadherin related family member 3 [Source:HGNC Symbol;Acc:HGNC:26308]
5294	PIK3CG	phosphatidylinositol-4,5-bisphosphate 3-kinase catalytic subunit gamma [Source:HGNC Symbol;Acc:HGNC:8978]
5577	PRKAR2B	protein kinase cAMP-dependent type II regulatory subunit beta [Source:HGNC Symbol;Acc:HGNC:9392]
26959	HBP1	HMG-box transcription factor 1 [Source:HGNC Symbol;Acc:HGNC:23200]
10466	COG5	component of oligomeric golgi complex 5 [Source:HGNC Symbol;Acc:HGNC:14857]
55973	BCAP29	B cell receptor associated protein 29 [Source:HGNC Symbol;Acc:HGNC:24131]
3912	LAMB1	laminin subunit beta 1 [Source:HGNC Symbol;Acc:HGNC:6486]
4897	NRCAM	neuronal cell adhesion molecule [Source:HGNC Symbol;Acc:HGNC:7994]
83943	IMMP2L	inner mitochondrial membrane peptidase subunit 2 [Source:HGNC Symbol;Acc:HGNC:14598]
9732	DOCK4	dedicator of cytokinesis 4 [Source:HGNC Symbol;Acc:HGNC:19192]
11179	ZNF277	zinc finger protein 277 [Source:HGNC Symbol;Acc:HGNC:13070]
3475	IFRD1	interferon related developmental regulator 1 [Source:HGNC Symbol;Acc:HGNC:5456]
154743	BMT2	base methyltransferase of 25S rRNA 2 homolog [Source:HGNC Symbol;Acc:HGNC:26475]
93986	FOXP2	forkhead box P2 [Source:HGNC Symbol;Acc:HGNC:13875]
29969	MDFIC	MyoD family inhibitor domain containing [Source:HGNC Symbol;Acc:HGNC:28870]
136991	ASZ1	ankyrin repeat, SAM and basic leucine zipper domain containing 1 [Source:HGNC Symbol;Acc:HGNC:1350]
83992	CTTNBP2	cortactin binding protein 2 [Source:HGNC Symbol;Acc:HGNC:15679]
56311	ANKRD7	ankyrin repeat domain 7 [Source:HGNC Symbol;Acc:HGNC:18588]
389549	FEZF1	FEZ family zinc finger 1 [Source:HGNC Symbol;Acc:HGNC:22788]
93664	CADPS2	calcium dependent secretion activator 2 [Source:HGNC Symbol;Acc:HGNC:16018]
2918	GRM8	glutamate metabotropic receptor 8 [Source:HGNC Symbol;Acc:HGNC:4600]
3952	LEP	leptin [Source:HGNC Symbol;Acc:HGNC:6553]
64753	CCDC136	coiled-coil domain containing 136 [Source:HGNC Symbol;Acc:HGNC:22225]
23534	TNPO3	transportin 3 [Source:HGNC Symbol;Acc:HGNC:17103]
4899	NRF1	nuclear respiratory factor 1 [Source:HGNC Symbol;Acc:HGNC:7996]
51200	CPA4	carboxypeptidase A4 [Source:HGNC Symbol;Acc:HGNC:15740]
1357	CPA1	carboxypeptidase A1 [Source:HGNC Symbol;Acc:HGNC:2296]
95681	CEP41	centrosomal protein 41 [Source:HGNC Symbol;Acc:HGNC:12370]
26958	COPG2	COPI coat complex subunit gamma 2 [Source:HGNC Symbol;Acc:HGNC:2237]
4289	MKLN1	muskelin 1 [Source:HGNC Symbol;Acc:HGNC:7109]
91584	PLXNA4	plexin A4 [Source:HGNC Symbol;Acc:HGNC:9102]
54927	CHCHD3	coiled-coil-helix-coiled-coil-helix domain containing 3 [Source:HGNC Symbol;Acc:HGNC:21906]
60412	EXOC4	exocyst complex component 4 [Source:HGNC Symbol;Acc:HGNC:30389]
441282	AKR1B15	aldo-keto reductase family 1 member B15 [Source:HGNC Symbol;Acc:HGNC:37281]
340351	AGBL3	ATP/GTP binding protein like 3 [Source:HGNC Symbol;Acc:HGNC:27981]
5764	PTN	pleiotrophin [Source:HGNC Symbol;Acc:HGNC:9630]
9162	DGKI	diacylglycerol kinase iota [Source:HGNC Symbol;Acc:HGNC:2855]
8805	TRIM24	tripartite motif containing 24 [Source:HGNC Symbol;Acc:HGNC:11812]
136306	SVOPL	SVOP like [Source:HGNC Symbol;Acc:HGNC:27034]
57670	KIAA1549	KIAA1549 [Source:HGNC Symbol;Acc:HGNC:22219]
92092	ZC3HAV1L	zinc finger CCCH-type containing, antiviral 1 like [Source:HGNC Symbol;Acc:HGNC:22423]
56829	ZC3HAV1	zinc finger CCCH-type containing, antiviral 1 [Source:HGNC Symbol;Acc:HGNC:23721]
346689	KLRG2	killer cell lectin like receptor G2 [Source:HGNC Symbol;Acc:HGNC:24778]
6916	TBXAS1	thromboxane A synthase 1 [Source:HGNC Symbol;Acc:HGNC:11609]
80853	KDM7A	lysine demethylase 7A [Source:HGNC Symbol;Acc:HGNC:22224]
84255	SLC37A3	solute carrier family 37 member 3 [Source:HGNC Symbol;Acc:HGNC:20651]
23608	MKRN1	makorin ring finger protein 1 [Source:HGNC Symbol;Acc:HGNC:7112]
27147	DENND2A	DENN domain containing 2A [Source:HGNC Symbol;Acc:HGNC:22212]
[truncated: 2,668 more rows]

## Sheet: genes fine-mapped of GWAS
ID	name	description
6934	TCF7L2	transcription factor 7 like 2 [Source:HGNC Symbol;Acc:HGNC:11641]
54901	CDKAL1	CDK5 regulatory subunit associated protein 1 like 1 [Source:HGNC Symbol;Acc:HGNC:21050]
3784	KCNQ1	potassium voltage-gated channel subfamily Q member 1 [Source:HGNC Symbol;Acc:HGNC:6294]
79068	FTO	FTO alpha-ketoglutarate dependent dioxygenase [Source:HGNC Symbol;Acc:HGNC:24678]
3416	IDE	insulin degrading enzyme [Source:HGNC Symbol;Acc:HGNC:5381]
221895	JAZF1	JAZF zinc finger 1 [Source:HGNC Symbol;Acc:HGNC:28917]
169026	SLC30A8	solute carrier family 30 member 8 [Source:HGNC Symbol;Acc:HGNC:20303]
10644	IGF2BP2	insulin like growth factor 2 mRNA binding protein 2 [Source:HGNC Symbol;Acc:HGNC:28867]
6928	HNF1B	HNF1 homeobox B [Source:HGNC Symbol;Acc:HGNC:11630]
57178	ZMIZ1	zinc finger MIZ-type containing 1 [Source:HGNC Symbol;Acc:HGNC:16493]
1030	CDKN2B	cyclin dependent kinase inhibitor 2B [Source:HGNC Symbol;Acc:HGNC:1788]
894	CCND2	cyclin D2 [Source:HGNC Symbol;Acc:HGNC:1583]
157848	NKX6-3	NK6 homeobox 3 [Source:HGNC Symbol;Acc:HGNC:26328]
111	ADCY5	adenylate cyclase 5 [Source:HGNC Symbol;Acc:HGNC:236]
6927	HNF1A	HNF1 homeobox A [Source:HGNC Symbol;Acc:HGNC:11621]
3172	HNF4A	hepatocyte nuclear factor 4 alpha [Source:HGNC Symbol;Acc:HGNC:5024]
7054	TH	tyrosine hydroxylase [Source:HGNC Symbol;Acc:HGNC:11782]
116985	ARAP1	ArfGAP with RhoGAP domain, ankyrin repeat and PH domain 1 [Source:HGNC Symbol;Acc:HGNC:16925]
6239	RREB1	ras responsive element binding protein 1 [Source:HGNC Symbol;Acc:HGNC:10449]
6480	ST6GAL1	ST6 beta-galactoside alpha-2,6-sialyltransferase 1 [Source:HGNC Symbol;Acc:HGNC:10860]
9055	PRC1	protein regulator of cytokinesis 1 [Source:HGNC Symbol;Acc:HGNC:9341]
440387	CTRB2	chymotrypsinogen B2 [Source:HGNC Symbol;Acc:HGNC:2522]
5468	PPARG	peroxisome proliferator activated receptor gamma [Source:HGNC Symbol;Acc:HGNC:9236]
7466	WFS1	wolframin ER transmembrane glycoprotein [Source:HGNC Symbol;Acc:HGNC:12762]
7325	UBE2E2	ubiquitin conjugating enzyme E2 E2 [Source:HGNC Symbol;Acc:HGNC:12478]
64478	CSMD1	CUB and Sushi multiple domains 1 [Source:HGNC Symbol;Acc:HGNC:14026]
79834	PEAK1	pseudopodium enriched atypical kinase 1 [Source:HGNC Symbol;Acc:HGNC:29431]
2696	GIPR	gastric inhibitory polypeptide receptor [Source:HGNC Symbol;Acc:HGNC:4271]
57410	SCYL1	SCY1 like pseudokinase 1 [Source:HGNC Symbol;Acc:HGNC:14372]
286	ANK1	ankyrin 1 [Source:HGNC Symbol;Acc:HGNC:492]
10652	YKT6	YKT6 v-SNARE homolog [Source:HGNC Symbol;Acc:HGNC:16959]
5629	PROX1	prospero homeobox 1 [Source:HGNC Symbol;Acc:HGNC:9459]
8761	PABPC4	poly(A) binding protein cytoplasmic 4 [Source:HGNC Symbol;Acc:HGNC:8557]
23499	MACF1	microtubule actin crosslinking factor 1 [Source:HGNC Symbol;Acc:HGNC:13664]
1607	DGKB	diacylglycerol kinase beta [Source:HGNC Symbol;Acc:HGNC:2850]
54622	ARL15	ADP ribosylation factor like GTPase 15 [Source:HGNC Symbol;Acc:HGNC:25945]
2646	GCKR	glucokinase regulator [Source:HGNC Symbol;Acc:HGNC:4196]
286046	XKR6	XK related 6 [Source:HGNC Symbol;Acc:HGNC:27806]
169792	GLIS3	GLIS family zinc finger 3 [Source:HGNC Symbol;Acc:HGNC:28510]
4058	LTK	leukocyte receptor tyrosine kinase [Source:HGNC Symbol;Acc:HGNC:6721]
26015	RPAP1	RNA polymerase II associated protein 1 [Source:HGNC Symbol;Acc:HGNC:24567]
4482	MSRA	methionine sulfoxide reductase A [Source:HGNC Symbol;Acc:HGNC:7377]
22849	CPEB3	cytoplasmic polyadenylation element binding protein 3 [Source:HGNC Symbol;Acc:HGNC:21746]
80790	CMIP	c-Maf inducing protein [Source:HGNC Symbol;Acc:HGNC:24319]
353189	SLCO4C1	solute carrier organic anion transporter family member 4C1 [Source:HGNC Symbol;Acc:HGNC:23612]
6514	SLC2A2	solute carrier family 2 member 2 [Source:HGNC Symbol;Acc:HGNC:11006]
3643	INSR	insulin receptor [Source:HGNC Symbol;Acc:HGNC:6091]
54715	RBFOX1	RNA binding fox-1 homolog 1 [Source:HGNC Symbol;Acc:HGNC:18222]
816	CAMK2B	calcium/calmodulin dependent protein kinase II beta [Source:HGNC Symbol;Acc:HGNC:1461]
9873	FCHSD2	FCH and double SH3 domains 2 [Source:HGNC Symbol;Acc:HGNC:29114]
200734	SPRED2	sprouty related EVH1 domain containing 2 [Source:HGNC Symbol;Acc:HGNC:17722]
6925	TCF4	transcription factor 4 [Source:HGNC Symbol;Acc:HGNC:11634]
8091	HMGA2	high mobility group AT-hook 2 [Source:HGNC Symbol;Acc:HGNC:5009]
26086	GPSM1	G protein signaling modulator 1 [Source:HGNC Symbol;Acc:HGNC:17858]
23140	ZZEF1	zinc finger ZZ-type and EF-hand domain containing 1 [Source:HGNC Symbol;Acc:HGNC:29027]
2139	EYA2	EYA transcriptional coactivator and phosphatase 2 [Source:HGNC Symbol;Acc:HGNC:3520]
635	BHMT	betaine--homocysteine S-methyltransferase [Source:HGNC Symbol;Acc:HGNC:1047]
4669	NAGLU	N-acetyl-alpha-glucosaminidase [Source:HGNC Symbol;Acc:HGNC:7632]
9369	NRXN3	neurexin 3 [Source:HGNC Symbol;Acc:HGNC:8010]
1012	CDH13	cadherin 13 [Source:HGNC Symbol;Acc:HGNC:1753]
84747	UNC119B	unc-119 lipid binding chaperone B [Source:HGNC Symbol;Acc:HGNC:16488]
6092	ROBO2	roundabout guidance receptor 2 [Source:HGNC Symbol;Acc:HGNC:10250]
348	APOE	apolipoprotein E [Source:HGNC Symbol;Acc:HGNC:613]
10452	TOMM40	translocase of outer mitochondrial membrane 40 [Source:HGNC Symbol;Acc:HGNC:18001]
80131	LRRC8E	leucine rich repeat containing 8 VRAC subunit E [Source:HGNC Symbol;Acc:HGNC:26272]
10239	AP3S2	adaptor related protein complex 3 subunit sigma 2 [Source:HGNC Symbol;Acc:HGNC:571]
100526783	ARPIN-AP3S2	ARPIN-AP3S2 readthrough [Source:HGNC Symbol;Acc:HGNC:38824]
3119	HLA-DQB1	major histocompatibility complex, class II, DQ beta 1 [Source:HGNC Symbol;Acc:HGNC:4944]
84909	AOPEP	aminopeptidase O (putative) [Source:HGNC Symbol;Acc:HGNC:1361]
56172	ANKH	ANKH inorganic pyrophosphate transport regulator [Source:HGNC Symbol;Acc:HGNC:15492]
7021	TFAP2B	transcription factor AP-2 beta [Source:HGNC Symbol;Acc:HGNC:11743]
3097	HIVEP2	HIVEP zinc finger 2 [Source:HGNC Symbol;Acc:HGNC:4921]
4853	NOTCH2	notch receptor 2 [Source:HGNC Symbol;Acc:HGNC:7882]
11124	FAF1	Fas associated factor 1 [Source:HGNC Symbol;Acc:HGNC:3578]
84164	ASCC2	activating signal cointegrator 1 complex subunit 2 [Source:HGNC Symbol;Acc:HGNC:24103]
57706	DENND1A	DENN domain containing 1A [Source:HGNC Symbol;Acc:HGNC:29324]
7103	TSPAN8	tetraspanin 8 [Source:HGNC Symbol;Acc:HGNC:11855]
721	C4B	complement C4B (Chido blood group) [Source:HGNC Symbol;Acc:HGNC:1324]
4163	MCC	MCC regulator of WNT signaling pathway [Source:HGNC Symbol;Acc:HGNC:6935]
5789	PTPRD	protein tyrosine phosphatase receptor type D [Source:HGNC Symbol;Acc:HGNC:9668]
91433	RCCD1	RCC1 domain containing 1 [Source:HGNC Symbol;Acc:HGNC:30457]
134359	POC5	POC5 centriolar protein [Source:HGNC Symbol;Acc:HGNC:26658]
83723	TLCD3B	TLC domain containing 3B [Source:HGNC Symbol;Acc:HGNC:25295]
9863	MAGI2	membrane associated guanylate kinase, WW and PDZ domain containing 2 [Source:HGNC Symbol;Acc:HGNC:18957]
57794	SUGP1	SURP and G-patch domain containing 1 [Source:HGNC Symbol;Acc:HGNC:18643]
6891	TAP2	transporter 2, ATP binding cassette subfamily B member [Source:HGNC Symbol;Acc:HGNC:44]
9690	UBE3C	ubiquitin protein ligase E3C [Source:HGNC Symbol;Acc:HGNC:16803]
1871	E2F3	E2F transcription factor 3 [Source:HGNC Symbol;Acc:HGNC:3115]
2113	ETS1	ETS proto-oncogene 1, transcription factor [Source:HGNC Symbol;Acc:HGNC:3488]
63892	THADA	THADA armadillo repeat containing [Source:HGNC Symbol;Acc:HGNC:19217]
8872	CDC123	cell division cycle 123 [Source:HGNC Symbol;Acc:HGNC:16827]
5460	POU5F1	POU class 5 homeobox 1 [Source:HGNC Symbol;Acc:HGNC:9221]
9811	CTIF	cap binding complex dependent translation initiation factor [Source:HGNC Symbol;Acc:HGNC:23925]
84101	USP44	ubiquitin specific peptidase 44 [Source:HGNC Symbol;Acc:HGNC:20064]
3106	HLA-B	major histocompatibility complex, class I, B [Source:HGNC Symbol;Acc:HGNC:4932]
84440	RAB11FIP4	RAB11 family interacting protein 4 [Source:HGNC Symbol;Acc:HGNC:30267]
53918	PELO	pelota mRNA surveillance and ribosome rescue factor [Source:HGNC Symbol;Acc:HGNC:8829]
55714	TENM3	teneurin transmembrane protein 3 [Source:HGNC Symbol;Acc:HGNC:29944]
94241	TP53INP1	tumor protein p53 inducible nuclear protein 1 [Source:HGNC Symbol;Acc:HGNC:18022]
83986	FAM234A	family with sequence similarity 234 member A [Source:HGNC Symbol;Acc:HGNC:14163]
29119	CTNNA3	catenin alpha 3 [Source:HGNC Symbol;Acc:HGNC:2511]
51144	HSD17B12	hydroxysteroid 17-beta dehydrogenase 12 [Source:HGNC Symbol;Acc:HGNC:18646]
57537	SORCS2	sortilin related VPS10 domain containing receptor 2 [Source:HGNC Symbol;Acc:HGNC:16698]
1793	DOCK1	dedicator of cytokinesis 1 [Source:HGNC Symbol;Acc:HGNC:2987]
84561	SLC12A8	solute carrier family 12 member 8 [Source:HGNC Symbol;Acc:HGNC:15595]
23246	BOP1	BOP1 ribosomal biogenesis factor [Source:HGNC Symbol;Acc:HGNC:15519]
5609	MAP2K7	mitogen-activated protein kinase kinase 7 [Source:HGNC Symbol;Acc:HGNC:6847]
23456	ABCB10	ATP binding cassette subfamily B member 10 [Source:HGNC Symbol;Acc:HGNC:41]
89866	SEC16B	SEC16 homolog B, endoplasmic reticulum export factor [Source:HGNC Symbol;Acc:HGNC:30301]
6314	ATXN7	ataxin 7 [Source:HGNC Symbol;Acc:HGNC:10560]
5745	PTH1R	parathyroid hormone 1 receptor [Source:HGNC Symbol;Acc:HGNC:9608]
53353	LRP1B	LDL receptor related protein 1B [Source:HGNC Symbol;Acc:HGNC:6693]
35	ACADS	acyl-CoA dehydrogenase short chain [Source:HGNC Symbol;Acc:HGNC:90]
5184	PEPD	peptidase D [Source:HGNC Symbol;Acc:HGNC:8840]
7088	TLE1	TLE family member 1, transcriptional corepressor [Source:HGNC Symbol;Acc:HGNC:11837]
79750	ZNF385D	zinc finger protein 385D [Source:HGNC Symbol;Acc:HGNC:26191]
8470	SORBS2	sorbin and SH3 domain containing 2 [Source:HGNC Symbol;Acc:HGNC:24098]
144348	ZNF664	zinc finger protein 664 [Source:HGNC Symbol;Acc:HGNC:25406]
26047	CNTNAP2	contactin associated protein 2 [Source:HGNC Symbol;Acc:HGNC:13830]
26137	ZBTB20	zinc finger and BTB domain containing 20 [Source:HGNC Symbol;Acc:HGNC:13503]
5649	RELN	reelin [Source:HGNC Symbol;Acc:HGNC:9957]
124817	CNTD1	cyclin N-terminal domain containing 1 [Source:HGNC Symbol;Acc:HGNC:26847]
8678	BECN1	beclin 1 [Source:HGNC Symbol;Acc:HGNC:1034]
7940	LST1	leukocyte specific transcript 1 [Source:HGNC Symbol;Acc:HGNC:14189]
22837	COBLL1	cordon-bleu WH2 repeat protein like 1 [Source:HGNC Symbol;Acc:HGNC:23571]
259197	NCR3	natural cytotoxicity triggering receptor 3 [Source:HGNC Symbol;Acc:HGNC:19077]
489	ATP2A3	ATPase sarcoplasmic/endoplasmic reticulum Ca2+ transporting 3 [Source:HGNC Symbol;Acc:HGNC:813]
8099	CDK2AP1	cyclin dependent kinase 2 associated protein 1 [Source:HGNC Symbol;Acc:HGNC:14002]
23005	MAPKBP1	mitogen-activated protein kinase binding protein 1 [Source:HGNC Symbol;Acc:HGNC:29536]
723961	INS-IGF2	INS-IGF2 readthrough [Source:HGNC Symbol;Acc:HGNC:33527]
3481	IGF2	insulin like growth factor 2 [Source:HGNC Symbol;Acc:HGNC:5466]
84678	KDM2B	lysine demethylase 2B [Source:HGNC Symbol;Acc:HGNC:13610]
9051	PSTPIP1	proline-serine-threonine phosphatase interacting protein 1 [Source:HGNC Symbol;Acc:HGNC:9580]
2272	FHIT	fragile histidine triad diadenosine triphosphatase [Source:HGNC Symbol;Acc:HGNC:3701]
55691	FRMD4A	FERM domain containing 4A [Source:HGNC Symbol;Acc:HGNC:25491]
1740	DLG2	discs large MAGUK scaffold protein 2 [Source:HGNC Symbol;Acc:HGNC:2901]
8496	PPFIBP1	PPFIA binding protein 1 [Source:HGNC Symbol;Acc:HGNC:9249]
6586	SLIT3	slit guidance ligand 3 [Source:HGNC Symbol;Acc:HGNC:11087]
2193	FARSA	phenylalanyl-tRNA synthetase subunit alpha [Source:HGNC Symbol;Acc:HGNC:3592]
11164	NUDT5	nudix hydrolase 5 [Source:HGNC Symbol;Acc:HGNC:8052]
10087	CERT1	ceramide transporter 1 [Source:HGNC Symbol;Acc:HGNC:2205]
80714	PBX4	PBX homeobox 4 [Source:HGNC Symbol;Acc:HGNC:13403]
26	AOC1	amine oxidase copper containing 1 [Source:HGNC Symbol;Acc:HGNC:80]
3672	ITGA1	integrin subunit alpha 1 [Source:HGNC Symbol;Acc:HGNC:6134]
4140	MARK3	microtubule affinity regulating kinase 3 [Source:HGNC Symbol;Acc:HGNC:6897]
83938	LRMDA	leucine rich melanocyte differentiation associated [Source:HGNC Symbol;Acc:HGNC:23405]
23322	RPGRIP1L	RPGRIP1 like [Source:HGNC Symbol;Acc:HGNC:29168]
11122	PTPRT	protein tyrosine phosphatase receptor type T [Source:HGNC Symbol;Acc:HGNC:9682]
158038	LINGO2	leucine rich repeat and Ig domain containing 2 [Source:HGNC Symbol;Acc:HGNC:21207]
283455	KSR2	kinase suppressor of ras 2 [Source:HGNC Symbol;Acc:HGNC:18610]
4010	LMX1B	LIM homeobox transcription factor 1 beta [Source:HGNC Symbol;Acc:HGNC:6654]
6207	RPS13	ribosomal protein S13 [Source:HGNC Symbol;Acc:HGNC:10386]
26053	AUTS2	activator of transcription and developmental regulator AUTS2 [Source:HGNC Symbol;Acc:HGNC:14262]
23177	CEP68	centrosomal protein 68 [Source:HGNC Symbol;Acc:HGNC:29076]
91584	PLXNA4	plexin A4 [Source:HGNC Symbol;Acc:HGNC:9102]
54984	PINX1	PIN2 (TERF1) interacting telomerase inhibitor 1 [Source:HGNC Symbol;Acc:HGNC:30046]
131034	CPNE4	copine 4 [Source:HGNC Symbol;Acc:HGNC:2317]
55799	CACNA2D3	calcium voltage-gated channel auxiliary subunit alpha2delta 3 [Source:HGNC Symbol;Acc:HGNC:15460]
9671	WSCD2	WSC domain containing 2 [Source:HGNC Symbol;Acc:HGNC:29117]
54815	GATAD2A	GATA zinc finger domain containing 2A [Source:HGNC Symbol;Acc:HGNC:29989]
5819	NECTIN2	nectin cell adhesion molecule 2 [Source:HGNC Symbol;Acc:HGNC:9707]
2186	BPTF	bromodomain PHD finger transcription factor [Source:HGNC Symbol;Acc:HGNC:3581]
5017	OVOL1	ovo like transcriptional repressor 1 [Source:HGNC Symbol;Acc:HGNC:8525]
51741	WWOX	WW domain containing oxidoreductase [Source:HGNC Symbol;Acc:HGNC:12799]
2887	GRB10	growth factor receptor bound protein 10 [Source:HGNC Symbol;Acc:HGNC:4564]
1496	CTNNA2	catenin alpha 2 [Source:HGNC Symbol;Acc:HGNC:2510]
40	ASIC2	acid sensing ion channel subunit 2 [Source:HGNC Symbol;Acc:HGNC:99]
29942	PURG	purine rich element binding protein G [Source:HGNC Symbol;Acc:HGNC:17930]
57616	TSHZ3	teashirt zinc finger homeobox 3 [Source:HGNC Symbol;Acc:HGNC:30700]
26207	PITPNC1	phosphatidylinositol transfer protein cytoplasmic 1 [Source:HGNC Symbol;Acc:HGNC:21045]
57619	SHROOM3	shroom family member 3 [Source:HGNC Symbol;Acc:HGNC:30422]
80739	MPIG6B	megakaryocyte and platelet inhibitory receptor G6b [Source:HGNC Symbol;Acc:HGNC:13937]
23564	DDAH2	dimethylarginine dimethylaminohydrolase 2 [Source:HGNC Symbol;Acc:HGNC:2716]
1192	CLIC1	chloride intracellular channel 1 [Source:HGNC Symbol;Acc:HGNC:2062]
121665	SPPL3	signal peptide peptidase like 3 [Source:HGNC Symbol;Acc:HGNC:30424]
59338	PLEKHA1	pleckstrin homology domain containing A1 [Source:HGNC Symbol;Acc:HGNC:14335]
400935	IL17REL	interleukin 17 receptor E like [Source:HGNC Symbol;Acc:HGNC:33808]
9586	CREB5	cAMP responsive element binding protein 5 [Source:HGNC Symbol;Acc:HGNC:16844]
5139	PDE3A	phosphodiesterase 3A [Source:HGNC Symbol;Acc:HGNC:8778]
5738	PTGFRN	prostaglandin F2 receptor inhibitor [Source:HGNC Symbol;Acc:HGNC:9601]
55630	SLC39A4	solute carrier family 39 member 4 [Source:HGNC Symbol;Acc:HGNC:17129]
55342	STRBP	spermatid perinuclear RNA binding protein [Source:HGNC Symbol;Acc:HGNC:16462]
79874	RABEP2	rabaptin, RAB GTPase binding effector protein 2 [Source:HGNC Symbol;Acc:HGNC:24817]
222389	BEND7	BEN domain containing 7 [Source:HGNC Symbol;Acc:HGNC:23514]
10144	FAM13A	family with sequence similarity 13 member A [Source:HGNC Symbol;Acc:HGNC:19367]
85301	COL27A1	collagen type XXVII alpha 1 chain [Source:HGNC Symbol;Acc:HGNC:22986]
5937	RBMS1	RNA binding motif single stranded interacting protein 1 [Source:HGNC Symbol;Acc:HGNC:9907]
1600	DAB1	DAB adaptor protein 1 [Source:HGNC Symbol;Acc:HGNC:2661]
4784	NFIX	nuclear factor I X [Source:HGNC Symbol;Acc:HGNC:7788]
1395	CRHR2	corticotropin releasing hormone receptor 2 [Source:HGNC Symbol;Acc:HGNC:2358]
2262	GPC5	glypican 5 [Source:HGNC Symbol;Acc:HGNC:4453]
10665	TSBP1	testis expressed basic protein 1 [Source:HGNC Symbol;Acc:HGNC:13922]
3630	INS	insulin [Source:HGNC Symbol;Acc:HGNC:6081]
57504	MTA3	metastasis associated 1 family member 3 [Source:HGNC Symbol;Acc:HGNC:23784]
596	BCL2	BCL2 apoptosis regulator [Source:HGNC Symbol;Acc:HGNC:990]
4842	NOS1	nitric oxide synthase 1 [Source:HGNC Symbol;Acc:HGNC:7872]
22937	SCAP	SREBF chaperone [Source:HGNC Symbol;Acc:HGNC:30634]
7326	UBE2G1	ubiquitin conjugating enzyme E2 G1 [Source:HGNC Symbol;Acc:HGNC:12482]
8633	UNC5C	unc-5 netrin receptor C [Source:HGNC Symbol;Acc:HGNC:12569]
7201	TRHR	thyrotropin releasing hormone receptor [Source:HGNC Symbol;Acc:HGNC:12299]
10743	RAI1	retinoic acid induced 1 [Source:HGNC Symbol;Acc:HGNC:9834]
6660	SOX5	SRY-box transcription factor 5 [Source:HGNC Symbol;Acc:HGNC:11201]
54708	MARCHF5	membrane associated ring-CH-type finger 5 [Source:HGNC Symbol;Acc:HGNC:26025]
10180	RBM6	RNA binding motif protein 6 [Source:HGNC Symbol;Acc:HGNC:9903]
4855	NOTCH4	notch receptor 4 [Source:HGNC Symbol;Acc:HGNC:7884]
4978	OPCML	opioid binding protein/cell adhesion molecule like [Source:HGNC Symbol;Acc:HGNC:8143]
57666	FBRSL1	fibrosin like 1 [Source:HGNC Symbol;Acc:HGNC:29308]
4781	NFIB	nuclear factor I B [Source:HGNC Symbol;Acc:HGNC:7785]
50674	NEUROG3	neurogenin 3 [Source:HGNC Symbol;Acc:HGNC:13806]
9229	DLGAP1	DLG associated protein 1 [Source:HGNC Symbol;Acc:HGNC:2905]
79966	SCD5	stearoyl-CoA desaturase 5 [Source:HGNC Symbol;Acc:HGNC:21088]
5027	P2RX7	purinergic receptor P2X 7 [Source:HGNC Symbol;Acc:HGNC:8537]
90427	BMF	Bcl2 modifying factor [Source:HGNC Symbol;Acc:HGNC:24132]
23245	ASTN2	astrotactin 2 [Source:HGNC Symbol;Acc:HGNC:17021]
158055	C9orf163	chromosome 9 putative open reading frame 163 [Source:HGNC Symbol;Acc:HGNC:26718]
23360	FNBP4	formin binding protein 4 [Source:HGNC Symbol;Acc:HGNC:19752]
1838	DTNB	dystrobrevin beta [Source:HGNC Symbol;Acc:HGNC:3058]
130271	PLEKHH2	pleckstrin homology, MyTH4 and FERM domain containing H2 [Source:HGNC Symbol;Acc:HGNC:30506]
23493	HEY2	hes related family bHLH transcription factor with YRPW motif 2 [Source:HGNC Symbol;Acc:HGNC:4881]
80228	ORAI2	ORAI calcium release-activated calcium modulator 2 [Source:HGNC Symbol;Acc:HGNC:21667]
83992	CTTNBP2	cortactin binding protein 2 [Source:HGNC Symbol;Acc:HGNC:15679]
10725	NFAT5	nuclear factor of activated T cells 5 [Source:HGNC Symbol;Acc:HGNC:7774]
9478	CABP1	calcium binding protein 1 [Source:HGNC Symbol;Acc:HGNC:1384]
23059	CLUAP1	clusterin associated protein 1 [Source:HGNC Symbol;Acc:HGNC:19009]
54801	HAUS6	HAUS augmin like complex subunit 6 [Source:HGNC Symbol;Acc:HGNC:25948]
10336	PCGF3	polycomb group ring finger 3 [Source:HGNC Symbol;Acc:HGNC:10066]
57224	NHSL1	NHS like 1 [Source:HGNC Symbol;Acc:HGNC:21021]
80339	PNPLA3	patatin like phospholipase domain containing 3 [Source:HGNC Symbol;Acc:HGNC:18590]
8050	PDHX	pyruvate dehydrogenase complex component X [Source:HGNC Symbol;Acc:HGNC:21350]
23129	PLXND1	plexin D1 [Source:HGNC Symbol;Acc:HGNC:9107]
80274	SCUBE1	signal peptide, CUB domain and EGF like domain containing 1 [Source:HGNC Symbol;Acc:HGNC:13441]
63943	FKBPL	FKBP prolyl isomerase like [Source:HGNC Symbol;Acc:HGNC:13949]
79875	THSD4	thrombospondin type 1 domain containing 4 [Source:HGNC Symbol;Acc:HGNC:25835]
411	ARSB	arylsulfatase B [Source:HGNC Symbol;Acc:HGNC:714]
100505877	UBE2E2-AS1	UBE2E2 antisense RNA 1 (head to head) [Source:HGNC Symbol;Acc:HGNC:44512]
80309	SPHKAP	SPHK1 interactor, AKAP domain containing [Source:HGNC Symbol;Acc:HGNC:30619]
9564	BCAR1	BCAR1 scaffold protein, Cas family member [Source:HGNC Symbol;Acc:HGNC:971]
5607	MAP2K5	mitogen-activated protein kinase kinase 5 [Source:HGNC Symbol;Acc:HGNC:6845]
284546	C1orf185	chromosome 1 open reading frame 185 [Source:HGNC Symbol;Acc:HGNC:28096]
55289	ACOXL	acyl-CoA oxidase like [Source:HGNC Symbol;Acc:HGNC:25621]
3107	HLA-C	major histocompatibility complex, class I, C [Source:HGNC Symbol;Acc:HGNC:4933]
10577	NPC2	NPC intracellular cholesterol transporter 2 [Source:HGNC Symbol;Acc:HGNC:14537]
5066	PAM	peptidylglycine alpha-amidating monooxygenase [Source:HGNC Symbol;Acc:HGNC:8596]
7227	TRPS1	transcriptional repressor GATA binding 1 [Source:HGNC Symbol;Acc:HGNC:12340]
23199	GSE1	Gse1 coiled-coil protein [Source:HGNC Symbol;Acc:HGNC:28979]
29894	CPSF1	cleavage and polyadenylation specific factor 1 [Source:HGNC Symbol;Acc:HGNC:2324]
5799	PTPRN2	protein tyrosine phosphatase receptor type N2 [Source:HGNC Symbol;Acc:HGNC:9677]
84441	MAML2	mastermind like transcriptional coactivator 2 [Source:HGNC Symbol;Acc:HGNC:16259]
201266	SLC39A11	solute carrier family 39 member 11 [Source:HGNC Symbol;Acc:HGNC:14463]
256021	LINC01619	long intergenic non-protein coding RNA 1619 [Source:HGNC Symbol;Acc:HGNC:27409]
28	ABO	ABO, alpha 1-3-N-acetylgalactosaminyltransferase and alpha 1-3-galactosyltransferase [Source:HGNC Symbol;Acc:HGNC:79]
26040	SETBP1	SET binding protein 1 [Source:HGNC Symbol;Acc:HGNC:15573]
9960	USP3	ubiquitin specific peptidase 3 [Source:HGNC Symbol;Acc:HGNC:12626]
57497	LRFN2	leucine rich repeat and fibronectin type III domain containing 2 [Source:HGNC Symbol;Acc:HGNC:21226]
577	ADGRB3	adhesion G protein-coupled receptor B3 [Source:HGNC Symbol;Acc:HGNC:945]
613210	DEFB136	defensin beta 136 [Source:HGNC Symbol;Acc:HGNC:34433]
55534	MAML3	mastermind like transcriptional coactivator 3 [Source:HGNC Symbol;Acc:HGNC:16272]
8312	AXIN1	axin 1 [Source:HGNC Symbol;Acc:HGNC:903]
80157	CWH43	cell wall biogenesis 43 C-terminal homolog [Source:HGNC Symbol;Acc:HGNC:26133]
344148	NCKAP5	NCK associated protein 5 [Source:HGNC Symbol;Acc:HGNC:29847]
137868	SGCZ	sarcoglycan zeta [Source:HGNC Symbol;Acc:HGNC:14075]
90956	ADCK2	aarF domain containing kinase 2 [Source:HGNC Symbol;Acc:HGNC:19039]
253461	ZBTB38	zinc finger and BTB domain containing 38 [Source:HGNC Symbol;Acc:HGNC:26636]
56899	ANKS1B	ankyrin repeat and sterile alpha motif domain containing 1B [Source:HGNC Symbol;Acc:HGNC:24600]
415116	PIM3	Pim-3 proto-oncogene, serine/threonine kinase [Source:HGNC Symbol;Acc:HGNC:19310]
7422	VEGFA	vascular endothelial growth factor A [Source:HGNC Symbol;Acc:HGNC:12680]
128553	TSHZ2	teashirt zinc finger homeobox 2 [Source:HGNC Symbol;Acc:HGNC:13010]
282996	RBM20	RNA binding motif protein 20 [Source:HGNC Symbol;Acc:HGNC:27424]
3482	IGF2R	insulin like growth factor 2 receptor [Source:HGNC Symbol;Acc:HGNC:5467]
286204	CRB2	crumbs cell polarity complex component 2 [Source:HGNC Symbol;Acc:HGNC:18688]
3112	HLA-DOB	major histocompatibility complex, class II, DO beta [Source:HGNC Symbol;Acc:HGNC:4937]
6941	TCF19	transcription factor 19 [Source:HGNC Symbol;Acc:HGNC:11629]
284119	CAVIN1	caveolae associated protein 1 [Source:HGNC Symbol;Acc:HGNC:9688]
4214	MAP3K1	mitogen-activated protein kinase kinase kinase 1 [Source:HGNC Symbol;Acc:HGNC:6848]
775	CACNA1C	calcium voltage-gated channel subunit alpha1 C [Source:HGNC Symbol;Acc:HGNC:1390]
51750	RTEL1	regulator of telomere elongation helicase 1 [Source:HGNC Symbol;Acc:HGNC:15888]
57451	TENM2	teneurin transmembrane protein 2 [Source:HGNC Symbol;Acc:HGNC:29943]
7533	YWHAH	tyrosine 3-monooxygenase/tryptophan 5-monooxygenase activation protein eta [Source:HGNC Symbol;Acc:HGNC:12853]
25816	TNFAIP8	TNF alpha induced protein 8 [Source:HGNC Symbol;Acc:HGNC:17260]
54838	WBP1L	WW domain binding protein 1 like [Source:HGNC Symbol;Acc:HGNC:23510]
89795	NAV3	neuron navigator 3 [Source:HGNC Symbol;Acc:HGNC:15998]
9734	HDAC9	histone deacetylase 9 [Source:HGNC Symbol;Acc:HGNC:14065]
1388	ATF6B	activating transcription factor 6 beta [Source:HGNC Symbol;Acc:HGNC:2349]
9037	SEMA5A	semaphorin 5A [Source:HGNC Symbol;Acc:HGNC:10736]
2645	GCK	glucokinase [Source:HGNC Symbol;Acc:HGNC:4195]
8715	NOL4	nucleolar protein 4 [Source:HGNC Symbol;Acc:HGNC:7870]
29128	UHRF1	ubiquitin like with PHD and ring finger domains 1 [Source:HGNC Symbol;Acc:HGNC:12556]
10082	GPC6	glypican 6 [Source:HGNC Symbol;Acc:HGNC:4454]
91574	C12orf65	chromosome 12 open reading frame 65 [Source:HGNC Symbol;Acc:HGNC:26784]
8660	IRS2	insulin receptor substrate 2 [Source:HGNC Symbol;Acc:HGNC:6126]
5793	PTPRG	protein tyrosine phosphatase receptor type G [Source:HGNC Symbol;Acc:HGNC:9671]
26074	CFAP61	cilia and flagella associated protein 61 [Source:HGNC Symbol;Acc:HGNC:15872]
1806	DPYD	dihydropyrimidine dehydrogenase [Source:HGNC Symbol;Acc:HGNC:3012]
22913	RALY	RALY heterogeneous nuclear ribonucleoprotein [Source:HGNC Symbol;Acc:HGNC:15921]
5696	PSMB8	proteasome 20S subunit beta 8 [Source:HGNC Symbol;Acc:HGNC:9545]
6900	CNTN2	contactin 2 [Source:HGNC Symbol;Acc:HGNC:2172]
100137047	JMJD7	jumonji domain containing 7 [Source:HGNC Symbol;Acc:HGNC:34397]
55272	IMP3	IMP U3 small nucleolar ribonucleoprotein 3 [Source:HGNC Symbol;Acc:HGNC:14497]
200879	LIPH	lipase H [Source:HGNC Symbol;Acc:HGNC:18483]
84905	ZNF341	zinc finger protein 341 [Source:HGNC Symbol;Acc:HGNC:15992]
5283	PIGH	phosphatidylinositol glycan anchor biosynthesis class H [Source:HGNC Symbol;Acc:HGNC:8964]
11264	PXMP4	peroxisomal membrane protein 4 [Source:HGNC Symbol;Acc:HGNC:15920]
23108	RAP1GAP2	RAP1 GTPase activating protein 2 [Source:HGNC Symbol;Acc:HGNC:29176]
6581	SLC22A3	solute carrier family 22 member 3 [Source:HGNC Symbol;Acc:HGNC:10967]
166336	PRICKLE2	prickle planar cell polarity protein 2 [Source:HGNC Symbol;Acc:HGNC:20340]
727957	MROH1	maestro heat like repeat family member 1 [Source:HGNC Symbol;Acc:HGNC:26958]
7399	USH2A	usherin [Source:HGNC Symbol;Acc:HGNC:12601]
51125	GOLGA7	golgin A7 [Source:HGNC Symbol;Acc:HGNC:24876]
23209	MLC1	modulator of VRAC current 1 [Source:HGNC Symbol;Acc:HGNC:17082]
3064	HTT	huntingtin [Source:HGNC Symbol;Acc:HGNC:4851]
1523	CUX1	cut like homeobox 1 [Source:HGNC Symbol;Acc:HGNC:2557]
5530	PPP3CA	protein phosphatase 3 catalytic subunit alpha [Source:HGNC Symbol;Acc:HGNC:9314]
196951	FAM227B	family with sequence similarity 227 member B [Source:HGNC Symbol;Acc:HGNC:26543]
83660	TLN2	talin 2 [Source:HGNC Symbol;Acc:HGNC:15447]
23242	COBL	cordon-bleu WH2 repeat protein [Source:HGNC Symbol;Acc:HGNC:22199]
23373	CRTC1	CREB regulated transcription coactivator 1 [Source:HGNC Symbol;Acc:HGNC:16062]
84629	TNRC18	trinucleotide repeat containing 18 [Source:HGNC Symbol;Acc:HGNC:11962]
182	JAG1	jagged canonical Notch ligand 1 [Source:HGNC Symbol;Acc:HGNC:6188]
54939	COMMD4	COMM domain containing 4 [Source:HGNC Symbol;Acc:HGNC:26027]
64641	EBF2	EBF transcription factor 2 [Source:HGNC Symbol;Acc:HGNC:19090]
9780	PIEZO1	piezo type mechanosensitive ion channel component 1 [Source:HGNC Symbol;Acc:HGNC:28993]
9442	MED27	mediator complex subunit 27 [Source:HGNC Symbol;Acc:HGNC:2377]
64067	NPAS3	neuronal PAS domain protein 3 [Source:HGNC Symbol;Acc:HGNC:19311]
283093	OR4C12	olfactory receptor family 4 subfamily C member 12 [Source:HGNC Symbol;Acc:HGNC:15168]
84233	TMEM126A	transmembrane protein 126A [Source:HGNC Symbol;Acc:HGNC:25382]
23335	WDR7	WD repeat domain 7 [Source:HGNC Symbol;Acc:HGNC:13490]
5137	PDE1C	phosphodiesterase 1C [Source:HGNC Symbol;Acc:HGNC:8776]
23254	KAZN	kazrin, periplakin interacting protein [Source:HGNC Symbol;Acc:HGNC:29173]
7776	ZNF236	zinc finger protein 236 [Source:HGNC Symbol;Acc:HGNC:13028]
3084	NRG1	neuregulin 1 [Source:HGNC Symbol;Acc:HGNC:7997]
2176	FANCC	FA complementation group C [Source:HGNC Symbol;Acc:HGNC:3584]
6095	RORA	RAR related orphan receptor A [Source:HGNC Symbol;Acc:HGNC:10258]
91869	RFT1	RFT1 homolog [Source:HGNC Symbol;Acc:HGNC:30220]
51319	RSRC1	arginine and serine rich coiled-coil 1 [Source:HGNC Symbol;Acc:HGNC:24152]
84623	KIRREL3	kirre like nephrin family adhesion molecule 3 [Source:HGNC Symbol;Acc:HGNC:23204]
9479	MAPK8IP1	mitogen-activated protein kinase 8 interacting protein 1 [Source:HGNC Symbol;Acc:HGNC:6882]
23211	ZC3H4	zinc finger CCCH-type containing 4 [Source:HGNC Symbol;Acc:HGNC:17808]
79668	PARP8	poly(ADP-ribose) polymerase family member 8 [Source:HGNC Symbol;Acc:HGNC:26124]
55068	ENOX1	ecto-NOX disulfide-thiol exchanger 1 [Source:HGNC Symbol;Acc:HGNC:25474]
51654	CDK5RAP1	CDK5 regulatory subunit associated protein 1 [Source:HGNC Symbol;Acc:HGNC:15880]
375612	LHFPL3	LHFPL tetraspan subfamily member 3 [Source:HGNC Symbol;Acc:HGNC:6589]
56935	SMCO4	single-pass membrane protein with coiled-coil domains 4 [Source:HGNC Symbol;Acc:HGNC:24810]
55164	SHQ1	SHQ1, H/ACA ribonucleoprotein assembly factor [Source:HGNC Symbol;Acc:HGNC:25543]
54855	TENT5C	terminal nucleotidyltransferase 5C [Source:HGNC Symbol;Acc:HGNC:24712]
56479	KCNQ5	potassium voltage-gated channel subfamily Q member 5 [Source:HGNC Symbol;Acc:HGNC:6299]
10809	STARD10	StAR related lipid transfer domain containing 10 [Source:HGNC Symbol;Acc:HGNC:10666]
79827	CLMP	CXADR like membrane protein [Source:HGNC Symbol;Acc:HGNC:24039]
8379	MAD1L1	mitotic arrest deficient 1 like 1 [Source:HGNC Symbol;Acc:HGNC:6762]
284217	LAMA1	laminin subunit alpha 1 [Source:HGNC Symbol;Acc:HGNC:6481]
137964	GPAT4	glycerol-3-phosphate acyltransferase 4 [Source:HGNC Symbol;Acc:HGNC:20880]
11060	WWP2	WW domain containing E3 ubiquitin protein ligase 2 [Source:HGNC Symbol;Acc:HGNC:16804]
1630	DCC	DCC netrin 1 receptor [Source:HGNC Symbol;Acc:HGNC:2701]
5218	CDK14	cyclin dependent kinase 14 [Source:HGNC Symbol;Acc:HGNC:8883]
1762	DMWD	DM1 locus, WD repeat containing [Source:HGNC Symbol;Acc:HGNC:2936]
81492	RSPH6A	radial spoke head 6 homolog A [Source:HGNC Symbol;Acc:HGNC:14241]
266722	HS6ST3	heparan sulfate 6-O-sulfotransferase 3 [Source:HGNC Symbol;Acc:HGNC:19134]
143187	VTI1A	vesicle transport through interaction with t-SNAREs 1A [Source:HGNC Symbol;Acc:HGNC:17792]
222234	FAM185A	family with sequence similarity 185 member A [Source:HGNC Symbol;Acc:HGNC:22412]
9577	BABAM2	BRISC and BRCA1 A complex member 2 [Source:HGNC Symbol;Acc:HGNC:1106]
4126	MANBA	mannosidase beta [Source:HGNC Symbol;Acc:HGNC:6831]
3709	ITPR2	inositol 1,4,5-trisphosphate receptor type 2 [Source:HGNC Symbol;Acc:HGNC:6181]
7104	TM4SF4	transmembrane 4 L six family member 4 [Source:HGNC Symbol;Acc:HGNC:11856]
23338	JADE2	jade family PHD finger 2 [Source:HGNC Symbol;Acc:HGNC:22984]
2033	EP300	E1A binding protein p300 [Source:HGNC Symbol;Acc:HGNC:3373]
400954	EML6	EMAP like 6 [Source:HGNC Symbol;Acc:HGNC:35412]
2869	GRK5	G protein-coupled receptor kinase 5 [Source:HGNC Symbol;Acc:HGNC:4544]
257194	NEGR1	neuronal growth regulator 1 [Source:HGNC Symbol;Acc:HGNC:17302]
440279	UNC13C	unc-13 homolog C [Source:HGNC Symbol;Acc:HGNC:23149]
2983	GUCY1B1	guanylate cyclase 1 soluble subunit beta 1 [Source:HGNC Symbol;Acc:HGNC:4687]
387104	SOGA3	SOGA family member 3 [Source:HGNC Symbol;Acc:HGNC:21494]
83931	STK40	serine/threonine kinase 40 [Source:HGNC Symbol;Acc:HGNC:21373]
3115	HLA-DPB1	major histocompatibility complex, class II, DP beta 1 [Source:HGNC Symbol;Acc:HGNC:4940]
22854	NTNG1	netrin G1 [Source:HGNC Symbol;Acc:HGNC:23319]
10658	CELF1	CUGBP Elav-like family member 1 [Source:HGNC Symbol;Acc:HGNC:2549]
6890	TAP1	transporter 1, ATP binding cassette subfamily B member [Source:HGNC Symbol;Acc:HGNC:43]
286148	DPY19L4	dpy-19 like 4 [Source:HGNC Symbol;Acc:HGNC:27829]
63982	ANO3	anoctamin 3 [Source:HGNC Symbol;Acc:HGNC:14004]
9378	NRXN1	neurexin 1 [Source:HGNC Symbol;Acc:HGNC:8008]
158326	FREM1	FRAS1 related extracellular matrix 1 [Source:HGNC Symbol;Acc:HGNC:23399]
1788	DNMT3A	DNA methyltransferase 3 alpha [Source:HGNC Symbol;Acc:HGNC:2978]
57634	EP400	E1A binding protein p400 [Source:HGNC Symbol;Acc:HGNC:11958]
121274	ZNF641	zinc finger protein 641 [Source:HGNC Symbol;Acc:HGNC:31834]
374378	GALNT18	polypeptide N-acetylgalactosaminyltransferase 18 [Source:HGNC Symbol;Acc:HGNC:30488]
22871	NLGN1	neuroligin 1 [Source:HGNC Symbol;Acc:HGNC:14291]
10667	FARS2	phenylalanyl-tRNA synthetase 2, mitochondrial [Source:HGNC Symbol;Acc:HGNC:21062]
728215	FAM155A	family with sequence similarity 155 member A [Source:HGNC Symbol;Acc:HGNC:33877]
5698	PSMB9	proteasome 20S subunit beta 9 [Source:HGNC Symbol;Acc:HGNC:9546]
54741	LEPROT	leptin receptor overlapping transcript [Source:HGNC Symbol;Acc:HGNC:29477]
3953	LEPR	leptin receptor [Source:HGNC Symbol;Acc:HGNC:6554]
9353	SLIT2	slit guidance ligand 2 [Source:HGNC Symbol;Acc:HGNC:11086]
55671	PPP4R3A	protein phosphatase 4 regulatory subunit 3A [Source:HGNC Symbol;Acc:HGNC:20219]
10919	EHMT2	euchromatic histone lysine methyltransferase 2 [Source:HGNC Symbol;Acc:HGNC:14129]
4194	MDM4	MDM4 regulator of p53 [Source:HGNC Symbol;Acc:HGNC:6974]
3720	JARID2	jumonji and AT-rich interaction domain containing 2 [Source:HGNC Symbol;Acc:HGNC:6196]
10130	PDIA6	protein disulfide isomerase family A member 6 [Source:HGNC Symbol;Acc:HGNC:30168]
51804	SIX4	SIX homeobox 4 [Source:HGNC Symbol;Acc:HGNC:10890]
51526	OSER1	oxidative stress responsive serine rich 1 [Source:HGNC Symbol;Acc:HGNC:16105]
9919	SEC16A	SEC16 homolog A, endoplasmic reticulum export factor [Source:HGNC Symbol;Acc:HGNC:29006]
56913	C1GALT1	core 1 synthase, glycoprotein-N-acetylgalactosamine 3-beta-galactosyltransferase 1 [Source:HGNC Symbol;Acc:HGNC:24337]
6457	SH3GL3	SH3 domain containing GRB2 like 3, endophilin A3 [Source:HGNC Symbol;Acc:HGNC:10832]
114795	TMEM132B	transmembrane protein 132B [Source:HGNC Symbol;Acc:HGNC:29397]
8681	JMJD7-PLA2G4B	JMJD7-PLA2G4B readthrough [Source:HGNC Symbol;Acc:HGNC:34449]
140733	MACROD2	mono-ADP ribosylhydrolase 2 [Source:HGNC Symbol;Acc:HGNC:16126]
8683	SRSF9	serine and arginine rich splicing factor 9 [Source:HGNC Symbol;Acc:HGNC:10791]
222229	LRWD1	leucine rich repeats and WD repeat domain containing 1 [Source:HGNC Symbol;Acc:HGNC:21769]
56999	ADAMTS9	ADAM metallopeptidase with thrombospondin type 1 motif 9 [Source:HGNC Symbol;Acc:HGNC:13202]
389072	PLEKHM3	pleckstrin homology domain containing M3 [Source:HGNC Symbol;Acc:HGNC:34006]
127002	ATXN7L2	ataxin 7 like 2 [Source:HGNC Symbol;Acc:HGNC:28713]
284613	CYB561D1	cytochrome b561 family member D1 [Source:HGNC Symbol;Acc:HGNC:26804]
487	ATP2A1	ATPase sarcoplasmic/endoplasmic reticulum Ca2+ transporting 1 [Source:HGNC Symbol;Acc:HGNC:811]
9905	SGSM2	small G protein signaling modulator 2 [Source:HGNC Symbol;Acc:HGNC:29026]
195814	SDR16C5	short chain dehydrogenase/reductase family 16C member 5 [Source:HGNC Symbol;Acc:HGNC:30311]
10613	ERLIN1	ER lipid raft associated 1 [Source:HGNC Symbol;Acc:HGNC:16947]
23608	MKRN1	makorin ring finger protein 1 [Source:HGNC Symbol;Acc:HGNC:7112]
63976	PRDM16	PR/SET domain 16 [Source:HGNC Symbol;Acc:HGNC:14000]
284018	C17orf58	chromosome 17 open reading frame 58 [Source:HGNC Symbol;Acc:HGNC:27568]
123624	AGBL1	ATP/GTP binding protein like 1 [Source:HGNC Symbol;Acc:HGNC:26504]
222235	FBXL13	F-box and leucine rich repeat protein 13 [Source:HGNC Symbol;Acc:HGNC:21658]
221037	JMJD1C	jumonji domain containing 1C [Source:HGNC Symbol;Acc:HGNC:12313]
5144	PDE4D	phosphodiesterase 4D [Source:HGNC Symbol;Acc:HGNC:8783]
168975	CNBD1	cyclic nucleotide binding domain containing 1 [Source:HGNC Symbol;Acc:HGNC:26663]
9213	XPR1	xenotropic and polytropic retrovirus receptor 1 [Source:HGNC Symbol;Acc:HGNC:12827]
79772	MCTP1	multiple C2 and transmembrane domain containing 1 [Source:HGNC Symbol;Acc:HGNC:26183]
57118	CAMK1D	calcium/calmodulin dependent protein kinase ID [Source:HGNC Symbol;Acc:HGNC:19341]
80212	CCDC92	coiled-coil domain containing 92 [Source:HGNC Symbol;Acc:HGNC:29563]
100533181	FXYD6-FXYD2	FXYD6-FXYD2 readthrough [Source:HGNC Symbol;Acc:HGNC:39978]
26507	CNNM1	cyclin and CBS domain divalent metal cation transport mediator 1 [Source:HGNC Symbol;Acc:HGNC:102]
2778	GNAS	GNAS complex locus [Source:HGNC Symbol;Acc:HGNC:4392]
10659	CELF2	CUGBP Elav-like family member 2 [Source:HGNC Symbol;Acc:HGNC:2550]
9620	CELSR1	cadherin EGF LAG seven-pass G-type receptor 1 [Source:HGNC Symbol;Acc:HGNC:1850]
158297	SAXO1	stabilizer of axonemal microtubules 1 [Source:HGNC Symbol;Acc:HGNC:28566]
4685	NCAM2	neural cell adhesion molecule 2 [Source:HGNC Symbol;Acc:HGNC:7657]
92949	ADAMTSL1	ADAMTS like 1 [Source:HGNC Symbol;Acc:HGNC:14632]
7187	TRAF3	TNF receptor associated factor 3 [Source:HGNC Symbol;Acc:HGNC:12033]
744	MPPED2	metallophosphoesterase domain containing 2 [Source:HGNC Symbol;Acc:HGNC:1180]
64847	SPATA20	spermatogenesis associated 20 [Source:HGNC Symbol;Acc:HGNC:26125]
201501	ZBTB7C	zinc finger and BTB domain containing 7C [Source:HGNC Symbol;Acc:HGNC:31700]
5142	PDE4B	phosphodiesterase 4B [Source:HGNC Symbol;Acc:HGNC:8781]
23215	PRRC2C	proline rich coiled-coil 2C [Source:HGNC Symbol;Acc:HGNC:24903]
55074	OXR1	oxidation resistance 1 [Source:HGNC Symbol;Acc:HGNC:15822]
55294	FBXW7	F-box and WD repeat domain containing 7 [Source:HGNC Symbol;Acc:HGNC:16712]
4154	MBNL1	muscleblind like splicing regulator 1 [Source:HGNC Symbol;Acc:HGNC:6923]
80031	SEMA6D	semaphorin 6D [Source:HGNC Symbol;Acc:HGNC:16770]
152330	CNTN4	contactin 4 [Source:HGNC Symbol;Acc:HGNC:2174]
2056	EPO	erythropoietin [Source:HGNC Symbol;Acc:HGNC:3415]
1769	DNAH8	dynein axonemal heavy chain 8 [Source:HGNC Symbol;Acc:HGNC:2952]
6540	SLC6A13	solute carrier family 6 member 13 [Source:HGNC Symbol;Acc:HGNC:11046]
2894	GRID1	glutamate ionotropic receptor delta type subunit 1 [Source:HGNC Symbol;Acc:HGNC:4575]
7942	TFEB	transcription factor EB [Source:HGNC Symbol;Acc:HGNC:11753]
57602	USP36	ubiquitin specific peptidase 36 [Source:HGNC Symbol;Acc:HGNC:20062]
6938	TCF12	transcription factor 12 [Source:HGNC Symbol;Acc:HGNC:11623]
36	ACADSB	acyl-CoA dehydrogenase short/branched chain [Source:HGNC Symbol;Acc:HGNC:91]
9612	NCOR2	nuclear receptor corepressor 2 [Source:HGNC Symbol;Acc:HGNC:7673]
3087	HHEX	hematopoietically expressed homeobox [Source:HGNC Symbol;Acc:HGNC:4901]
57453	DSCAML1	DS cell adhesion molecule like 1 [Source:HGNC Symbol;Acc:HGNC:14656]
338811	TAFA2	TAFA chemokine like family member 2 [Source:HGNC Symbol;Acc:HGNC:21589]
10335	IRAG1	inositol 1,4,5-triphosphate receptor associated 1 [Source:HGNC Symbol;Acc:HGNC:7237]
54914	FOCAD	focadhesin [Source:HGNC Symbol;Acc:HGNC:23377]
3778	KCNMA1	potassium calcium-activated channel subfamily M alpha 1 [Source:HGNC Symbol;Acc:HGNC:6284]
327	APEH	acylaminoacyl-peptide hydrolase [Source:HGNC Symbol;Acc:HGNC:586]
56171	DNAH7	dynein axonemal heavy chain 7 [Source:HGNC Symbol;Acc:HGNC:18661]
25900	IFFO1	intermediate filament family orphan 1 [Source:HGNC Symbol;Acc:HGNC:24970]
10806	SDCCAG8	SHH signaling and ciliogenesis regulator SDCCAG8 [Source:HGNC Symbol;Acc:HGNC:10671]
284076	TTLL6	tubulin tyrosine ligase like 6 [Source:HGNC Symbol;Acc:HGNC:26664]
11011	TLK2	tousled like kinase 2 [Source:HGNC Symbol;Acc:HGNC:11842]
54103	GSAP	gamma-secretase activating protein [Source:HGNC Symbol;Acc:HGNC:28042]
83786	FRMD8	FERM domain containing 8 [Source:HGNC Symbol;Acc:HGNC:25462]
27067	STAU2	staufen double-stranded RNA binding protein 2 [Source:HGNC Symbol;Acc:HGNC:11371]
7127	TNFAIP2	TNF alpha induced protein 2 [Source:HGNC Symbol;Acc:HGNC:11895]
64399	HHIP	hedgehog interacting protein [Source:HGNC Symbol;Acc:HGNC:14866]
29123	ANKRD11	ankyrin repeat domain 11 [Source:HGNC Symbol;Acc:HGNC:21316]
8821	INPP4B	inositol polyphosphate-4-phosphatase type II B [Source:HGNC Symbol;Acc:HGNC:6075]
1027	CDKN1B	cyclin dependent kinase inhibitor 1B [Source:HGNC Symbol;Acc:HGNC:1785]
55790	CSGALNACT1	chondroitin sulfate N-acetylgalactosaminyltransferase 1 [Source:HGNC Symbol;Acc:HGNC:24290]
7301	TYRO3	TYRO3 protein tyrosine kinase [Source:HGNC Symbol;Acc:HGNC:12446]
9348	NDST3	N-deacetylase and N-sulfotransferase 3 [Source:HGNC Symbol;Acc:HGNC:7682]
10841	FTCD	formimidoyltransferase cyclodeaminase [Source:HGNC Symbol;Acc:HGNC:3974]
8945	BTRC	beta-transducin repeat containing E3 ubiquitin protein ligase [Source:HGNC Symbol;Acc:HGNC:1144]
5921	RASA1	RAS p21 protein activator 1 [Source:HGNC Symbol;Acc:HGNC:9871]
23654	PLXNB2	plexin B2 [Source:HGNC Symbol;Acc:HGNC:9104]
374383	NCR3LG1	natural killer cell cytotoxicity receptor 3 ligand 1 [Source:HGNC Symbol;Acc:HGNC:42400]
79089	TMUB2	transmembrane and ubiquitin like domain containing 2 [Source:HGNC Symbol;Acc:HGNC:28459]
56970	ATXN7L3	ataxin 7 like 3 [Source:HGNC Symbol;Acc:HGNC:25416]
6326	SCN2A	sodium voltage-gated channel alpha subunit 2 [Source:HGNC Symbol;Acc:HGNC:10588]
401145	CCSER1	coiled-coil serine rich protein 1 [Source:HGNC Symbol;Acc:HGNC:29349]
65217	PCDH15	protocadherin related 15 [Source:HGNC Symbol;Acc:HGNC:14674]
81846	SBF2	SET binding factor 2 [Source:HGNC Symbol;Acc:HGNC:2135]
55733	HHAT	hedgehog acyltransferase [Source:HGNC Symbol;Acc:HGNC:18270]
10057	ABCC5	ATP binding cassette subfamily C member 5 [Source:HGNC Symbol;Acc:HGNC:56]
6300	MAPK12	mitogen-activated protein kinase 12 [Source:HGNC Symbol;Acc:HGNC:6874]
407738	TAFA1	TAFA chemokine like family member 1 [Source:HGNC Symbol;Acc:HGNC:21587]
2775	GNAO1	G protein subunit alpha o1 [Source:HGNC Symbol;Acc:HGNC:4389]
26052	DNM3	dynamin 3 [Source:HGNC Symbol;Acc:HGNC:29125]
57542	KLHL42	kelch like family member 42 [Source:HGNC Symbol;Acc:HGNC:29252]
6929	TCF3	transcription factor 3 [Source:HGNC Symbol;Acc:HGNC:11633]
54845	ESRP1	epithelial splicing regulatory protein 1 [Source:HGNC Symbol;Acc:HGNC:25966]
9922	IQSEC1	IQ motif and Sec7 domain ArfGEF 1 [Source:HGNC Symbol;Acc:HGNC:29112]
2977	GUCY1A2	guanylate cyclase 1 soluble subunit alpha 2 [Source:HGNC Symbol;Acc:HGNC:4684]
7707	ZNF148	zinc finger protein 148 [Source:HGNC Symbol;Acc:HGNC:12933]
2066	ERBB4	erb-b2 receptor tyrosine kinase 4 [Source:HGNC Symbol;Acc:HGNC:3432]
63876	PKNOX2	PBX/knotted 1 homeobox 2 [Source:HGNC Symbol;Acc:HGNC:16714]
7371	UCK2	uridine-cytidine kinase 2 [Source:HGNC Symbol;Acc:HGNC:12562]
25813	SAMM50	SAMM50 sorting and assembly machinery component [Source:HGNC Symbol;Acc:HGNC:24276]
10400	PEMT	phosphatidylethanolamine N-methyltransferase [Source:HGNC Symbol;Acc:HGNC:8830]
54542	RC3H2	ring finger and CCCH-type domains 2 [Source:HGNC Symbol;Acc:HGNC:21461]
55930	MYO5C	myosin VC [Source:HGNC Symbol;Acc:HGNC:7604]
51659	GINS2	GINS complex subunit 2 [Source:HGNC Symbol;Acc:HGNC:24575]
1301	COL11A1	collagen type XI alpha 1 chain [Source:HGNC Symbol;Acc:HGNC:2186]
95681	CEP41	centrosomal protein 41 [Source:HGNC Symbol;Acc:HGNC:12370]
5581	PRKCE	protein kinase C epsilon [Source:HGNC Symbol;Acc:HGNC:9401]
25771	TBC1D22A	TBC1 domain family member 22A [Source:HGNC Symbol;Acc:HGNC:1309]
389432	SAMD5	sterile alpha motif domain containing 5 [Source:HGNC Symbol;Acc:HGNC:21180]
6000	RGS7	regulator of G protein signaling 7 [Source:HGNC Symbol;Acc:HGNC:10003]
100529144	CORO7-PAM16	CORO7-PAM16 readthrough [Source:HGNC Symbol;Acc:HGNC:44424]
79585	CORO7	coronin 7 [Source:HGNC Symbol;Acc:HGNC:26161]
90507	SCRN2	secernin 2 [Source:HGNC Symbol;Acc:HGNC:30381]
80320	SP6	Sp6 transcription factor [Source:HGNC Symbol;Acc:HGNC:14530]
9472	AKAP6	A-kinase anchoring protein 6 [Source:HGNC Symbol;Acc:HGNC:376]
9228	DLGAP2	DLG associated protein 2 [Source:HGNC Symbol;Acc:HGNC:2906]
4839	NOP2	NOP2 nucleolar protein [Source:HGNC Symbol;Acc:HGNC:7867]
57673	BEND3	BEN domain containing 3 [Source:HGNC Symbol;Acc:HGNC:23040]
57532	NUFIP2	nuclear FMR1 interacting protein 2 [Source:HGNC Symbol;Acc:HGNC:17634]
19	ABCA1	ATP binding cassette subfamily A member 1 [Source:HGNC Symbol;Acc:HGNC:29]
11281	POU6F2	POU class 6 homeobox 2 [Source:HGNC Symbol;Acc:HGNC:21694]
91544	UBXN11	UBX domain protein 11 [Source:HGNC Symbol;Acc:HGNC:30600]
1043	CD52	CD52 molecule [Source:HGNC Symbol;Acc:HGNC:1804]
55057	CRYBG2	crystallin beta-gamma domain containing 2 [Source:HGNC Symbol;Acc:HGNC:17295]
753	LDLRAD4	low density lipoprotein receptor class A domain containing 4 [Source:HGNC Symbol;Acc:HGNC:1224]
160492	LMNTD1	lamin tail domain containing 1 [Source:HGNC Symbol;Acc:HGNC:26683]
11196	SEC23IP	SEC23 interacting protein [Source:HGNC Symbol;Acc:HGNC:17018]
8997	KALRN	kalirin RhoGEF kinase [Source:HGNC Symbol;Acc:HGNC:4814]
283459	GATC	glutamyl-tRNA amidotransferase subunit C [Source:HGNC Symbol;Acc:HGNC:25068]
4919	ROR1	receptor tyrosine kinase like orphan receptor 1 [Source:HGNC Symbol;Acc:HGNC:10256]
6462	SHBG	sex hormone binding globulin [Source:HGNC Symbol;Acc:HGNC:10839]
112483	SAT2	spermidine/spermine N1-acetyltransferase family member 2 [Source:HGNC Symbol;Acc:HGNC:23160]
90627	STARD13	StAR related lipid transfer domain containing 13 [Source:HGNC Symbol;Acc:HGNC:19164]
26960	NBEA	neurobeachin [Source:HGNC Symbol;Acc:HGNC:7648]
6794	STK11	serine/threonine kinase 11 [Source:HGNC Symbol;Acc:HGNC:11389]
58504	ARHGAP22	Rho GTPase activating protein 22 [Source:HGNC Symbol;Acc:HGNC:30320]
54536	EXOC6	exocyst complex component 6 [Source:HGNC Symbol;Acc:HGNC:23196]
347240	KIF24	kinesin family member 24 [Source:HGNC Symbol;Acc:HGNC:19916]
60488	MRPS35	mitochondrial ribosomal protein S35 [Source:HGNC Symbol;Acc:HGNC:16635]
79901	CYBRD1	cytochrome b reductase 1 [Source:HGNC Symbol;Acc:HGNC:20797]
57553	MICAL3	microtubule associated monooxygenase, calponin and LIM domain containing 3 [Source:HGNC Symbol;Acc:HGNC:24694]
2736	GLI2	GLI family zinc finger 2 [Source:HGNC Symbol;Acc:HGNC:4318]
124930	ANKRD13B	ankyrin repeat domain 13B [Source:HGNC Symbol;Acc:HGNC:26363]
30844	EHD4	EH domain containing 4 [Source:HGNC Symbol;Acc:HGNC:3245]
5600	MAPK11	mitogen-activated protein kinase 11 [Source:HGNC Symbol;Acc:HGNC:6873]
773	CACNA1A	calcium voltage-gated channel subunit alpha1 A [Source:HGNC Symbol;Acc:HGNC:1388]
2802	GOLGA3	golgin A3 [Source:HGNC Symbol;Acc:HGNC:4426]
113130	CDCA5	cell division cycle associated 5 [Source:HGNC Symbol;Acc:HGNC:14626]
161882	ZFPM1	zinc finger protein, FOG family member 1 [Source:HGNC Symbol;Acc:HGNC:19762]
486	FXYD2	FXYD domain containing ion transport regulator 2 [Source:HGNC Symbol;Acc:HGNC:4026]
4677	NARS1	asparaginyl-tRNA synthetase 1 [Source:HGNC Symbol;Acc:HGNC:7643]
114879	OSBPL5	oxysterol binding protein like 5 [Source:HGNC Symbol;Acc:HGNC:16392]
9759	HDAC4	histone deacetylase 4 [Source:HGNC Symbol;Acc:HGNC:14063]
9172	MYOM2	myomesin 2 [Source:HGNC Symbol;Acc:HGNC:7614]
55924	INKA2	inka box actin regulator 2 [Source:HGNC Symbol;Acc:HGNC:28045]
57094	CPA6	carboxypeptidase A6 [Source:HGNC Symbol;Acc:HGNC:17245]
23066	CAND2	cullin associated and neddylation dissociated 2 (putative) [Source:HGNC Symbol;Acc:HGNC:30689]
8034	SLC25A16	solute carrier family 25 member 16 [Source:HGNC Symbol;Acc:HGNC:10986]
256536	TCERG1L	transcription elongation regulator 1 like [Source:HGNC Symbol;Acc:HGNC:23533]
4155	MBP	myelin basic protein [Source:HGNC Symbol;Acc:HGNC:6925]
51059	FAM135B	family with sequence similarity 135 member B [Source:HGNC Symbol;Acc:HGNC:28029]
7272	TTK	TTK protein kinase [Source:HGNC Symbol;Acc:HGNC:12401]
3092	HIP1	huntingtin interacting protein 1 [Source:HGNC Symbol;Acc:HGNC:4913]
79783	SUGCT	succinyl-CoA:glutarate-CoA transferase [Source:HGNC Symbol;Acc:HGNC:16001]
9326	ZNHIT3	zinc finger HIT-type containing 3 [Source:HGNC Symbol;Acc:HGNC:12309]
5439	POLR2J	RNA polymerase II subunit J [Source:HGNC Symbol;Acc:HGNC:9197]
56243	KIAA1217	KIAA1217 [Source:HGNC Symbol;Acc:HGNC:25428]
9568	GABBR2	gamma-aminobutyric acid type B receptor subunit 2 [Source:HGNC Symbol;Acc:HGNC:4507]
23043	TNIK	TRAF2 and NCK interacting kinase [Source:HGNC Symbol;Acc:HGNC:30765]
148479	PHF13	PHD finger protein 13 [Source:HGNC Symbol;Acc:HGNC:22983]
80760	ITIH5	inter-alpha-trypsin inhibitor heavy chain 5 [Source:HGNC Symbol;Acc:HGNC:21449]
2104	ESRRG	estrogen related receptor gamma [Source:HGNC Symbol;Acc:HGNC:3474]
54497	HEATR5B	HEAT repeat containing 5B [Source:HGNC Symbol;Acc:HGNC:29273]
23026	MYO16	myosin XVI [Source:HGNC Symbol;Acc:HGNC:29822]
388115	CCDC9B	coiled-coil domain containing 9B [Source:HGNC Symbol;Acc:HGNC:33488]
222068	TMED4	transmembrane p24 trafficking protein 4 [Source:HGNC Symbol;Acc:HGNC:22301]
100130827	SBK3	SH3 domain binding kinase family member 3 [Source:HGNC Symbol;Acc:HGNC:44121]
170691	ADAMTS17	ADAM metallopeptidase with thrombospondin type 1 motif 17 [Source:HGNC Symbol;Acc:HGNC:17109]
8645	KCNK5	potassium two pore domain channel subfamily K member 5 [Source:HGNC Symbol;Acc:HGNC:6280]
776	CACNA1D	calcium voltage-gated channel subunit alpha1 D [Source:HGNC Symbol;Acc:HGNC:1391]
1636	ACE	angiotensin I converting enzyme [Source:HGNC Symbol;Acc:HGNC:2707]
55083	KIF26B	kinesin family member 26B [Source:HGNC Symbol;Acc:HGNC:25484]
94137	RP1L1	RP1 like 1 [Source:HGNC Symbol;Acc:HGNC:15946]
2969	GTF2I	general transcription factor IIi [Source:HGNC Symbol;Acc:HGNC:4659]
50940	PDE11A	phosphodiesterase 11A [Source:HGNC Symbol;Acc:HGNC:8773]
80034	CSRNP3	cysteine and serine rich nuclear protein 3 [Source:HGNC Symbol;Acc:HGNC:30729]
9340	GLP2R	glucagon like peptide 2 receptor [Source:HGNC Symbol;Acc:HGNC:4325]
2888	GRB14	growth factor receptor bound protein 14 [Source:HGNC Symbol;Acc:HGNC:4565]
3992	FADS1	fatty acid desaturase 1 [Source:HGNC Symbol;Acc:HGNC:3574]
6310	ATXN1	ataxin 1 [Source:HGNC Symbol;Acc:HGNC:10548]
221458	KIF6	kinesin family member 6 [Source:HGNC Symbol;Acc:HGNC:21202]
26011	TENM4	teneurin transmembrane protein 4 [Source:HGNC Symbol;Acc:HGNC:29945]
138046	RALYL	RALY RNA binding protein like [Source:HGNC Symbol;Acc:HGNC:27036]
57380	MRS2	magnesium transporter MRS2 [Source:HGNC Symbol;Acc:HGNC:13785]
117247	SLC16A10	solute carrier family 16 member 10 [Source:HGNC Symbol;Acc:HGNC:17027]
84940	CORO6	coronin 6 [Source:HGNC Symbol;Acc:HGNC:21356]
79018	GID4	GID complex subunit 4 homolog [Source:HGNC Symbol;Acc:HGNC:28453]
60412	EXOC4	exocyst complex component 4 [Source:HGNC Symbol;Acc:HGNC:30389]
10691	GMEB1	glucocorticoid modulatory element binding protein 1 [Source:HGNC Symbol;Acc:HGNC:4370]
8638	OASL	2'-5'-oligoadenylate synthetase like [Source:HGNC Symbol;Acc:HGNC:8090]
7490	WT1	WT1 transcription factor [Source:HGNC Symbol;Acc:HGNC:12796]
2122	MECOM	MDS1 and EVI1 complex locus [Source:HGNC Symbol;Acc:HGNC:3498]
846	CASR	calcium sensing receptor [Source:HGNC Symbol;Acc:HGNC:1514]
105	ADARB2	adenosine deaminase RNA specific B2 (inactive) [Source:HGNC Symbol;Acc:HGNC:227]
90134	KCNH7	potassium voltage-gated channel subfamily H member 7 [Source:HGNC Symbol;Acc:HGNC:18863]
136227	COL26A1	collagen type XXVI alpha 1 chain [Source:HGNC Symbol;Acc:HGNC:18038]
4485	MST1	macrophage stimulating 1 [Source:HGNC Symbol;Acc:HGNC:7380]
63891	RNF123	ring finger protein 123 [Source:HGNC Symbol;Acc:HGNC:21148]
29	ABR	ABR activator of RhoGEF and GTPase [Source:HGNC Symbol;Acc:HGNC:81]
8879	SGPL1	sphingosine-1-phosphate lyase 1 [Source:HGNC Symbol;Acc:HGNC:10817]
2131	EXT1	exostosin glycosyltransferase 1 [Source:HGNC Symbol;Acc:HGNC:3512]
57452	GALNT16	polypeptide N-acetylgalactosaminyltransferase 16 [Source:HGNC Symbol;Acc:HGNC:23233]
5101	PCDH9	protocadherin 9 [Source:HGNC Symbol;Acc:HGNC:8661]
6539	SLC6A12	solute carrier family 6 member 12 [Source:HGNC Symbol;Acc:HGNC:11045]
8622	PDE8B	phosphodiesterase 8B [Source:HGNC Symbol;Acc:HGNC:8794]
92017	SNX29	sorting nexin 29 [Source:HGNC Symbol;Acc:HGNC:30542]
9056	SLC7A7	solute carrier family 7 member 7 [Source:HGNC Symbol;Acc:HGNC:11065]
23092	ARHGAP26	Rho GTPase activating protein 26 [Source:HGNC Symbol;Acc:HGNC:17073]
6546	SLC8A1	solute carrier family 8 member A1 [Source:HGNC Symbol;Acc:HGNC:11068]
375449	MAST4	microtubule associated serine/threonine kinase family member 4 [Source:HGNC Symbol;Acc:HGNC:19037]
595	CCND1	cyclin D1 [Source:HGNC Symbol;Acc:HGNC:1582]
89797	NAV2	neuron navigator 2 [Source:HGNC Symbol;Acc:HGNC:15997]
566	AZU1	azurocidin 1 [Source:HGNC Symbol;Acc:HGNC:913]
53371	NUP54	nucleoporin 54 [Source:HGNC Symbol;Acc:HGNC:17359]
92736	OTOP2	otopetrin 2 [Source:HGNC Symbol;Acc:HGNC:19657]
4987	OPRL1	opioid related nociceptin receptor 1 [Source:HGNC Symbol;Acc:HGNC:8155]
2762	GMDS	GDP-mannose 4,6-dehydratase [Source:HGNC Symbol;Acc:HGNC:4369]
29951	PDZRN4	PDZ domain containing ring finger 4 [Source:HGNC Symbol;Acc:HGNC:30552]
162282	ANKFN1	ankyrin repeat and fibronectin type III domain containing 1 [Source:HGNC Symbol;Acc:HGNC:26766]
29887	SNX10	sorting nexin 10 [Source:HGNC Symbol;Acc:HGNC:14974]
60672	MIIP	migration and invasion inhibitory protein [Source:HGNC Symbol;Acc:HGNC:25715]
50863	NTM	neurotrimin [Source:HGNC Symbol;Acc:HGNC:17941]
164633	CABP7	calcium binding protein 7 [Source:HGNC Symbol;Acc:HGNC:20834]
729993	SHISA9	shisa family member 9 [Source:HGNC Symbol;Acc:HGNC:37231]
55176	SEC61A2	SEC61 translocon subunit alpha 2 [Source:HGNC Symbol;Acc:HGNC:17702]
65244	SPATS2	spermatogenesis associated serine rich 2 [Source:HGNC Symbol;Acc:HGNC:18650]
5795	PTPRJ	protein tyrosine phosphatase receptor type J [Source:HGNC Symbol;Acc:HGNC:9673]
4967	OGDH	oxoglutarate dehydrogenase [Source:HGNC Symbol;Acc:HGNC:8124]
26575	RGS17	regulator of G protein signaling 17 [Source:HGNC Symbol;Acc:HGNC:14088]
8884	SLC5A6	solute carrier family 5 member 6 [Source:HGNC Symbol;Acc:HGNC:11041]
51374	ATRAID	all-trans retinoic acid induced differentiation factor [Source:HGNC Symbol;Acc:HGNC:24090]
790	CAD	carbamoyl-phosphate synthetase 2, aspartate transcarbamylase, and dihydroorotase [Source:HGNC Symbol;Acc:HGNC:1424]
3250	HPR	haptoglobin-related protein [Source:HGNC Symbol;Acc:HGNC:5156]
84159	ARID5B	AT-rich interaction domain 5B [Source:HGNC Symbol;Acc:HGNC:17362]
3221	HOXC4	homeobox C4 [Source:HGNC Symbol;Acc:HGNC:5126]
7049	TGFBR3	transforming growth factor beta receptor 3 [Source:HGNC Symbol;Acc:HGNC:11774]
161357	MDGA2	MAM domain containing glycosylphosphatidylinositol anchor 2 [Source:HGNC Symbol;Acc:HGNC:19835]
896	CCND3	cyclin D3 [Source:HGNC Symbol;Acc:HGNC:1585]
5465	PPARA	peroxisome proliferator activated receptor alpha [Source:HGNC Symbol;Acc:HGNC:9232]
79838	TMC5	transmembrane channel like 5 [Source:HGNC Symbol;Acc:HGNC:22999]
84910	TMEM87B	transmembrane protein 87B [Source:HGNC Symbol;Acc:HGNC:25913]
2917	GRM7	glutamate metabotropic receptor 7 [Source:HGNC Symbol;Acc:HGNC:4599]
51440	HPCAL4	hippocalcin like 4 [Source:HGNC Symbol;Acc:HGNC:18212]
643669	CCER2	coiled-coil glutamate rich protein 2 [Source:HGNC Symbol;Acc:HGNC:44662]
83943	IMMP2L	inner mitochondrial membrane peptidase subunit 2 [Source:HGNC Symbol;Acc:HGNC:14598]
10274	STAG1	stromal antigen 1 [Source:HGNC Symbol;Acc:HGNC:11354]
8170	SLC14A2	solute carrier family 14 member 2 [Source:HGNC Symbol;Acc:HGNC:10919]
4277	MICB	MHC class I polypeptide-related sequence B [Source:HGNC Symbol;Acc:HGNC:7091]
4212	MEIS2	Meis homeobox 2 [Source:HGNC Symbol;Acc:HGNC:7001]
219654	ZCCHC24	zinc finger CCHC-type containing 24 [Source:HGNC Symbol;Acc:HGNC:26911]
1826	DSCAM	DS cell adhesion molecule [Source:HGNC Symbol;Acc:HGNC:3039]
114818	KLHL29	kelch like family member 29 [Source:HGNC Symbol;Acc:HGNC:29404]
54938	SARS2	seryl-tRNA synthetase 2, mitochondrial [Source:HGNC Symbol;Acc:HGNC:17697]
145741	C2CD4A	C2 calcium dependent domain containing 4A [Source:HGNC Symbol;Acc:HGNC:33627]
9760	TOX	thymocyte selection associated high mobility group box [Source:HGNC Symbol;Acc:HGNC:18988]
55729	ATF7IP	activating transcription factor 7 interacting protein [Source:HGNC Symbol;Acc:HGNC:20092]
9844	ELMO1	engulfment and cell motility 1 [Source:HGNC Symbol;Acc:HGNC:16286]
10891	PPARGC1A	PPARG coactivator 1 alpha [Source:HGNC Symbol;Acc:HGNC:9237]
84243	ZDHHC18	zinc finger DHHC-type palmitoyltransferase 18 [Source:HGNC Symbol;Acc:HGNC:20712]
2810	SFN	stratifin [Source:HGNC Symbol;Acc:HGNC:10773]
8454	CUL1	cullin 1 [Source:HGNC Symbol;Acc:HGNC:2551]
10460	TACC3	transforming acidic coiled-coil containing protein 3 [Source:HGNC Symbol;Acc:HGNC:11524]
3109	HLA-DMB	major histocompatibility complex, class II, DM beta [Source:HGNC Symbol;Acc:HGNC:4935]
1131	CHRM3	cholinergic receptor muscarinic 3 [Source:HGNC Symbol;Acc:HGNC:1952]
254827	NAALADL2	N-acetylated alpha-linked acidic dipeptidase like 2 [Source:HGNC Symbol;Acc:HGNC:23219]
23112	TNRC6B	trinucleotide repeat containing adaptor 6B [Source:HGNC Symbol;Acc:HGNC:29190]
54575	UGT1A10	UDP glucuronosyltransferase family 1 member A10 [Source:HGNC Symbol;Acc:HGNC:12531]
23547	LILRA4	leukocyte immunoglobulin like receptor A4 [Source:HGNC Symbol;Acc:HGNC:15503]
1997	ELF1	E74 like ETS transcription factor 1 [Source:HGNC Symbol;Acc:HGNC:3316]
27445	PCLO	piccolo presynaptic cytomatrix protein [Source:HGNC Symbol;Acc:HGNC:13406]
8913	CACNA1G	calcium voltage-gated channel subunit alpha1 G [Source:HGNC Symbol;Acc:HGNC:1394]
81615	TMEM163	transmembrane protein 163 [Source:HGNC Symbol;Acc:HGNC:25380]
5125	PCSK5	proprotein convertase subtilisin/kexin type 5 [Source:HGNC Symbol;Acc:HGNC:8747]
84259	DCUN1D5	defective in cullin neddylation 1 domain containing 5 [Source:HGNC Symbol;Acc:HGNC:28409]
5025	P2RX4	purinergic receptor P2X 4 [Source:HGNC Symbol;Acc:HGNC:8535]
9866	TRIM66	tripartite motif containing 66 [Source:HGNC Symbol;Acc:HGNC:29005]
5592	PRKG1	protein kinase cGMP-dependent 1 [Source:HGNC Symbol;Acc:HGNC:9414]
91522	COL23A1	collagen type XXIII alpha 1 chain [Source:HGNC Symbol;Acc:HGNC:22990]
783	CACNB2	calcium voltage-gated channel auxiliary subunit beta 2 [Source:HGNC Symbol;Acc:HGNC:1402]
57605	PITPNM2	phosphatidylinositol transfer protein membrane associated 2 [Source:HGNC Symbol;Acc:HGNC:21044]
9223	MAGI1	membrane associated guanylate kinase, WW and PDZ domain containing 1 [Source:HGNC Symbol;Acc:HGNC:946]
23764	MAFF	MAF bZIP transcription factor F [Source:HGNC Symbol;Acc:HGNC:6780]
92737	DNER	delta/notch like EGF repeat containing [Source:HGNC Symbol;Acc:HGNC:24456]
2571	GAD1	glutamate decarboxylase 1 [Source:HGNC Symbol;Acc:HGNC:4092]
11142	PKIG	cAMP-dependent protein kinase inhibitor gamma [Source:HGNC Symbol;Acc:HGNC:9019]
57188	ADAMTSL3	ADAMTS like 3 [Source:HGNC Symbol;Acc:HGNC:14633]
83450	DRC3	dynein regulatory complex subunit 3 [Source:HGNC Symbol;Acc:HGNC:25384]
440073	IQSEC3	IQ motif and Sec7 domain ArfGEF 3 [Source:HGNC Symbol;Acc:HGNC:29193]
64771	ILRUN	inflammation and lipid regulator with UBA-like and NBR1-like domains [Source:HGNC Symbol;Acc:HGNC:21215]
11278	KLF12	Kruppel like factor 12 [Source:HGNC Symbol;Acc:HGNC:6346]
114784	CSMD2	CUB and Sushi multiple domains 2 [Source:HGNC Symbol;Acc:HGNC:19290]
3516	RBPJ	recombination signal binding protein for immunoglobulin kappa J region [Source:HGNC Symbol;Acc:HGNC:5724]
64799	IQCH	IQ motif containing H [Source:HGNC Symbol;Acc:HGNC:25721]
2322	FLT3	fms related receptor tyrosine kinase 3 [Source:HGNC Symbol;Acc:HGNC:3765]
5991	RFX3	regulatory factor X3 [Source:HGNC Symbol;Acc:HGNC:9984]
23406	COTL1	coactosin like F-actin binding protein 1 [Source:HGNC Symbol;Acc:HGNC:18304]
1112	FOXN3	forkhead box N3 [Source:HGNC Symbol;Acc:HGNC:1928]
401494	HACD4	3-hydroxyacyl-CoA dehydratase 4 [Source:HGNC Symbol;Acc:HGNC:20920]
57124	CD248	CD248 molecule [Source:HGNC Symbol;Acc:HGNC:18219]
10954	PDIA5	protein disulfide isomerase family A member 5 [Source:HGNC Symbol;Acc:HGNC:24811]
375611	SLC26A5	solute carrier family 26 member 5 [Source:HGNC Symbol;Acc:HGNC:9359]
157310	PEBP4	phosphatidylethanolamine binding protein 4 [Source:HGNC Symbol;Acc:HGNC:28319]
84952	CGNL1	cingulin like 1 [Source:HGNC Symbol;Acc:HGNC:25931]
346007	EYS	eyes shut homolog [Source:HGNC Symbol;Acc:HGNC:21555]
57198	ATP8B2	ATPase phospholipid transporting 8B2 [Source:HGNC Symbol;Acc:HGNC:13534]
2562	GABRB3	gamma-aminobutyric acid type A receptor subunit beta3 [Source:HGNC Symbol;Acc:HGNC:4083]
152273	FGD5	FYVE, RhoGEF and PH domain containing 5 [Source:HGNC Symbol;Acc:HGNC:19117]
126206	NLRP5	NLR family pyrin domain containing 5 [Source:HGNC Symbol;Acc:HGNC:21269]
23189	KANK1	KN motif and ankyrin repeat domains 1 [Source:HGNC Symbol;Acc:HGNC:19309]
1028	CDKN1C	cyclin dependent kinase inhibitor 1C [Source:HGNC Symbol;Acc:HGNC:1786]
6733	SRPK2	SRSF protein kinase 2 [Source:HGNC Symbol;Acc:HGNC:11306]
256764	WDR72	WD repeat domain 72 [Source:HGNC Symbol;Acc:HGNC:26790]
238	ALK	ALK receptor tyrosine kinase [Source:HGNC Symbol;Acc:HGNC:427]
8927	BSN	bassoon presynaptic cytomatrix protein [Source:HGNC Symbol;Acc:HGNC:1117]
10125	RASGRP1	RAS guanyl releasing protein 1 [Source:HGNC Symbol;Acc:HGNC:9878]
7917	BAG6	BAG cochaperone 6 [Source:HGNC Symbol;Acc:HGNC:13919]
220972	MARCHF8	membrane associated ring-CH-type finger 8 [Source:HGNC Symbol;Acc:HGNC:23356]
89796	NAV1	neuron navigator 1 [Source:HGNC Symbol;Acc:HGNC:15989]
9578	CDC42BPB	CDC42 binding protein kinase beta [Source:HGNC Symbol;Acc:HGNC:1738]
5522	PPP2R2C	protein phosphatase 2 regulatory subunit Bgamma [Source:HGNC Symbol;Acc:HGNC:9306]
282809	POC1B	POC1 centriolar protein B [Source:HGNC Symbol;Acc:HGNC:30836]
4756	NEO1	neogenin 1 [Source:HGNC Symbol;Acc:HGNC:7754]
64798	DEPTOR	DEP domain containing MTOR interacting protein [Source:HGNC Symbol;Acc:HGNC:22953]
64409	GALNT17	polypeptide N-acetylgalactosaminyltransferase 17 [Source:HGNC Symbol;Acc:HGNC:16347]
3175	ONECUT1	one cut homeobox 1 [Source:HGNC Symbol;Acc:HGNC:8138]
58500	ZNF250	zinc finger protein 250 [Source:HGNC Symbol;Acc:HGNC:13044]
200844	CFAP20DC	CFAP20 domain containing [Source:HGNC Symbol;Acc:HGNC:24763]
80781	COL18A1	collagen type XVIII alpha 1 chain [Source:HGNC Symbol;Acc:HGNC:2195]
3607	FOXK2	forkhead box K2 [Source:HGNC Symbol;Acc:HGNC:6036]
627	BDNF	brain derived neurotrophic factor [Source:HGNC Symbol;Acc:HGNC:1033]
5289	PIK3C3	phosphatidylinositol 3-kinase catalytic subunit type 3 [Source:HGNC Symbol;Acc:HGNC:8974]
1002	CDH4	cadherin 4 [Source:HGNC Symbol;Acc:HGNC:1763]
84660	CCDC62	coiled-coil domain containing 62 [Source:HGNC Symbol;Acc:HGNC:30723]
27086	FOXP1	forkhead box P1 [Source:HGNC Symbol;Acc:HGNC:3823]
54733	SLC35F2	solute carrier family 35 member F2 [Source:HGNC Symbol;Acc:HGNC:23615]
220164	DOK6	docking protein 6 [Source:HGNC Symbol;Acc:HGNC:28301]
158219	TTC39B	tetratricopeptide repeat domain 39B [Source:HGNC Symbol;Acc:HGNC:23704]
10110	SGK2	serum/glucocorticoid regulated kinase 2 [Source:HGNC Symbol;Acc:HGNC:13900]
55699	IARS2	isoleucyl-tRNA synthetase 2, mitochondrial [Source:HGNC Symbol;Acc:HGNC:29685]
388336	SHISA6	shisa family member 6 [Source:HGNC Symbol;Acc:HGNC:34491]
284391	ZNF844	zinc finger protein 844 [Source:HGNC Symbol;Acc:HGNC:25932]
5733	PTGER3	prostaglandin E receptor 3 [Source:HGNC Symbol;Acc:HGNC:9595]
9439	MED23	mediator complex subunit 23 [Source:HGNC Symbol;Acc:HGNC:2372]
79661	NEIL1	nei like DNA glycosylase 1 [Source:HGNC Symbol;Acc:HGNC:18448]
9914	ATP2C2	ATPase secretory pathway Ca2+ transporting 2 [Source:HGNC Symbol;Acc:HGNC:29103]
138151	NACC2	NACC family member 2 [Source:HGNC Symbol;Acc:HGNC:23846]
79102	RNF26	ring finger protein 26 [Source:HGNC Symbol;Acc:HGNC:14646]
2252	FGF7	fibroblast growth factor 7 [Source:HGNC Symbol;Acc:HGNC:3685]
22901	ARSG	arylsulfatase G [Source:HGNC Symbol;Acc:HGNC:24102]
201134	CEP112	centrosomal protein 112 [Source:HGNC Symbol;Acc:HGNC:28514]
219931	TPCN2	two pore segment channel 2 [Source:HGNC Symbol;Acc:HGNC:20820]
144455	E2F7	E2F transcription factor 7 [Source:HGNC Symbol;Acc:HGNC:23820]
125336	LOXHD1	lipoxygenase homology domains 1 [Source:HGNC Symbol;Acc:HGNC:26521]
55591	VEZT	vezatin, adherens junctions transmembrane protein [Source:HGNC Symbol;Acc:HGNC:18258]
249	ALPL	alkaline phosphatase, biomineralization associated [Source:HGNC Symbol;Acc:HGNC:438]
9308	CD83	CD83 molecule [Source:HGNC Symbol;Acc:HGNC:1703]
23024	PDZRN3	PDZ domain containing ring finger 3 [Source:HGNC Symbol;Acc:HGNC:17704]
8723	SNX4	sorting nexin 4 [Source:HGNC Symbol;Acc:HGNC:11175]
4208	MEF2C	myocyte enhancer factor 2C [Source:HGNC Symbol;Acc:HGNC:6996]
2237	FEN1	flap structure-specific endonuclease 1 [Source:HGNC Symbol;Acc:HGNC:3650]
3777	KCNK3	potassium two pore domain channel subfamily K member 3 [Source:HGNC Symbol;Acc:HGNC:6278]
2788	GNG7	G protein subunit gamma 7 [Source:HGNC Symbol;Acc:HGNC:4410]
84676	TRIM63	tripartite motif containing 63 [Source:HGNC Symbol;Acc:HGNC:16007]
4646	MYO6	myosin VI [Source:HGNC Symbol;Acc:HGNC:7605]
54543	TOMM7	translocase of outer mitochondrial membrane 7 [Source:HGNC Symbol;Acc:HGNC:21648]
51751	HIGD1B	HIG1 hypoxia inducible domain family member 1B [Source:HGNC Symbol;Acc:HGNC:24318]
9343	EFTUD2	elongation factor Tu GTP binding domain containing 2 [Source:HGNC Symbol;Acc:HGNC:30858]
83795	KCNK16	potassium two pore domain channel subfamily K member 16 [Source:HGNC Symbol;Acc:HGNC:14464]
7464	CORO2A	coronin 2A [Source:HGNC Symbol;Acc:HGNC:2255]
64084	CLSTN2	calsyntenin 2 [Source:HGNC Symbol;Acc:HGNC:17448]
115	ADCY9	adenylate cyclase 9 [Source:HGNC Symbol;Acc:HGNC:240]
1010	CDH12	cadherin 12 [Source:HGNC Symbol;Acc:HGNC:1751]
79632	FAM184A	family with sequence similarity 184 member A [Source:HGNC Symbol;Acc:HGNC:20991]
23345	SYNE1	spectrin repeat containing nuclear envelope protein 1 [Source:HGNC Symbol;Acc:HGNC:17089]
3726	JUNB	JunB proto-oncogene, AP-1 transcription factor subunit [Source:HGNC Symbol;Acc:HGNC:6205]
23362	PSD3	pleckstrin and Sec7 domain containing 3 [Source:HGNC Symbol;Acc:HGNC:19093]
56963	RGMA	repulsive guidance molecule BMP co-receptor a [Source:HGNC Symbol;Acc:HGNC:30308]
401474	SAMD12	sterile alpha motif domain containing 12 [Source:HGNC Symbol;Acc:HGNC:31750]
374786	EFCAB5	EF-hand calcium binding domain 5 [Source:HGNC Symbol;Acc:HGNC:24801]
254251	LCORL	ligand dependent nuclear receptor corepressor like [Source:HGNC Symbol;Acc:HGNC:30776]
9901	SRGAP3	SLIT-ROBO Rho GTPase activating protein 3 [Source:HGNC Symbol;Acc:HGNC:19744]
5915	RARB	retinoic acid receptor beta [Source:HGNC Symbol;Acc:HGNC:9865]
7341	SUMO1	small ubiquitin like modifier 1 [Source:HGNC Symbol;Acc:HGNC:12502]
1050	CEBPA	CCAAT enhancer binding protein alpha [Source:HGNC Symbol;Acc:HGNC:1833]
9169	SCAF11	SR-related CTD associated factor 11 [Source:HGNC Symbol;Acc:HGNC:10784]
2357	FPR1	formyl peptide receptor 1 [Source:HGNC Symbol;Acc:HGNC:3826]
54576	UGT1A8	UDP glucuronosyltransferase family 1 member A8 [Source:HGNC Symbol;Acc:HGNC:12540]
3708	ITPR1	inositol 1,4,5-trisphosphate receptor type 1 [Source:HGNC Symbol;Acc:HGNC:6180]
57161	PELI2	pellino E3 ubiquitin protein ligase family member 2 [Source:HGNC Symbol;Acc:HGNC:8828]
6534	SLC6A7	solute carrier family 6 member 7 [Source:HGNC Symbol;Acc:HGNC:11054]
10160	FARP1	FERM, ARH/RhoGEF and pleckstrin domain protein 1 [Source:HGNC Symbol;Acc:HGNC:3591]
119504	ANAPC16	anaphase promoting complex subunit 16 [Source:HGNC Symbol;Acc:HGNC:26976]
9896	FIG4	FIG4 phosphoinositide 5-phosphatase [Source:HGNC Symbol;Acc:HGNC:16873]
4773	NFATC2	nuclear factor of activated T cells 2 [Source:HGNC Symbol;Acc:HGNC:7776]
8428	STK24	serine/threonine kinase 24 [Source:HGNC Symbol;Acc:HGNC:11403]
8893	EIF2B5	eukaryotic translation initiation factor 2B subunit epsilon [Source:HGNC Symbol;Acc:HGNC:3261]
84267	C9orf64	chromosome 9 open reading frame 64 [Source:HGNC Symbol;Acc:HGNC:28144]
121256	TMEM132D	transmembrane protein 132D [Source:HGNC Symbol;Acc:HGNC:29411]
29945	ANAPC4	anaphase promoting complex subunit 4 [Source:HGNC Symbol;Acc:HGNC:19990]
124540	MSI2	musashi RNA binding protein 2 [Source:HGNC Symbol;Acc:HGNC:18585]
56938	ARNTL2	aryl hydrocarbon receptor nuclear translocator like 2 [Source:HGNC Symbol;Acc:HGNC:18984]
50508	NOX3	NADPH oxidase 3 [Source:HGNC Symbol;Acc:HGNC:7890]
64901	RANBP17	RAN binding protein 17 [Source:HGNC Symbol;Acc:HGNC:14428]
84766	CRACR2A	calcium release activated channel regulator 2A [Source:HGNC Symbol;Acc:HGNC:28657]
64788	LMF1	lipase maturation factor 1 [Source:HGNC Symbol;Acc:HGNC:14154]
57535	ELAPOR1	endosome-lysosome associated apoptosis and autophagy regulator 1 [Source:HGNC Symbol;Acc:HGNC:29618]
2740	GLP1R	glucagon like peptide 1 receptor [Source:HGNC Symbol;Acc:HGNC:4324]
53942	CNTN5	contactin 5 [Source:HGNC Symbol;Acc:HGNC:2175]
1357	CPA1	carboxypeptidase A1 [Source:HGNC Symbol;Acc:HGNC:2296]
6727	SRP14	signal recognition particle 14 [Source:HGNC Symbol;Acc:HGNC:11299]
5801	PTPRR	protein tyrosine phosphatase receptor type R [Source:HGNC Symbol;Acc:HGNC:9680]
55277	FGGY	FGGY carbohydrate kinase domain containing [Source:HGNC Symbol;Acc:HGNC:25610]
4188	MDFI	MyoD family inhibitor [Source:HGNC Symbol;Acc:HGNC:6967]
2217	FCGRT	Fc fragment of IgG receptor and transporter [Source:HGNC Symbol;Acc:HGNC:3621]
79683	ZDHHC14	zinc finger DHHC-type palmitoyltransferase 14 [Source:HGNC Symbol;Acc:HGNC:20341]
3738	KCNA3	potassium voltage-gated channel subfamily A member 3 [Source:HGNC Symbol;Acc:HGNC:6221]
8334	H2AC6	H2A clustered histone 6 [Source:HGNC Symbol;Acc:HGNC:4733]
8708	B3GALT1	beta-1,3-galactosyltransferase 1 [Source:HGNC Symbol;Acc:HGNC:916]
54796	BNC2	basonuclin 2 [Source:HGNC Symbol;Acc:HGNC:30988]
26230	TIAM2	TIAM Rac1 associated GEF 2 [Source:HGNC Symbol;Acc:HGNC:11806]
89822	KCNK17	potassium two pore domain channel subfamily K member 17 [Source:HGNC Symbol;Acc:HGNC:14465]
55689	YEATS2	YEATS domain containing 2 [Source:HGNC Symbol;Acc:HGNC:25489]
104	ADARB1	adenosine deaminase RNA specific B1 [Source:HGNC Symbol;Acc:HGNC:226]
2968	GTF2H4	general transcription factor IIH subunit 4 [Source:HGNC Symbol;Acc:HGNC:4658]
57176	VARS2	valyl-tRNA synthetase 2, mitochondrial [Source:HGNC Symbol;Acc:HGNC:21642]
54221	SNTG2	syntrophin gamma 2 [Source:HGNC Symbol;Acc:HGNC:13741]
317762	CCDC85C	coiled-coil domain containing 85C [Source:HGNC Symbol;Acc:HGNC:35459]
2132	EXT2	exostosin glycosyltransferase 2 [Source:HGNC Symbol;Acc:HGNC:3513]
160851	DGKH	diacylglycerol kinase eta [Source:HGNC Symbol;Acc:HGNC:2854]
5069	PAPPA	pappalysin 1 [Source:HGNC Symbol;Acc:HGNC:8602]
2774	GNAL	G protein subunit alpha L [Source:HGNC Symbol;Acc:HGNC:4388]
4928	NUP98	nucleoporin 98 and 96 precursor [Source:HGNC Symbol;Acc:HGNC:8068]
1282	COL4A1	collagen type IV alpha 1 chain [Source:HGNC Symbol;Acc:HGNC:2202]
55568	GALNT10	polypeptide N-acetylgalactosaminyltransferase 10 [Source:HGNC Symbol;Acc:HGNC:19873]
23414	ZFPM2	zinc finger protein, FOG family member 2 [Source:HGNC Symbol;Acc:HGNC:16700]
135138	PACRG	parkin coregulated [Source:HGNC Symbol;Acc:HGNC:19152]
6444	SGCD	sarcoglycan delta [Source:HGNC Symbol;Acc:HGNC:10807]
6666	SOX12	SRY-box transcription factor 12 [Source:HGNC Symbol;Acc:HGNC:11198]
91653	BOC	BOC cell adhesion associated, oncogene regulated [Source:HGNC Symbol;Acc:HGNC:17173]
9917	FAM20B	FAM20B glycosaminoglycan xylosylkinase [Source:HGNC Symbol;Acc:HGNC:23017]
8502	PKP4	plakophilin 4 [Source:HGNC Symbol;Acc:HGNC:9026]
25791	NGEF	neuronal guanine nucleotide exchange factor [Source:HGNC Symbol;Acc:HGNC:7807]
4008	LMO7	LIM domain 7 [Source:HGNC Symbol;Acc:HGNC:6646]
8499	PPFIA2	PTPRF interacting protein alpha 2 [Source:HGNC Symbol;Acc:HGNC:9246]
491	ATP2B2	ATPase plasma membrane Ca2+ transporting 2 [Source:HGNC Symbol;Acc:HGNC:815]
5371	PML	PML nuclear body scaffold [Source:HGNC Symbol;Acc:HGNC:9113]
26059	ERC2	ELKS/RAB6-interacting/CAST family member 2 [Source:HGNC Symbol;Acc:HGNC:31922]
57657	HCN3	hyperpolarization activated cyclic nucleotide gated potassium channel 3 [Source:HGNC Symbol;Acc:HGNC:19183]
79659	DYNC2H1	dynein cytoplasmic 2 heavy chain 1 [Source:HGNC Symbol;Acc:HGNC:2962]
255488	RNF144B	ring finger protein 144B [Source:HGNC Symbol;Acc:HGNC:21578]
1807	DPYS	dihydropyrimidinase [Source:HGNC Symbol;Acc:HGNC:3013]
50650	ARHGEF3	Rho guanine nucleotide exchange factor 3 [Source:HGNC Symbol;Acc:HGNC:683]
401665	OR51T1	olfactory receptor family 51 subfamily T member 1 [Source:HGNC Symbol;Acc:HGNC:15205]
8672	EIF4G3	eukaryotic translation initiation factor 4 gamma 3 [Source:HGNC Symbol;Acc:HGNC:3298]
9672	SDC3	syndecan 3 [Source:HGNC Symbol;Acc:HGNC:10660]
9258	MFHAS1	malignant fibrous histiocytoma amplified sequence 1 [Source:HGNC Symbol;Acc:HGNC:16982]
10739	RFPL2	ret finger protein like 2 [Source:HGNC Symbol;Acc:HGNC:9979]
90668	CARMIL3	capping protein regulator and myosin 1 linker 3 [Source:HGNC Symbol;Acc:HGNC:20272]
101060200	ZNF891	zinc finger protein 891 [Source:HGNC Symbol;Acc:HGNC:38709]
219965	OR5B17	olfactory receptor family 5 subfamily B member 17 [Source:HGNC Symbol;Acc:HGNC:15267]
2590	GALNT2	polypeptide N-acetylgalactosaminyltransferase 2 [Source:HGNC Symbol;Acc:HGNC:4124]
30820	KCNIP1	potassium voltage-gated channel interacting protein 1 [Source:HGNC Symbol;Acc:HGNC:15521]
5575	PRKAR1B	protein kinase cAMP-dependent type I regulatory subunit beta [Source:HGNC Symbol;Acc:HGNC:9390]
56884	FSTL5	follistatin like 5 [Source:HGNC Symbol;Acc:HGNC:21386]
147991	DPY19L3	dpy-19 like C-mannosyltransferase 3 [Source:HGNC Symbol;Acc:HGNC:27120]
3788	KCNS2	potassium voltage-gated channel modifier subfamily S member 2 [Source:HGNC Symbol;Acc:HGNC:6301]
8789	FBP2	fructose-bisphosphatase 2 [Source:HGNC Symbol;Acc:HGNC:3607]
3831	KLC1	kinesin light chain 1 [Source:HGNC Symbol;Acc:HGNC:6387]
7517	XRCC3	X-ray repair cross complementing 3 [Source:HGNC Symbol;Acc:HGNC:12830]
146547	PRSS36	serine protease 36 [Source:HGNC Symbol;Acc:HGNC:26906]
2811	GP1BA	glycoprotein Ib platelet subunit alpha [Source:HGNC Symbol;Acc:HGNC:4439]
8402	SLC25A11	solute carrier family 25 member 11 [Source:HGNC Symbol;Acc:HGNC:10981]
26001	RNF167	ring finger protein 167 [Source:HGNC Symbol;Acc:HGNC:24544]
4211	MEIS1	Meis homeobox 1 [Source:HGNC Symbol;Acc:HGNC:7000]
10718	NRG3	neuregulin 3 [Source:HGNC Symbol;Acc:HGNC:7999]
55182	RNF220	ring finger protein 220 [Source:HGNC Symbol;Acc:HGNC:25552]
646643	SBK2	SH3 domain binding kinase family member 2 [Source:HGNC Symbol;Acc:HGNC:34416]
9786	KIAA0586	KIAA0586 [Source:HGNC Symbol;Acc:HGNC:19960]
85441	HELZ2	helicase with zinc finger 2 [Source:HGNC Symbol;Acc:HGNC:30021]
1638	DCT	dopachrome tautomerase [Source:HGNC Symbol;Acc:HGNC:2709]
5627	PROS1	protein S [Source:HGNC Symbol;Acc:HGNC:9456]
55275	VPS53	VPS53 subunit of GARP complex [Source:HGNC Symbol;Acc:HGNC:25608]
51334	PRR16	proline rich 16 [Source:HGNC Symbol;Acc:HGNC:29654]
25842	ASF1A	anti-silencing function 1A histone chaperone [Source:HGNC Symbol;Acc:HGNC:20995]
80237	ELL3	elongation factor for RNA polymerase II 3 [Source:HGNC Symbol;Acc:HGNC:23113]
10169	SERF2	small EDRK-rich factor 2 [Source:HGNC Symbol;Acc:HGNC:10757]
57597	BAHCC1	BAH domain and coiled-coil containing 1 [Source:HGNC Symbol;Acc:HGNC:29279]
100652824	KIAA2012	KIAA2012 [Source:HGNC Symbol;Acc:HGNC:51250]
57142	RTN4	reticulon 4 [Source:HGNC Symbol;Acc:HGNC:14085]
23091	ZC3H13	zinc finger CCCH-type containing 13 [Source:HGNC Symbol;Acc:HGNC:20368]
56895	AGPAT4	1-acylglycerol-3-phosphate O-acyltransferase 4 [Source:HGNC Symbol;Acc:HGNC:20885]
10238	DCAF7	DDB1 and CUL4 associated factor 7 [Source:HGNC Symbol;Acc:HGNC:30915]
2984	GUCY2C	guanylate cyclase 2C [Source:HGNC Symbol;Acc:HGNC:4688]
64405	CDH22	cadherin 22 [Source:HGNC Symbol;Acc:HGNC:13251]
57591	MRTFA	myocardin related transcription factor A [Source:HGNC Symbol;Acc:HGNC:14334]
5443	POMC	proopiomelanocortin [Source:HGNC Symbol;Acc:HGNC:9201]
348980	HCN1	hyperpolarization activated cyclic nucleotide gated potassium channel 1 [Source:HGNC Symbol;Acc:HGNC:4845]
4088	SMAD3	SMAD family member 3 [Source:HGNC Symbol;Acc:HGNC:6769]
6786	STIM1	stromal interaction molecule 1 [Source:HGNC Symbol;Acc:HGNC:11386]
5071	PRKN	parkin RBR E3 ubiquitin protein ligase [Source:HGNC Symbol;Acc:HGNC:8607]
8082	SSPN	sarcospan [Source:HGNC Symbol;Acc:HGNC:11322]
129080	EMID1	EMI domain containing 1 [Source:HGNC Symbol;Acc:HGNC:18036]
29998	BICRA	BRD4 interacting chromatin remodeling complex associated protein [Source:HGNC Symbol;Acc:HGNC:4332]
143425	SYT9	synaptotagmin 9 [Source:HGNC Symbol;Acc:HGNC:19265]
2863	GPR39	G protein-coupled receptor 39 [Source:HGNC Symbol;Acc:HGNC:4496]
80205	CHD9	chromodomain helicase DNA binding protein 9 [Source:HGNC Symbol;Acc:HGNC:25701]
353332	KRTAP12-1	keratin associated protein 12-1 [Source:HGNC Symbol;Acc:HGNC:20529]
22999	RIMS1	regulating synaptic membrane exocytosis 1 [Source:HGNC Symbol;Acc:HGNC:17282]
575	ADGRB1	adhesion G protein-coupled receptor B1 [Source:HGNC Symbol;Acc:HGNC:943]
8224	SYN3	synapsin III [Source:HGNC Symbol;Acc:HGNC:11496]
140680	C20orf96	chromosome 20 open reading frame 96 [Source:HGNC Symbol;Acc:HGNC:16227]
6091	ROBO1	roundabout guidance receptor 1 [Source:HGNC Symbol;Acc:HGNC:10249]
57158	JPH2	junctophilin 2 [Source:HGNC Symbol;Acc:HGNC:14202]
55255	WDR41	WD repeat domain 41 [Source:HGNC Symbol;Acc:HGNC:25601]
1284	COL4A2	collagen type IV alpha 2 chain [Source:HGNC Symbol;Acc:HGNC:2203]
79770	TXNDC15	thioredoxin domain containing 15 [Source:HGNC Symbol;Acc:HGNC:20652]
84105	PCBD2	pterin-4 alpha-carbinolamine dehydratase 2 [Source:HGNC Symbol;Acc:HGNC:24474]
54882	ANKHD1	ankyrin repeat and KH domain containing 1 [Source:HGNC Symbol;Acc:HGNC:24714]
404734	ANKHD1-EIF4EBP3	ANKHD1-EIF4EBP3 readthrough [Source:HGNC Symbol;Acc:HGNC:33530]
23586	DDX58	DExD/H-box helicase 58 [Source:HGNC Symbol;Acc:HGNC:19102]
5646	PRSS3	serine protease 3 [Source:HGNC Symbol;Acc:HGNC:9486]
140683	BPIFA2	BPI fold containing family A member 2 [Source:HGNC Symbol;Acc:HGNC:16203]
8625	RFXANK	regulatory factor X associated ankyrin containing protein [Source:HGNC Symbol;Acc:HGNC:9987]
8632	DNAH17	dynein axonemal heavy chain 17 [Source:HGNC Symbol;Acc:HGNC:2946]
7556	ZNF10	zinc finger protein 10 [Source:HGNC Symbol;Acc:HGNC:12879]
2099	ESR1	estrogen receptor 1 [Source:HGNC Symbol;Acc:HGNC:3467]
1501	CTNND2	catenin delta 2 [Source:HGNC Symbol;Acc:HGNC:2516]
100529240	ZNF816-ZNF321P	ZNF816-ZNF321P readthrough [Source:HGNC Symbol;Acc:HGNC:38879]
89857	KLHL6	kelch like family member 6 [Source:HGNC Symbol;Acc:HGNC:18653]
57713	SFMBT2	Scm like with four mbt domains 2 [Source:HGNC Symbol;Acc:HGNC:20256]
5313	PKLR	pyruvate kinase L/R [Source:HGNC Symbol;Acc:HGNC:9020]
9569	GTF2IRD1	GTF2I repeat domain containing 1 [Source:HGNC Symbol;Acc:HGNC:4661]
5797	PTPRM	protein tyrosine phosphatase receptor type M [Source:HGNC Symbol;Acc:HGNC:9675]
55132	LARP1B	La ribonucleoprotein 1B [Source:HGNC Symbol;Acc:HGNC:24704]
440193	CCDC88C	coiled-coil domain containing 88C [Source:HGNC Symbol;Acc:HGNC:19967]
54899	PXK	PX domain containing serine/threonine kinase like [Source:HGNC Symbol;Acc:HGNC:23326]
3223	HOXC6	homeobox C6 [Source:HGNC Symbol;Acc:HGNC:5128]
3222	HOXC5	homeobox C5 [Source:HGNC Symbol;Acc:HGNC:5127]
255426	RASGEF1C	RasGEF domain family member 1C [Source:HGNC Symbol;Acc:HGNC:27400]
4862	NPAS2	neuronal PAS domain protein 2 [Source:HGNC Symbol;Acc:HGNC:7895]
84251	SGIP1	SH3GL interacting endocytic adaptor 1 [Source:HGNC Symbol;Acc:HGNC:25412]
5096	PCCB	propionyl-CoA carboxylase subunit beta [Source:HGNC Symbol;Acc:HGNC:8654]
222183	SRRM3	serine/arginine repetitive matrix 3 [Source:HGNC Symbol;Acc:HGNC:26729]
5314	PKHD1	PKHD1 ciliary IPT domain containing fibrocystin/polyductin [Source:HGNC Symbol;Acc:HGNC:9016]
23294	ANKS1A	ankyrin repeat and sterile alpha motif domain containing 1A [Source:HGNC Symbol;Acc:HGNC:20961]
116987	AGAP1	ArfGAP with GTPase domain, ankyrin repeat and PH domain 1 [Source:HGNC Symbol;Acc:HGNC:16922]
7074	TIAM1	TIAM Rac1 associated GEF 1 [Source:HGNC Symbol;Acc:HGNC:11805]
25924	MYRIP	myosin VIIA and Rab interacting protein [Source:HGNC Symbol;Acc:HGNC:19156]
10579	TACC2	transforming acidic coiled-coil containing protein 2 [Source:HGNC Symbol;Acc:HGNC:11523]
118813	ZFYVE27	zinc finger FYVE-type containing 27 [Source:HGNC Symbol;Acc:HGNC:26559]
201780	SLC10A4	solute carrier family 10 member 4 [Source:HGNC Symbol;Acc:HGNC:22980]
10458	BAIAP2	BAR/IMD domain containing adaptor protein 2 [Source:HGNC Symbol;Acc:HGNC:947]
129804	FBLN7	fibulin 7 [Source:HGNC Symbol;Acc:HGNC:26740]
2580	GAK	cyclin G associated kinase [Source:HGNC Symbol;Acc:HGNC:4113]
6714	SRC	SRC proto-oncogene, non-receptor tyrosine kinase [Source:HGNC Symbol;Acc:HGNC:11283]
9456	HOMER1	homer scaffold protein 1 [Source:HGNC Symbol;Acc:HGNC:17512]
54700	RRN3	RRN3 homolog, RNA polymerase I transcription factor [Source:HGNC Symbol;Acc:HGNC:30346]
602	BCL3	BCL3 transcription coactivator [Source:HGNC Symbol;Acc:HGNC:998]
3480	IGF1R	insulin like growth factor 1 receptor [Source:HGNC Symbol;Acc:HGNC:5465]
23243	ANKRD28	ankyrin repeat domain 28 [Source:HGNC Symbol;Acc:HGNC:29024]
84133	ZNRF3	zinc and ring finger 3 [Source:HGNC Symbol;Acc:HGNC:18126]
133688	UGT3A1	UDP glycosyltransferase family 3 member A1 [Source:HGNC Symbol;Acc:HGNC:26625]
54769	DIRAS2	DIRAS family GTPase 2 [Source:HGNC Symbol;Acc:HGNC:19323]
2005	ELK4	ETS transcription factor ELK4 [Source:HGNC Symbol;Acc:HGNC:3326]
145508	CEP128	centrosomal protein 128 [Source:HGNC Symbol;Acc:HGNC:20359]
23331	TTC28	tetratricopeptide repeat domain 28 [Source:HGNC Symbol;Acc:HGNC:29179]
22979	EFR3B	EFR3 homolog B [Source:HGNC Symbol;Acc:HGNC:29155]
10060	ABCC9	ATP binding cassette subfamily C member 9 [Source:HGNC Symbol;Acc:HGNC:60]
8693	GALNT4	polypeptide N-acetylgalactosaminyltransferase 4 [Source:HGNC Symbol;Acc:HGNC:4126]
100528030	POC1B-GALNT4	POC1B-GALNT4 readthrough [Source:HGNC Symbol;Acc:HGNC:42957]
161394	SAMD15	sterile alpha motif domain containing 15 [Source:HGNC Symbol;Acc:HGNC:18631]
122945	NOXRED1	NADP dependent oxidoreductase domain containing 1 [Source:HGNC Symbol;Acc:HGNC:20487]
10642	IGF2BP1	insulin like growth factor 2 mRNA binding protein 1 [Source:HGNC Symbol;Acc:HGNC:28866]
286183	NKAIN3	sodium/potassium transporting ATPase interacting 3 [Source:HGNC Symbol;Acc:HGNC:26829]
80381	CD276	CD276 molecule [Source:HGNC Symbol;Acc:HGNC:19137]
57492	ARID1B	AT-rich interaction domain 1B [Source:HGNC Symbol;Acc:HGNC:18040]
57460	PPM1H	protein phosphatase, Mg2+/Mn2+ dependent 1H [Source:HGNC Symbol;Acc:HGNC:18583]
23101	MCF2L2	MCF.2 cell line derived transforming sequence-like 2 [Source:HGNC Symbol;Acc:HGNC:30319]
79839	CCDC102B	coiled-coil domain containing 102B [Source:HGNC Symbol;Acc:HGNC:26295]
10345	TRDN	triadin [Source:HGNC Symbol;Acc:HGNC:12261]
100507679	MUC22	mucin 22 [Source:HGNC Symbol;Acc:HGNC:39755]
4335	MNT	MAX network transcriptional repressor [Source:HGNC Symbol;Acc:HGNC:7188]
117583	PARD3B	par-3 family cell polarity regulator beta [Source:HGNC Symbol;Acc:HGNC:14446]
23648	SSBP3	single stranded DNA binding protein 3 [Source:HGNC Symbol;Acc:HGNC:15674]
1894	ECT2	epithelial cell transforming 2 [Source:HGNC Symbol;Acc:HGNC:3155]
5295	PIK3R1	phosphoinositide-3-kinase regulatory subunit 1 [Source:HGNC Symbol;Acc:HGNC:8979]
553158	PRR5-ARHGAP8	PRR5-ARHGAP8 readthrough [Source:HGNC Symbol;Acc:HGNC:34512]
114792	KLHL32	kelch like family member 32 [Source:HGNC Symbol;Acc:HGNC:21221]
51317	PHF21A	PHD finger protein 21A [Source:HGNC Symbol;Acc:HGNC:24156]
64080	RBKS	ribokinase [Source:HGNC Symbol;Acc:HGNC:30325]
84665	MYPN	myopalladin [Source:HGNC Symbol;Acc:HGNC:23246]
8671	SLC4A4	solute carrier family 4 member 4 [Source:HGNC Symbol;Acc:HGNC:11030]
4094	MAF	MAF bZIP transcription factor [Source:HGNC Symbol;Acc:HGNC:6776]
84898	PLXDC2	plexin domain containing 2 [Source:HGNC Symbol;Acc:HGNC:21013]
160518	DENND5B	DENN domain containing 5B [Source:HGNC Symbol;Acc:HGNC:28338]
49855	SCAPER	S-phase cyclin A associated protein in the ER [Source:HGNC Symbol;Acc:HGNC:13081]
23072	HECW1	HECT, C2 and WW domain containing E3 ubiquitin protein ligase 1 [Source:HGNC Symbol;Acc:HGNC:22195]
3712	IVD	isovaleryl-CoA dehydrogenase [Source:HGNC Symbol;Acc:HGNC:6186]
22885	ABLIM3	actin binding LIM protein family member 3 [Source:HGNC Symbol;Acc:HGNC:29132]
7881	KCNAB1	potassium voltage-gated channel subfamily A member regulatory beta subunit 1 [Source:HGNC Symbol;Acc:HGNC:6228]
5081	PAX7	paired box 7 [Source:HGNC Symbol;Acc:HGNC:8621]
55920	RCC2	regulator of chromosome condensation 2 [Source:HGNC Symbol;Acc:HGNC:30297]
6645	SNTB2	syntrophin beta 2 [Source:HGNC Symbol;Acc:HGNC:11169]
5965	RECQL	RecQ like helicase [Source:HGNC Symbol;Acc:HGNC:9948]
51026	GOLT1B	golgi transport 1B [Source:HGNC Symbol;Acc:HGNC:20175]
79027	ZNF655	zinc finger protein 655 [Source:HGNC Symbol;Acc:HGNC:30899]
5802	PTPRS	protein tyrosine phosphatase receptor type S [Source:HGNC Symbol;Acc:HGNC:9681]
23379	ICE1	interactor of little elongation complex ELL subunit 1 [Source:HGNC Symbol;Acc:HGNC:29154]
253558	LCLAT1	lysocardiolipin acyltransferase 1 [Source:HGNC Symbol;Acc:HGNC:26756]
114780	PKD1L2	polycystin 1 like 2 (gene/pseudogene) [Source:HGNC Symbol;Acc:HGNC:21715]
10052	GJC1	gap junction protein gamma 1 [Source:HGNC Symbol;Acc:HGNC:4280]
5987	TRIM27	tripartite motif containing 27 [Source:HGNC Symbol;Acc:HGNC:9975]
2959	GTF2B	general transcription factor IIB [Source:HGNC Symbol;Acc:HGNC:4648]
55209	SETD5	SET domain containing 5 [Source:HGNC Symbol;Acc:HGNC:25566]
55016	MARCHF1	membrane associated ring-CH-type finger 1 [Source:HGNC Symbol;Acc:HGNC:26077]
51649	MRPS23	mitochondrial ribosomal protein S23 [Source:HGNC Symbol;Acc:HGNC:14509]
221981	THSD7A	thrombospondin type 1 domain containing 7A [Source:HGNC Symbol;Acc:HGNC:22207]
4134	MAP4	microtubule associated protein 4 [Source:HGNC Symbol;Acc:HGNC:6862]
80829	ZFP91	ZFP91 zinc finger protein, atypical E3 ubiquitin ligase [Source:HGNC Symbol;Acc:HGNC:14983]
79716	NPEPL1	aminopeptidase like 1 [Source:HGNC Symbol;Acc:HGNC:16244]
53834	FGFRL1	fibroblast growth factor receptor like 1 [Source:HGNC Symbol;Acc:HGNC:3693]
57705	WDFY4	WDFY family member 4 [Source:HGNC Symbol;Acc:HGNC:29323]
6492	SIM1	SIM bHLH transcription factor 1 [Source:HGNC Symbol;Acc:HGNC:10882]
11116	CEP43	centrosomal protein 43 [Source:HGNC Symbol;Acc:HGNC:17012]
4486	MST1R	macrophage stimulating 1 receptor [Source:HGNC Symbol;Acc:HGNC:7381]
83737	ITCH	itchy E3 ubiquitin protein ligase [Source:HGNC Symbol;Acc:HGNC:13890]
8549	LGR5	leucine rich repeat containing G protein-coupled receptor 5 [Source:HGNC Symbol;Acc:HGNC:4504]
2911	GRM1	glutamate metabotropic receptor 1 [Source:HGNC Symbol;Acc:HGNC:4593]
2494	NR5A2	nuclear receptor subfamily 5 group A member 2 [Source:HGNC Symbol;Acc:HGNC:7984]
56987	BBX	BBX high mobility group box domain containing [Source:HGNC Symbol;Acc:HGNC:14422]
51397	COMMD10	COMM domain containing 10 [Source:HGNC Symbol;Acc:HGNC:30201]
145581	LRFN5	leucine rich repeat and fibronectin type III domain containing 5 [Source:HGNC Symbol;Acc:HGNC:20360]
3694	ITGB6	integrin subunit beta 6 [Source:HGNC Symbol;Acc:HGNC:6161]
6161	RPL32	ribosomal protein L32 [Source:HGNC Symbol;Acc:HGNC:10336]
83394	PITPNM3	PITPNM family member 3 [Source:HGNC Symbol;Acc:HGNC:21043]
23761	PISD	phosphatidylserine decarboxylase [Source:HGNC Symbol;Acc:HGNC:8999]
126328	NDUFA11	NADH:ubiquinone oxidoreductase subunit A11 [Source:HGNC Symbol;Acc:HGNC:20371]
64327	LMBR1	limb development membrane protein 1 [Source:HGNC Symbol;Acc:HGNC:13243]
2222	FDFT1	farnesyl-diphosphate farnesyltransferase 1 [Source:HGNC Symbol;Acc:HGNC:3629]
54847	SIDT1	SID1 transmembrane family member 1 [Source:HGNC Symbol;Acc:HGNC:25967]
115908	CTHRC1	collagen triple helix repeat containing 1 [Source:HGNC Symbol;Acc:HGNC:18831]
5073	PARN	poly(A)-specific ribonuclease [Source:HGNC Symbol;Acc:HGNC:8609]
8898	MTMR2	myotubularin related protein 2 [Source:HGNC Symbol;Acc:HGNC:7450]
23105	FSTL4	follistatin like 4 [Source:HGNC Symbol;Acc:HGNC:21389]
4897	NRCAM	neuronal cell adhesion molecule [Source:HGNC Symbol;Acc:HGNC:7994]
27115	PDE7B	phosphodiesterase 7B [Source:HGNC Symbol;Acc:HGNC:8792]
9455	HOMER2	homer scaffold protein 2 [Source:HGNC Symbol;Acc:HGNC:17513]
6295	SAG	S-antigen visual arrestin [Source:HGNC Symbol;Acc:HGNC:10521]
11179	ZNF277	zinc finger protein 277 [Source:HGNC Symbol;Acc:HGNC:13070]
3146	HMGB1	high mobility group box 1 [Source:HGNC Symbol;Acc:HGNC:4983]
284369	SIGLECL1	SIGLEC family like 1 [Source:HGNC Symbol;Acc:HGNC:26856]
5988	RFPL1	ret finger protein like 1 [Source:HGNC Symbol;Acc:HGNC:9977]
26251	KCNG2	potassium voltage-gated channel modifier subfamily G member 2 [Source:HGNC Symbol;Acc:HGNC:6249]
339965	CCDC158	coiled-coil domain containing 158 [Source:HGNC Symbol;Acc:HGNC:26374]
4300	MLLT3	MLLT3 super elongation complex subunit [Source:HGNC Symbol;Acc:HGNC:7136]
686	BTD	biotinidase [Source:HGNC Symbol;Acc:HGNC:1122]
55127	HEATR1	HEAT repeat containing 1 [Source:HGNC Symbol;Acc:HGNC:25517]
54465	ETAA1	ETAA1 activator of ATR kinase [Source:HGNC Symbol;Acc:HGNC:24648]
10992	SF3B2	splicing factor 3b subunit 2 [Source:HGNC Symbol;Acc:HGNC:10769]
80179	MYO19	myosin XIX [Source:HGNC Symbol;Acc:HGNC:26234]
388135	INSYN1	inhibitory synaptic factor 1 [Source:HGNC Symbol;Acc:HGNC:33753]
114088	TRIM9	tripartite motif containing 9 [Source:HGNC Symbol;Acc:HGNC:16288]
79623	GALNT14	polypeptide N-acetylgalactosaminyltransferase 14 [Source:HGNC Symbol;Acc:HGNC:22946]
85456	TNKS1BP1	tankyrase 1 binding protein 1 [Source:HGNC Symbol;Acc:HGNC:19081]
6383	SDC2	syndecan 2 [Source:HGNC Symbol;Acc:HGNC:10659]
27248	ERLEC1	endoplasmic reticulum lectin 1 [Source:HGNC Symbol;Acc:HGNC:25222]
4130	MAP1A	microtubule associated protein 1A [Source:HGNC Symbol;Acc:HGNC:6835]
339175	METTL2A	methyltransferase like 2A [Source:HGNC Symbol;Acc:HGNC:25755]
23518	R3HDM1	R3H domain containing 1 [Source:HGNC Symbol;Acc:HGNC:9757]
25937	WWTR1	WW domain containing transcription regulator 1 [Source:HGNC Symbol;Acc:HGNC:24042]
55576	STAB2	stabilin 2 [Source:HGNC Symbol;Acc:HGNC:18629]
85449	KIAA1755	KIAA1755 [Source:HGNC Symbol;Acc:HGNC:29372]
9993	DGCR2	DiGeorge syndrome critical region gene 2 [Source:HGNC Symbol;Acc:HGNC:2845]
25861	WHRN	whirlin [Source:HGNC Symbol;Acc:HGNC:16361]
2120	ETV6	ETS variant transcription factor 6 [Source:HGNC Symbol;Acc:HGNC:3495]
5334	PLCL1	phospholipase C like 1 (inactive) [Source:HGNC Symbol;Acc:HGNC:9063]
84448	ABLIM2	actin binding LIM protein family member 2 [Source:HGNC Symbol;Acc:HGNC:19195]
27350	APOBEC3C	apolipoprotein B mRNA editing enzyme catalytic subunit 3C [Source:HGNC Symbol;Acc:HGNC:17353]
54621	VSIG10	V-set and immunoglobulin domain containing 10 [Source:HGNC Symbol;Acc:HGNC:26078]
57510	XPO5	exportin 5 [Source:HGNC Symbol;Acc:HGNC:17675]
7143	TNR	tenascin R [Source:HGNC Symbol;Acc:HGNC:11953]
9501	RPH3AL	rabphilin 3A like (without C2 domains) [Source:HGNC Symbol;Acc:HGNC:10296]
55602	CDKN2AIP	CDKN2A interacting protein [Source:HGNC Symbol;Acc:HGNC:24325]
7994	KAT6A	lysine acetyltransferase 6A [Source:HGNC Symbol;Acc:HGNC:13013]
143384	CACUL1	CDK2 associated cullin domain 1 [Source:HGNC Symbol;Acc:HGNC:23727]
4864	NPC1	NPC intracellular cholesterol transporter 1 [Source:HGNC Symbol;Acc:HGNC:7897]
342184	FMN1	formin 1 [Source:HGNC Symbol;Acc:HGNC:3768]
1674	DES	desmin [Source:HGNC Symbol;Acc:HGNC:2770]
788	SLC25A20	solute carrier family 25 member 20 [Source:HGNC Symbol;Acc:HGNC:1421]
5947	RBP1	retinol binding protein 1 [Source:HGNC Symbol;Acc:HGNC:9919]
2971	GTF3A	general transcription factor IIIA [Source:HGNC Symbol;Acc:HGNC:4662]
83862	TMEM120A	transmembrane protein 120A [Source:HGNC Symbol;Acc:HGNC:21697]
23732	FRRS1L	ferric chelate reductase 1 like [Source:HGNC Symbol;Acc:HGNC:1362]
9482	STX8	syntaxin 8 [Source:HGNC Symbol;Acc:HGNC:11443]
339344	MYPOP	Myb related transcription factor, partner of profilin [Source:HGNC Symbol;Acc:HGNC:20178]
84168	ANTXR1	ANTXR cell adhesion molecule 1 [Source:HGNC Symbol;Acc:HGNC:21014]
79656	BEND5	BEN domain containing 5 [Source:HGNC Symbol;Acc:HGNC:25668]
5588	PRKCQ	protein kinase C theta [Source:HGNC Symbol;Acc:HGNC:9410]
129049	SGSM1	small G protein signaling modulator 1 [Source:HGNC Symbol;Acc:HGNC:29410]
9025	RNF8	ring finger protein 8 [Source:HGNC Symbol;Acc:HGNC:10071]
164714	TTLL8	tubulin tyrosine ligase like 8 [Source:HGNC Symbol;Acc:HGNC:34000]
144404	TMEM120B	transmembrane protein 120B [Source:HGNC Symbol;Acc:HGNC:32008]
8648	NCOA1	nuclear receptor coactivator 1 [Source:HGNC Symbol;Acc:HGNC:7668]
22846	VASH1	vasohibin 1 [Source:HGNC Symbol;Acc:HGNC:19964]
7812	CSDE1	cold shock domain containing E1 [Source:HGNC Symbol;Acc:HGNC:29905]
339834	IHO1	interactor of HORMAD1 1 [Source:HGNC Symbol;Acc:HGNC:27945]
10795	ZNF268	zinc finger protein 268 [Source:HGNC Symbol;Acc:HGNC:13061]
283951	C16orf91	chromosome 16 open reading frame 91 [Source:HGNC Symbol;Acc:HGNC:27558]
58513	EPS15L1	epidermal growth factor receptor pathway substrate 15 like 1 [Source:HGNC Symbol;Acc:HGNC:24634]
79958	DENND1C	DENN domain containing 1C [Source:HGNC Symbol;Acc:HGNC:26225]
53335	BCL11A	BAF chromatin remodeling complex subunit BCL11A [Source:HGNC Symbol;Acc:HGNC:13221]
5523	PPP2R3A	protein phosphatase 2 regulatory subunit B''alpha [Source:HGNC Symbol;Acc:HGNC:9307]
286097	MICU3	mitochondrial calcium uptake family member 3 [Source:HGNC Symbol;Acc:HGNC:27820]
2572	GAD2	glutamate decarboxylase 2 [Source:HGNC Symbol;Acc:HGNC:4093]
10021	HCN4	hyperpolarization activated cyclic nucleotide gated potassium channel 4 [Source:HGNC Symbol;Acc:HGNC:16882]
56704	JPH1	junctophilin 1 [Source:HGNC Symbol;Acc:HGNC:14201]
440275	EIF2AK4	eukaryotic translation initiation factor 2 alpha kinase 4 [Source:HGNC Symbol;Acc:HGNC:19687]
55884	WSB2	WD repeat and SOCS box containing 2 [Source:HGNC Symbol;Acc:HGNC:19222]
6568	SLC17A1	solute carrier family 17 member 1 [Source:HGNC Symbol;Acc:HGNC:10929]
144402	CPNE8	copine 8 [Source:HGNC Symbol;Acc:HGNC:23498]
100507421	TMEM178B	transmembrane protein 178B [Source:HGNC Symbol;Acc:HGNC:44112]
22986	SORCS3	sortilin related VPS10 domain containing receptor 3 [Source:HGNC Symbol;Acc:HGNC:16699]
257019	FRMD3	FERM domain containing 3 [Source:HGNC Symbol;Acc:HGNC:24125]
51761	ATP8A2	ATPase phospholipid transporting 8A2 [Source:HGNC Symbol;Acc:HGNC:13533]
203259	FAM219A	family with sequence similarity 219 member A [Source:HGNC Symbol;Acc:HGNC:19920]
146433	IL34	interleukin 34 [Source:HGNC Symbol;Acc:HGNC:28529]
10154	PLXNC1	plexin C1 [Source:HGNC Symbol;Acc:HGNC:9106]
3208	HPCA	hippocalcin [Source:HGNC Symbol;Acc:HGNC:5144]
113452	TMEM54	transmembrane protein 54 [Source:HGNC Symbol;Acc:HGNC:24143]
145389	SLC38A6	solute carrier family 38 member 6 [Source:HGNC Symbol;Acc:HGNC:19863]
54567	DLL4	delta like canonical Notch ligand 4 [Source:HGNC Symbol;Acc:HGNC:2910]
9732	DOCK4	dedicator of cytokinesis 4 [Source:HGNC Symbol;Acc:HGNC:19192]
22882	ZHX2	zinc fingers and homeoboxes 2 [Source:HGNC Symbol;Acc:HGNC:18513]
10369	CACNG2	calcium voltage-gated channel auxiliary subunit gamma 2 [Source:HGNC Symbol;Acc:HGNC:1406]
5780	PTPN9	protein tyrosine phosphatase non-receptor type 9 [Source:HGNC Symbol;Acc:HGNC:9661]
255027	MPV17L	MPV17 mitochondrial inner membrane protein like [Source:HGNC Symbol;Acc:HGNC:26827]
1387	CREBBP	CREB binding protein [Source:HGNC Symbol;Acc:HGNC:2348]
7567	ZNF19	zinc finger protein 19 [Source:HGNC Symbol;Acc:HGNC:12981]
84961	FBXL20	F-box and leucine rich repeat protein 20 [Source:HGNC Symbol;Acc:HGNC:24679]
148811	PM20D1	peptidase M20 domain containing 1 [Source:HGNC Symbol;Acc:HGNC:26518]
202	CRYBG1	crystallin beta-gamma domain containing 1 [Source:HGNC Symbol;Acc:HGNC:356]
84900	RNFT2	ring finger protein, transmembrane 2 [Source:HGNC Symbol;Acc:HGNC:25905]
161742	SPRED1	sprouty related EVH1 domain containing 1 [Source:HGNC Symbol;Acc:HGNC:20249]
9910	RABGAP1L	RAB GTPase activating protein 1 like [Source:HGNC Symbol;Acc:HGNC:24663]
116154	PHACTR3	phosphatase and actin regulator 3 [Source:HGNC Symbol;Acc:HGNC:15833]
79977	GRHL2	grainyhead like transcription factor 2 [Source:HGNC Symbol;Acc:HGNC:2799]
10194	TSHZ1	teashirt zinc finger homeobox 1 [Source:HGNC Symbol;Acc:HGNC:10669]
22844	FRMPD1	FERM and PDZ domain containing 1 [Source:HGNC Symbol;Acc:HGNC:29159]
25807	RHBDD3	rhomboid domain containing 3 [Source:HGNC Symbol;Acc:HGNC:1308]
1021	CDK6	cyclin dependent kinase 6 [Source:HGNC Symbol;Acc:HGNC:1777]
8412	BCAR3	BCAR3 adaptor protein, NSP family member [Source:HGNC Symbol;Acc:HGNC:973]
3786	KCNQ3	potassium voltage-gated channel subfamily Q member 3 [Source:HGNC Symbol;Acc:HGNC:6297]
400745	SH2D5	SH2 domain containing 5 [Source:HGNC Symbol;Acc:HGNC:28819]
25844	YIPF3	Yip1 domain family member 3 [Source:HGNC Symbol;Acc:HGNC:21023]
91614	DEPDC7	DEP domain containing 7 [Source:HGNC Symbol;Acc:HGNC:29899]
145873	MESP2	mesoderm posterior bHLH transcription factor 2 [Source:HGNC Symbol;Acc:HGNC:29659]
23539	SLC16A8	solute carrier family 16 member 8 [Source:HGNC Symbol;Acc:HGNC:16270]
5236	PGM1	phosphoglucomutase 1 [Source:HGNC Symbol;Acc:HGNC:8905]
57609	DIP2B	disco interacting protein 2 homolog B [Source:HGNC Symbol;Acc:HGNC:29284]
55366	LGR4	leucine rich repeat containing G protein-coupled receptor 4 [Source:HGNC Symbol;Acc:HGNC:13299]
1008	CDH10	cadherin 10 [Source:HGNC Symbol;Acc:HGNC:1749]
26298	EHF	ETS homologous factor [Source:HGNC Symbol;Acc:HGNC:3246]
729920	CRPPA	CDP-L-ribitol pyrophosphorylase A [Source:HGNC Symbol;Acc:HGNC:37276]
51557	LGSN	lengsin, lens protein with glutamine synthetase domain [Source:HGNC Symbol;Acc:HGNC:21016]
29954	POMT2	protein O-mannosyltransferase 2 [Source:HGNC Symbol;Acc:HGNC:19743]
100129583	FAM47E	family with sequence similarity 47 member E [Source:HGNC Symbol;Acc:HGNC:34343]
5108	PCM1	pericentriolar material 1 [Source:HGNC Symbol;Acc:HGNC:8727]
23426	GRIP1	glutamate receptor interacting protein 1 [Source:HGNC Symbol;Acc:HGNC:18708]
80824	DUSP16	dual specificity phosphatase 16 [Source:HGNC Symbol;Acc:HGNC:17909]
8535	CBX4	chromobox 4 [Source:HGNC Symbol;Acc:HGNC:1554]
5890	RAD51B	RAD51 paralog B [Source:HGNC Symbol;Acc:HGNC:9822]
57578	UNC79	unc-79 homolog, NALCN channel complex subunit [Source:HGNC Symbol;Acc:HGNC:19966]
157285	PRAG1	PEAK1 related, kinase-activating pseudokinase 1 [Source:HGNC Symbol;Acc:HGNC:25438]
11162	NUDT6	nudix hydrolase 6 [Source:HGNC Symbol;Acc:HGNC:8053]
56934	CA10	carbonic anhydrase 10 [Source:HGNC Symbol;Acc:HGNC:1369]
4916	NTRK3	neurotrophic receptor tyrosine kinase 3 [Source:HGNC Symbol;Acc:HGNC:8033]
83998	REG4	regenerating family member 4 [Source:HGNC Symbol;Acc:HGNC:22977]
23351	KHNYN	KH and NYN domain containing [Source:HGNC Symbol;Acc:HGNC:20166]
91833	WDR20	WD repeat domain 20 [Source:HGNC Symbol;Acc:HGNC:19667]
100131390	SP9	Sp9 transcription factor [Source:HGNC Symbol;Acc:HGNC:30690]
27039	PKD2L2	polycystin 2 like 2, transient receptor potential cation channel [Source:HGNC Symbol;Acc:HGNC:9012]
4318	MMP9	matrix metallopeptidase 9 [Source:HGNC Symbol;Acc:HGNC:7176]
4122	MAN2A2	mannosidase alpha class 2A member 2 [Source:HGNC Symbol;Acc:HGNC:6825]
4915	NTRK2	neurotrophic receptor tyrosine kinase 2 [Source:HGNC Symbol;Acc:HGNC:8032]
10580	SORBS1	sorbin and SH3 domain containing 1 [Source:HGNC Symbol;Acc:HGNC:14565]
4803	NGF	nerve growth factor [Source:HGNC Symbol;Acc:HGNC:7808]
100	ADA	adenosine deaminase [Source:HGNC Symbol;Acc:HGNC:186]
254394	MCM9	minichromosome maintenance 9 homologous recombination repair factor [Source:HGNC Symbol;Acc:HGNC:21484]
6445	SGCG	sarcoglycan gamma [Source:HGNC Symbol;Acc:HGNC:10809]
2246	FGF1	fibroblast growth factor 1 [Source:HGNC Symbol;Acc:HGNC:3665]
8202	NCOA3	nuclear receptor coactivator 3 [Source:HGNC Symbol;Acc:HGNC:7670]
121551	BTBD11	BTB domain containing 11 [Source:HGNC Symbol;Acc:HGNC:23844]
171024	SYNPO2	synaptopodin 2 [Source:HGNC Symbol;Acc:HGNC:17732]
1016	CDH18	cadherin 18 [Source:HGNC Symbol;Acc:HGNC:1757]
4914	NTRK1	neurotrophic receptor tyrosine kinase 1 [Source:HGNC Symbol;Acc:HGNC:8031]
23034	SAMD4A	sterile alpha motif domain containing 4A [Source:HGNC Symbol;Acc:HGNC:23023]
54505	DHX29	DExH-box helicase 29 [Source:HGNC Symbol;Acc:HGNC:15815]
64897	C12orf43	chromosome 12 open reading frame 43 [Source:HGNC Symbol;Acc:HGNC:25719]
8464	SUPT3H	SPT3 homolog, SAGA and STAGA complex component [Source:HGNC Symbol;Acc:HGNC:11466]
3098	HK1	hexokinase 1 [Source:HGNC Symbol;Acc:HGNC:4922]
392636	AGMO	alkylglycerol monooxygenase [Source:HGNC Symbol;Acc:HGNC:33784]
26093	CCDC9	coiled-coil domain containing 9 [Source:HGNC Symbol;Acc:HGNC:24560]
55770	EXOC2	exocyst complex component 2 [Source:HGNC Symbol;Acc:HGNC:24968]
10656	KHDRBS3	KH RNA binding domain containing, signal transduction associated 3 [Source:HGNC Symbol;Acc:HGNC:18117]
100996485	C5orf66	chromosome 5 putative open reading frame 66 [Source:HGNC Symbol;Acc:HGNC:48332]
50515	CHST11	carbohydrate sulfotransferase 11 [Source:HGNC Symbol;Acc:HGNC:17422]
2900	GRIK4	glutamate ionotropic receptor kainate type subunit 4 [Source:HGNC Symbol;Acc:HGNC:4582]
23261	CAMTA1	calmodulin binding transcription activator 1 [Source:HGNC Symbol;Acc:HGNC:18806]
79622	SNRNP25	small nuclear ribonucleoprotein U11/U12 subunit 25 [Source:HGNC Symbol;Acc:HGNC:14161]
64919	BCL11B	BAF chromatin remodeling complex subunit BCL11B [Source:HGNC Symbol;Acc:HGNC:13222]
79071	ELOVL6	ELOVL fatty acid elongase 6 [Source:HGNC Symbol;Acc:HGNC:15829]
58189	WFDC1	WAP four-disulfide core domain 1 [Source:HGNC Symbol;Acc:HGNC:15466]
23743	BHMT2	betaine--homocysteine S-methyltransferase 2 [Source:HGNC Symbol;Acc:HGNC:1048]
2356	FPGS	folylpolyglutamate synthase [Source:HGNC Symbol;Acc:HGNC:3824]
79058	ASPSCR1	ASPSCR1 tether for SLC2A4, UBX domain containing [Source:HGNC Symbol;Acc:HGNC:13825]
201254	CENPX	centromere protein X [Source:HGNC Symbol;Acc:HGNC:11422]
79648	MCPH1	microcephalin 1 [Source:HGNC Symbol;Acc:HGNC:6954]
6710	SPTB	spectrin beta, erythrocytic [Source:HGNC Symbol;Acc:HGNC:11274]
150465	TTL	tubulin tyrosine ligase [Source:HGNC Symbol;Acc:HGNC:21586]
9215	LARGE1	LARGE xylosyl- and glucuronyltransferase 1 [Source:HGNC Symbol;Acc:HGNC:6511]
57107	PDSS2	decaprenyl diphosphate synthase subunit 2 [Source:HGNC Symbol;Acc:HGNC:23041]
50865	HEBP1	heme binding protein 1 [Source:HGNC Symbol;Acc:HGNC:17176]
56341	PRMT8	protein arginine methyltransferase 8 [Source:HGNC Symbol;Acc:HGNC:5188]
55658	RNF126	ring finger protein 126 [Source:HGNC Symbol;Acc:HGNC:21151]
11320	MGAT4A	alpha-1,3-mannosyl-glycoprotein 4-beta-N-acetylglucosaminyltransferase A [Source:HGNC Symbol;Acc:HGNC:7047]
60495	HPSE2	heparanase 2 (inactive) [Source:HGNC Symbol;Acc:HGNC:18374]
8912	CACNA1H	calcium voltage-gated channel subunit alpha1 H [Source:HGNC Symbol;Acc:HGNC:1395]
309	ANXA6	annexin A6 [Source:HGNC Symbol;Acc:HGNC:544]
23555	TSPAN15	tetraspanin 15 [Source:HGNC Symbol;Acc:HGNC:23298]
4988	OPRM1	opioid receptor mu 1 [Source:HGNC Symbol;Acc:HGNC:8156]
5577	PRKAR2B	protein kinase cAMP-dependent type II regulatory subunit beta [Source:HGNC Symbol;Acc:HGNC:9392]
9639	ARHGEF10	Rho guanine nucleotide exchange factor 10 [Source:HGNC Symbol;Acc:HGNC:14103]
219736	STOX1	storkhead box 1 [Source:HGNC Symbol;Acc:HGNC:23508]
5834	PYGB	glycogen phosphorylase B [Source:HGNC Symbol;Acc:HGNC:9723]
219578	ZNF804B	zinc finger protein 804B [Source:HGNC Symbol;Acc:HGNC:21958]
23208	SYT11	synaptotagmin 11 [Source:HGNC Symbol;Acc:HGNC:19239]
57633	LRRN1	leucine rich repeat neuronal 1 [Source:HGNC Symbol;Acc:HGNC:20980]
256435	ST6GALNAC3	ST6 N-acetylgalactosaminide alpha-2,6-sialyltransferase 3 [Source:HGNC Symbol;Acc:HGNC:19343]
65979	PHACTR4	phosphatase and actin regulator 4 [Source:HGNC Symbol;Acc:HGNC:25793]
7273	TTN	titin [Source:HGNC Symbol;Acc:HGNC:12403]
1455	CSNK1G2	casein kinase 1 gamma 2 [Source:HGNC Symbol;Acc:HGNC:2455]
2961	GTF2E2	general transcription factor IIE subunit 2 [Source:HGNC Symbol;Acc:HGNC:4651]
7629	ZNF76	zinc finger protein 76 [Source:HGNC Symbol;Acc:HGNC:13149]
58497	PRUNE1	prune exopolyphosphatase 1 [Source:HGNC Symbol;Acc:HGNC:13420]
5339	PLEC	plectin [Source:HGNC Symbol;Acc:HGNC:9069]
4763	NF1	neurofibromin 1 [Source:HGNC Symbol;Acc:HGNC:7765]
10090	UST	uronyl 2-sulfotransferase [Source:HGNC Symbol;Acc:HGNC:17223]
64710	NUCKS1	nuclear casein kinase and cyclin dependent kinase substrate 1 [Source:HGNC Symbol;Acc:HGNC:29923]
7156	TOP3A	DNA topoisomerase III alpha [Source:HGNC Symbol;Acc:HGNC:11992]
5148	PDE6G	phosphodiesterase 6G [Source:HGNC Symbol;Acc:HGNC:8789]
7060	THBS4	thrombospondin 4 [Source:HGNC Symbol;Acc:HGNC:11788]
55823	VPS11	VPS11 core subunit of CORVET and HOPS complexes [Source:HGNC Symbol;Acc:HGNC:14583]
54832	VPS13C	vacuolar protein sorting 13 homolog C [Source:HGNC Symbol;Acc:HGNC:23594]
10016	PDCD6	programmed cell death 6 [Source:HGNC Symbol;Acc:HGNC:8765]
58472	SQOR	sulfide quinone oxidoreductase [Source:HGNC Symbol;Acc:HGNC:20390]
576	ADGRB2	adhesion G protein-coupled receptor B2 [Source:HGNC Symbol;Acc:HGNC:944]
6497	SKI	SKI proto-oncogene [Source:HGNC Symbol;Acc:HGNC:10896]
161145	TMEM229B	transmembrane protein 229B [Source:HGNC Symbol;Acc:HGNC:20130]
4642	MYO1D	myosin ID [Source:HGNC Symbol;Acc:HGNC:7598]
2885	GRB2	growth factor receptor bound protein 2 [Source:HGNC Symbol;Acc:HGNC:4566]
11215	AKAP11	A-kinase anchoring protein 11 [Source:HGNC Symbol;Acc:HGNC:369]
114800	CCDC85A	coiled-coil domain containing 85A [Source:HGNC Symbol;Acc:HGNC:29400]
57509	MTUS1	microtubule associated scaffold protein 1 [Source:HGNC Symbol;Acc:HGNC:29789]
26130	GAPVD1	GTPase activating protein and VPS9 domains 1 [Source:HGNC Symbol;Acc:HGNC:23375]
151647	TAFA4	TAFA chemokine like family member 4 [Source:HGNC Symbol;Acc:HGNC:21591]
151531	UPP2	uridine phosphorylase 2 [Source:HGNC Symbol;Acc:HGNC:23061]
285527	FRYL	FRY like transcription coactivator [Source:HGNC Symbol;Acc:HGNC:29127]
85021	REPS1	RALBP1 associated Eps domain containing 1 [Source:HGNC Symbol;Acc:HGNC:15578]
84272	YIPF4	Yip1 domain family member 4 [Source:HGNC Symbol;Acc:HGNC:28145]
23131	GPATCH8	G-patch domain containing 8 [Source:HGNC Symbol;Acc:HGNC:29066]
55526	DHTKD1	dehydrogenase E1 and transketolase domain containing 1 [Source:HGNC Symbol;Acc:HGNC:23537]
343641	TGM6	transglutaminase 6 [Source:HGNC Symbol;Acc:HGNC:16255]
313	AOAH	acyloxyacyl hydrolase [Source:HGNC Symbol;Acc:HGNC:548]
8763	CD164	CD164 molecule [Source:HGNC Symbol;Acc:HGNC:1632]
651746	ANKRD33B	ankyrin repeat domain 33B [Source:HGNC Symbol;Acc:HGNC:35240]
10466	COG5	component of oligomeric golgi complex 5 [Source:HGNC Symbol;Acc:HGNC:14857]
83478	ARHGAP24	Rho GTPase activating protein 24 [Source:HGNC Symbol;Acc:HGNC:25361]
374470	C12orf42	chromosome 12 open reading frame 42 [Source:HGNC Symbol;Acc:HGNC:24729]
84296	GINS4	GINS complex subunit 4 [Source:HGNC Symbol;Acc:HGNC:28226]
4004	LMO1	LIM domain only 1 [Source:HGNC Symbol;Acc:HGNC:6641]
9750	RIPOR2	RHO family interacting cell polarization regulator 2 [Source:HGNC Symbol;Acc:HGNC:13872]
80728	ARHGAP39	Rho GTPase activating protein 39 [Source:HGNC Symbol;Acc:HGNC:29351]
10150	MBNL2	muscleblind like splicing regulator 2 [Source:HGNC Symbol;Acc:HGNC:16746]
80731	THSD7B	thrombospondin type 1 domain containing 7B [Source:HGNC Symbol;Acc:HGNC:29348]
23301	EHBP1	EH domain binding protein 1 [Source:HGNC Symbol;Acc:HGNC:29144]
3467	IFNW1	interferon omega 1 [Source:HGNC Symbol;Acc:HGNC:5448]
978	CDA	cytidine deaminase [Source:HGNC Symbol;Acc:HGNC:1712]
125058	TBC1D16	TBC1 domain family member 16 [Source:HGNC Symbol;Acc:HGNC:28356]
80144	FRAS1	Fraser extracellular matrix complex subunit 1 [Source:HGNC Symbol;Acc:HGNC:19185]
57381	RHOJ	ras homolog family member J [Source:HGNC Symbol;Acc:HGNC:688]
79929	MAP6D1	MAP6 domain containing 1 [Source:HGNC Symbol;Acc:HGNC:25753]
2648	KAT2A	lysine acetyltransferase 2A [Source:HGNC Symbol;Acc:HGNC:4201]
6253	RTN2	reticulon 2 [Source:HGNC Symbol;Acc:HGNC:10468]
7764	ZNF217	zinc finger protein 217 [Source:HGNC Symbol;Acc:HGNC:13009]
222553	SLC35F1	solute carrier family 35 member F1 [Source:HGNC Symbol;Acc:HGNC:21483]
23671	TMEFF2	transmembrane protein with EGF like and two follistatin like domains 2 [Source:HGNC Symbol;Acc:HGNC:11867]
100526835	FPGT-TNNI3K	FPGT-TNNI3K readthrough [Source:HGNC Symbol;Acc:HGNC:42952]
51086	TNNI3K	TNNI3 interacting kinase [Source:HGNC Symbol;Acc:HGNC:19661]
83643	CCDC3	coiled-coil domain containing 3 [Source:HGNC Symbol;Acc:HGNC:23813]
6573	SLC19A1	solute carrier family 19 member 1 [Source:HGNC Symbol;Acc:HGNC:10937]
146691	TOM1L2	target of myb1 like 2 membrane trafficking protein [Source:HGNC Symbol;Acc:HGNC:11984]
266727	MDGA1	MAM domain containing glycosylphosphatidylinositol anchor 1 [Source:HGNC Symbol;Acc:HGNC:19267]
158135	TTLL11	tubulin tyrosine ligase like 11 [Source:HGNC Symbol;Acc:HGNC:18113]
114876	OSBPL1A	oxysterol binding protein like 1A [Source:HGNC Symbol;Acc:HGNC:16398]
1902	LPAR1	lysophosphatidic acid receptor 1 [Source:HGNC Symbol;Acc:HGNC:3166]
2898	GRIK2	glutamate ionotropic receptor kainate type subunit 2 [Source:HGNC Symbol;Acc:HGNC:4580]
400950	C2orf91	chromosome 2 putative open reading frame 91 [Source:HGNC Symbol;Acc:HGNC:42966]
55954	ZMAT5	zinc finger matrin-type 5 [Source:HGNC Symbol;Acc:HGNC:28046]
10714	POLD3	DNA polymerase delta 3, accessory subunit [Source:HGNC Symbol;Acc:HGNC:20932]
9423	NTN1	netrin 1 [Source:HGNC Symbol;Acc:HGNC:8029]
55573	CDV3	CDV3 homolog [Source:HGNC Symbol;Acc:HGNC:26928]
10636	RGS14	regulator of G protein signaling 14 [Source:HGNC Symbol;Acc:HGNC:9996]
3024	H1-1	H1.1 linker histone, cluster member [Source:HGNC Symbol;Acc:HGNC:4715]
8350	H3C1	H3 clustered histone 1 [Source:HGNC Symbol;Acc:HGNC:4766]
8359	H4C1	H4 clustered histone 1 [Source:HGNC Symbol;Acc:HGNC:4781]
8366	H4C2	H4 clustered histone 2 [Source:HGNC Symbol;Acc:HGNC:4789]
4683	NBN	nibrin [Source:HGNC Symbol;Acc:HGNC:7652]
126382	NR2C2AP	nuclear receptor 2C2 associated protein [Source:HGNC Symbol;Acc:HGNC:30763]
8701	DNAH11	dynein axonemal heavy chain 11 [Source:HGNC Symbol;Acc:HGNC:2942]
9066	SYT7	synaptotagmin 7 [Source:HGNC Symbol;Acc:HGNC:11514]
83999	KREMEN1	kringle containing transmembrane protein 1 [Source:HGNC Symbol;Acc:HGNC:17550]
100526664	LY75-CD302	LY75-CD302 readthrough [Source:HGNC Symbol;Acc:HGNC:38828]
84465	MEGF11	multiple EGF like domains 11 [Source:HGNC Symbol;Acc:HGNC:29635]
171425	CLYBL	citramalyl-CoA lyase [Source:HGNC Symbol;Acc:HGNC:18355]
108	ADCY2	adenylate cyclase 2 [Source:HGNC Symbol;Acc:HGNC:233]
51729	WBP11	WW domain binding protein 11 [Source:HGNC Symbol;Acc:HGNC:16461]
4286	MITF	melanocyte inducing transcription factor [Source:HGNC Symbol;Acc:HGNC:7105]
56108	PCDHGA7	protocadherin gamma subfamily A, 7 [Source:HGNC Symbol;Acc:HGNC:8705]
9708	PCDHGA8	protocadherin gamma subfamily A, 8 [Source:HGNC Symbol;Acc:HGNC:8706]
8641	PCDHGB4	protocadherin gamma subfamily B, 4 [Source:HGNC Symbol;Acc:HGNC:8711]
23498	HAAO	3-hydroxyanthranilate 3,4-dioxygenase [Source:HGNC Symbol;Acc:HGNC:4796]
23139	MAST2	microtubule associated serine/threonine kinase 2 [Source:HGNC Symbol;Acc:HGNC:19035]
8877	SPHK1	sphingosine kinase 1 [Source:HGNC Symbol;Acc:HGNC:11240]
4745	NELL1	neural EGFL like 1 [Source:HGNC Symbol;Acc:HGNC:7750]
684	BST2	bone marrow stromal cell antigen 2 [Source:HGNC Symbol;Acc:HGNC:1119]
225	ABCD2	ATP binding cassette subfamily D member 2 [Source:HGNC Symbol;Acc:HGNC:66]
11174	ADAMTS6	ADAM metallopeptidase with thrombospondin type 1 motif 6 [Source:HGNC Symbol;Acc:HGNC:222]
152189	CMTM8	CKLF like MARVEL transmembrane domain containing 8 [Source:HGNC Symbol;Acc:HGNC:19179]
23620	NTSR2	neurotensin receptor 2 [Source:HGNC Symbol;Acc:HGNC:8040]
222642	TSPO2	translocator protein 2 [Source:HGNC Symbol;Acc:HGNC:21256]
84316	NAA38	N-alpha-acetyltransferase 38, NatC auxiliary subunit [Source:HGNC Symbol;Acc:HGNC:28212]
7516	XRCC2	X-ray repair cross complementing 2 [Source:HGNC Symbol;Acc:HGNC:12829]
1612	DAPK1	death associated protein kinase 1 [Source:HGNC Symbol;Acc:HGNC:2674]
27303	RBMS3	RNA binding motif single stranded interacting protein 3 [Source:HGNC Symbol;Acc:HGNC:13427]
51560	RAB6B	RAB6B, member RAS oncogene family [Source:HGNC Symbol;Acc:HGNC:14902]
1240	CMKLR1	chemerin chemokine-like receptor 1 [Source:HGNC Symbol;Acc:HGNC:2121]
115290	FBXO17	F-box protein 17 [Source:HGNC Symbol;Acc:HGNC:18754]
645811	CCDC154	coiled-coil domain containing 154 [Source:HGNC Symbol;Acc:HGNC:34454]
51162	EGFL7	EGF like domain multiple 7 [Source:HGNC Symbol;Acc:HGNC:20594]
1415	CRYBB2	crystallin beta B2 [Source:HGNC Symbol;Acc:HGNC:2398]
29948	OSGIN1	oxidative stress induced growth inhibitor 1 [Source:HGNC Symbol;Acc:HGNC:30093]
401541	CENPP	centromere protein P [Source:HGNC Symbol;Acc:HGNC:32933]
283208	P4HA3	prolyl 4-hydroxylase subunit alpha 3 [Source:HGNC Symbol;Acc:HGNC:30135]
23746	AIPL1	aryl hydrocarbon receptor interacting protein like 1 [Source:HGNC Symbol;Acc:HGNC:359]
6584	SLC22A5	solute carrier family 22 member 5 [Source:HGNC Symbol;Acc:HGNC:10969]
146395	GSG1L	GSG1 like [Source:HGNC Symbol;Acc:HGNC:28283]
5225	PGC	progastricsin [Source:HGNC Symbol;Acc:HGNC:8890]
283417	DPY19L2	dpy-19 like 2 [Source:HGNC Symbol;Acc:HGNC:19414]
79442	LRRC2	leucine rich repeat containing 2 [Source:HGNC Symbol;Acc:HGNC:14676]
54971	BANP	BTG3 associated nuclear protein [Source:HGNC Symbol;Acc:HGNC:13450]
5887	RAD23B	RAD23 homolog B, nucleotide excision repair protein [Source:HGNC Symbol;Acc:HGNC:9813]
64131	XYLT1	xylosyltransferase 1 [Source:HGNC Symbol;Acc:HGNC:15516]
9537	TP53I11	tumor protein p53 inducible protein 11 [Source:HGNC Symbol;Acc:HGNC:16842]
10418	SPON1	spondin 1 [Source:HGNC Symbol;Acc:HGNC:11252]
6334	SCN8A	sodium voltage-gated channel alpha subunit 8 [Source:HGNC Symbol;Acc:HGNC:10596]
340990	OTOG	otogelin [Source:HGNC Symbol;Acc:HGNC:8516]
23682	RAB38	RAB38, member RAS oncogene family [Source:HGNC Symbol;Acc:HGNC:9776]
3682	ITGAE	integrin subunit alpha E [Source:HGNC Symbol;Acc:HGNC:6147]
204474	PDILT	protein disulfide isomerase like, testis expressed [Source:HGNC Symbol;Acc:HGNC:27338]
11112	HIBADH	3-hydroxyisobutyrate dehydrogenase [Source:HGNC Symbol;Acc:HGNC:4907]
9881	TRANK1	tetratricopeptide repeat and ankyrin repeat containing 1 [Source:HGNC Symbol;Acc:HGNC:29011]
5565	PRKAB2	protein kinase AMP-activated non-catalytic subunit beta 2 [Source:HGNC Symbol;Acc:HGNC:9379]
10797	MTHFD2	methylenetetrahydrofolate dehydrogenase (NADP+ dependent) 2, methenyltetrahydrofolate cyclohydrolase [Source:HGNC Symbol;Acc:HGNC:7434]
57579	FAM135A	family with sequence similarity 135 member A [Source:HGNC Symbol;Acc:HGNC:21084]
140685	ZBTB46	zinc finger and BTB domain containing 46 [Source:HGNC Symbol;Acc:HGNC:16094]
57282	SLC4A10	solute carrier family 4 member 10 [Source:HGNC Symbol;Acc:HGNC:13811]
4811	NID1	nidogen 1 [Source:HGNC Symbol;Acc:HGNC:7821]
3096	HIVEP1	HIVEP zinc finger 1 [Source:HGNC Symbol;Acc:HGNC:4920]
57194	ATP10A	ATPase phospholipid transporting 10A (putative) [Source:HGNC Symbol;Acc:HGNC:13542]
80059	LRRTM4	leucine rich repeat transmembrane neuronal 4 [Source:HGNC Symbol;Acc:HGNC:19411]
84871	AGBL4	ATP/GTP binding protein like 4 [Source:HGNC Symbol;Acc:HGNC:25892]
7001	PRDX2	peroxiredoxin 2 [Source:HGNC Symbol;Acc:HGNC:9353]
5625	PRODH	proline dehydrogenase 1 [Source:HGNC Symbol;Acc:HGNC:9453]
79927	FAM110D	family with sequence similarity 110 member D [Source:HGNC Symbol;Acc:HGNC:25860]
613209	DEFB135	defensin beta 135 [Source:HGNC Symbol;Acc:HGNC:32400]
115827	RAB3C	RAB3C, member RAS oncogene family [Source:HGNC Symbol;Acc:HGNC:30269]
162966	ZNF600	zinc finger protein 600 [Source:HGNC Symbol;Acc:HGNC:30951]
1690	COCH	cochlin [Source:HGNC Symbol;Acc:HGNC:2180]
2895	GRID2	glutamate ionotropic receptor delta type subunit 2 [Source:HGNC Symbol;Acc:HGNC:4576]
93664	CADPS2	calcium dependent secretion activator 2 [Source:HGNC Symbol;Acc:HGNC:16018]
91768	CABLES1	Cdk5 and Abl enzyme substrate 1 [Source:HGNC Symbol;Acc:HGNC:25097]
153241	CEP120	centrosomal protein 120 [Source:HGNC Symbol;Acc:HGNC:26690]
57822	GRHL3	grainyhead like transcription factor 3 [Source:HGNC Symbol;Acc:HGNC:25839]
157777	MCMDC2	minichromosome maintenance domain containing 2 [Source:HGNC Symbol;Acc:HGNC:26368]
5706	PSMC6	proteasome 26S subunit, ATPase 6 [Source:HGNC Symbol;Acc:HGNC:9553]
7008	TEF	TEF transcription factor, PAR bZIP family member [Source:HGNC Symbol;Acc:HGNC:11722]
2560	GABRB1	gamma-aminobutyric acid type A receptor subunit beta1 [Source:HGNC Symbol;Acc:HGNC:4081]
374655	ZNF710	zinc finger protein 710 [Source:HGNC Symbol;Acc:HGNC:25352]
148	ADRA1A	adrenoceptor alpha 1A [Source:HGNC Symbol;Acc:HGNC:277]
23224	SYNE2	spectrin repeat containing nuclear envelope protein 2 [Source:HGNC Symbol;Acc:HGNC:17084]
84969	TOX2	TOX high mobility group box family member 2 [Source:HGNC Symbol;Acc:HGNC:16095]
9573	GDF3	growth differentiation factor 3 [Source:HGNC Symbol;Acc:HGNC:4218]
1001	CDH3	cadherin 3 [Source:HGNC Symbol;Acc:HGNC:1762]
23114	NFASC	neurofascin [Source:HGNC Symbol;Acc:HGNC:29866]
7091	TLE4	TLE family member 4, transcriptional corepressor [Source:HGNC Symbol;Acc:HGNC:11840]
203062	TSNARE1	t-SNARE domain containing 1 [Source:HGNC Symbol;Acc:HGNC:26437]
23312	DMXL2	Dmx like 2 [Source:HGNC Symbol;Acc:HGNC:2938]
22861	NLRP1	NLR family pyrin domain containing 1 [Source:HGNC Symbol;Acc:HGNC:14374]
7204	TRIO	trio Rho guanine nucleotide exchange factor [Source:HGNC Symbol;Acc:HGNC:12303]
6150	MRPL23	mitochondrial ribosomal protein L23 [Source:HGNC Symbol;Acc:HGNC:10322]
56896	DPYSL5	dihydropyrimidinase like 5 [Source:HGNC Symbol;Acc:HGNC:20637]
23039	XPO7	exportin 7 [Source:HGNC Symbol;Acc:HGNC:14108]
282973	JAKMIP3	Janus kinase and microtubule interacting protein 3 [Source:HGNC Symbol;Acc:HGNC:23523]
79180	EFHD2	EF-hand domain family member D2 [Source:HGNC Symbol;Acc:HGNC:28670]
221178	SPATA13	spermatogenesis associated 13 [Source:HGNC Symbol;Acc:HGNC:23222]
4948	OCA2	OCA2 melanosomal transmembrane protein [Source:HGNC Symbol;Acc:HGNC:8101]
1800	DPEP1	dipeptidase 1 [Source:HGNC Symbol;Acc:HGNC:3002]
256227	STEAP1B	STEAP family member 1B [Source:HGNC Symbol;Acc:HGNC:41907]
5174	PDZK1	PDZ domain containing 1 [Source:HGNC Symbol;Acc:HGNC:8821]
5924	RASGRF2	Ras protein specific guanine nucleotide releasing factor 2 [Source:HGNC Symbol;Acc:HGNC:9876]
27185	DISC1	DISC1 scaffold protein [Source:HGNC Symbol;Acc:HGNC:2888]
353116	RILPL1	Rab interacting lysosomal protein like 1 [Source:HGNC Symbol;Acc:HGNC:26814]
81606	LBH	LBH regulator of WNT signaling pathway [Source:HGNC Symbol;Acc:HGNC:29532]
51768	TM7SF3	transmembrane 7 superfamily member 3 [Source:HGNC Symbol;Acc:HGNC:23049]
9120	SLC16A6	solute carrier family 16 member 6 [Source:HGNC Symbol;Acc:HGNC:10927]
221935	SDK1	sidekick cell adhesion molecule 1 [Source:HGNC Symbol;Acc:HGNC:19307]
29906	ST8SIA5	ST8 alpha-N-acetyl-neuraminide alpha-2,8-sialyltransferase 5 [Source:HGNC Symbol;Acc:HGNC:17827]
1292	COL6A2	collagen type VI alpha 2 chain [Source:HGNC Symbol;Acc:HGNC:2212]
85407	NKD1	NKD inhibitor of WNT signaling pathway 1 [Source:HGNC Symbol;Acc:HGNC:17045]
23081	KDM4C	lysine demethylase 4C [Source:HGNC Symbol;Acc:HGNC:17071]
431707	LHX8	LIM homeobox 8 [Source:HGNC Symbol;Acc:HGNC:28838]
84191	CIAO2A	cytosolic iron-sulfur assembly component 2A [Source:HGNC Symbol;Acc:HGNC:26235]
148641	SLC35F3	solute carrier family 35 member F3 [Source:HGNC Symbol;Acc:HGNC:23616]
2180	ACSL1	acyl-CoA synthetase long chain family member 1 [Source:HGNC Symbol;Acc:HGNC:3569]
26005	C2CD3	C2 domain containing 3 centriole elongation regulator [Source:HGNC Symbol;Acc:HGNC:24564]
84935	MEDAG	mesenteric estrogen dependent adipogenesis [Source:HGNC Symbol;Acc:HGNC:25926]
58538	MPP4	membrane palmitoylated protein 4 [Source:HGNC Symbol;Acc:HGNC:13680]
57699	CPNE5	copine 5 [Source:HGNC Symbol;Acc:HGNC:2318]
6400	SEL1L	SEL1L adaptor subunit of ERAD E3 ubiquitin ligase [Source:HGNC Symbol;Acc:HGNC:10717]
27097	TAF5L	TATA-box binding protein associated factor 5 like [Source:HGNC Symbol;Acc:HGNC:17304]
8631	SKAP1	src kinase associated phosphoprotein 1 [Source:HGNC Symbol;Acc:HGNC:15605]
11052	CPSF6	cleavage and polyadenylation specific factor 6 [Source:HGNC Symbol;Acc:HGNC:13871]
54345	SOX18	SRY-box transcription factor 18 [Source:HGNC Symbol;Acc:HGNC:11194]
55604	CARMIL1	capping protein regulator and myosin 1 linker 1 [Source:HGNC Symbol;Acc:HGNC:21581]
442117	GALNTL6	polypeptide N-acetylgalactosaminyltransferase like 6 [Source:HGNC Symbol;Acc:HGNC:33844]
130940	CCDC148	coiled-coil domain containing 148 [Source:HGNC Symbol;Acc:HGNC:25191]
640	BLK	BLK proto-oncogene, Src family tyrosine kinase [Source:HGNC Symbol;Acc:HGNC:1057]
80206	FHOD3	formin homology 2 domain containing 3 [Source:HGNC Symbol;Acc:HGNC:26178]
8301	PICALM	phosphatidylinositol binding clathrin assembly protein [Source:HGNC Symbol;Acc:HGNC:15514]
30837	SOCS7	suppressor of cytokine signaling 7 [Source:HGNC Symbol;Acc:HGNC:29846]
91694	LONRF1	LON peptidase N-terminal domain and ring finger 1 [Source:HGNC Symbol;Acc:HGNC:26302]
529	ATP6V1E1	ATPase H+ transporting V1 subunit E1 [Source:HGNC Symbol;Acc:HGNC:857]
100132074	FOXO6	forkhead box O6 [Source:HGNC Symbol;Acc:HGNC:24814]
29974	A1CF	APOBEC1 complementation factor [Source:HGNC Symbol;Acc:HGNC:24086]
2675	GFRA2	GDNF family receptor alpha 2 [Source:HGNC Symbol;Acc:HGNC:4244]
56114	PCDHGA1	protocadherin gamma subfamily A, 1 [Source:HGNC Symbol;Acc:HGNC:8696]
56113	PCDHGA2	protocadherin gamma subfamily A, 2 [Source:HGNC Symbol;Acc:HGNC:8700]
56112	PCDHGA3	protocadherin gamma subfamily A, 3 [Source:HGNC Symbol;Acc:HGNC:8701]
56104	PCDHGB1	protocadherin gamma subfamily B, 1 [Source:HGNC Symbol;Acc:HGNC:8708]
56111	PCDHGA4	protocadherin gamma subfamily A, 4 [Source:HGNC Symbol;Acc:HGNC:8702]
56103	PCDHGB2	protocadherin gamma subfamily B, 2 [Source:HGNC Symbol;Acc:HGNC:8709]
56110	PCDHGA5	protocadherin gamma subfamily A, 5 [Source:HGNC Symbol;Acc:HGNC:8703]
56109	PCDHGA6	protocadherin gamma subfamily A, 6 [Source:HGNC Symbol;Acc:HGNC:8704]
56102	PCDHGB3	protocadherin gamma subfamily B, 3 [Source:HGNC Symbol;Acc:HGNC:8710]
256297	PTF1A	pancreas associated transcription factor 1a [Source:HGNC Symbol;Acc:HGNC:23734]
57795	BRINP2	BMP/retinoic acid inducible neural specific 2 [Source:HGNC Symbol;Acc:HGNC:13746]
9641	IKBKE	inhibitor of nuclear factor kappa B kinase subunit epsilon [Source:HGNC Symbol;Acc:HGNC:14552]
55615	PRR5	proline rich 5 [Source:HGNC Symbol;Acc:HGNC:31682]
55628	ZNF407	zinc finger protein 407 [Source:HGNC Symbol;Acc:HGNC:19904]
26153	KIF26A	kinesin family member 26A [Source:HGNC Symbol;Acc:HGNC:20226]
55212	BBS7	Bardet-Biedl syndrome 7 [Source:HGNC Symbol;Acc:HGNC:18758]
57020	VPS35L	VPS35 endosomal protein sorting factor like [Source:HGNC Symbol;Acc:HGNC:24641]
28959	TMEM176B	transmembrane protein 176B [Source:HGNC Symbol;Acc:HGNC:29596]
2070	EYA4	EYA transcriptional coactivator and phosphatase 4 [Source:HGNC Symbol;Acc:HGNC:3522]
4067	LYN	LYN proto-oncogene, Src family tyrosine kinase [Source:HGNC Symbol;Acc:HGNC:6735]
55777	MBD5	methyl-CpG binding domain protein 5 [Source:HGNC Symbol;Acc:HGNC:20444]
219738	FAM241B	family with sequence similarity 241 member B [Source:HGNC Symbol;Acc:HGNC:23519]
80319	CXXC4	CXXC finger protein 4 [Source:HGNC Symbol;Acc:HGNC:24593]
2108	ETFA	electron transfer flavoprotein subunit alpha [Source:HGNC Symbol;Acc:HGNC:3481]
4684	NCAM1	neural cell adhesion molecule 1 [Source:HGNC Symbol;Acc:HGNC:7656]
56134	PCDHAC2	protocadherin alpha subfamily C, 2 [Source:HGNC Symbol;Acc:HGNC:8677]
80036	TRPM3	transient receptor potential cation channel subfamily M member 3 [Source:HGNC Symbol;Acc:HGNC:17992]
9894	TELO2	telomere maintenance 2 [Source:HGNC Symbol;Acc:HGNC:29099]
55664	CDC37L1	cell division cycle 37 like 1 [Source:HGNC Symbol;Acc:HGNC:17179]
80727	TTYH3	tweety family member 3 [Source:HGNC Symbol;Acc:HGNC:22222]
85445	CNTNAP4	contactin associated protein family member 4 [Source:HGNC Symbol;Acc:HGNC:18747]
5321	PLA2G4A	phospholipase A2 group IVA [Source:HGNC Symbol;Acc:HGNC:9035]
10394	PRG3	proteoglycan 3, pro eosinophil major basic protein 2 [Source:HGNC Symbol;Acc:HGNC:9363]
4287	ATXN3	ataxin 3 [Source:HGNC Symbol;Acc:HGNC:7106]
222256	CDHR3	cadherin related family member 3 [Source:HGNC Symbol;Acc:HGNC:26308]
116931	MED12L	mediator complex subunit 12L [Source:HGNC Symbol;Acc:HGNC:16050]
92597	MOB1B	MOB kinase activator 1B [Source:HGNC Symbol;Acc:HGNC:29801]
285596	FAM153A	family with sequence similarity 153 member A [Source:HGNC Symbol;Acc:HGNC:29940]
63027	SLC22A23	solute carrier family 22 member 23 [Source:HGNC Symbol;Acc:HGNC:21106]
11188	NISCH	nischarin [Source:HGNC Symbol;Acc:HGNC:18006]
4331	MNAT1	MNAT1 component of CDK activating kinase [Source:HGNC Symbol;Acc:HGNC:7181]
84870	RSPO3	R-spondin 3 [Source:HGNC Symbol;Acc:HGNC:20866]
6285	S100B	S100 calcium binding protein B [Source:HGNC Symbol;Acc:HGNC:10500]
5527	PPP2R5C	protein phosphatase 2 regulatory subunit B'gamma [Source:HGNC Symbol;Acc:HGNC:9311]
27019	DNAI1	dynein axonemal intermediate chain 1 [Source:HGNC Symbol;Acc:HGNC:2954]
3512	JCHAIN	joining chain of multimeric IgA and IgM [Source:HGNC Symbol;Acc:HGNC:5713]
5553	PRG2	proteoglycan 2, pro eosinophil major basic protein [Source:HGNC Symbol;Acc:HGNC:9362]
6817	SULT1A1	sulfotransferase family 1A member 1 [Source:HGNC Symbol;Acc:HGNC:11453]
7348	UPK1B	uroplakin 1B [Source:HGNC Symbol;Acc:HGNC:12578]
25911	DPCD	deleted in primary ciliary dyskinesia homolog (mouse) [Source:HGNC Symbol;Acc:HGNC:24542]
22997	IGSF9B	immunoglobulin superfamily member 9B [Source:HGNC Symbol;Acc:HGNC:32326]
161829	EXD1	exonuclease 3'-5' domain containing 1 [Source:HGNC Symbol;Acc:HGNC:28507]
6483	ST3GAL2	ST3 beta-galactoside alpha-2,3-sialyltransferase 2 [Source:HGNC Symbol;Acc:HGNC:10863]
7107	GPR137B	G protein-coupled receptor 137B [Source:HGNC Symbol;Acc:HGNC:11862]
8999	CDKL2	cyclin dependent kinase like 2 [Source:HGNC Symbol;Acc:HGNC:1782]
55727	BTBD7	BTB domain containing 7 [Source:HGNC Symbol;Acc:HGNC:18269]
59352	LGR6	leucine rich repeat containing G protein-coupled receptor 6 [Source:HGNC Symbol;Acc:HGNC:19719]
5520	PPP2R2A	protein phosphatase 2 regulatory subunit Balpha [Source:HGNC Symbol;Acc:HGNC:9304]
29799	YPEL1	yippee like 1 [Source:HGNC Symbol;Acc:HGNC:12845]
84253	GARNL3	GTPase activating Rap/RanGAP domain like 3 [Source:HGNC Symbol;Acc:HGNC:25425]
7010	TEK	TEK receptor tyrosine kinase [Source:HGNC Symbol;Acc:HGNC:11724]
10226	PLIN3	perilipin 3 [Source:HGNC Symbol;Acc:HGNC:16893]
10681	GNB5	G protein subunit beta 5 [Source:HGNC Symbol;Acc:HGNC:4401]
5829	PXN	paxillin [Source:HGNC Symbol;Acc:HGNC:9718]
8467	SMARCA5	SWI/SNF related, matrix associated, actin dependent regulator of chromatin, subfamily a, member 5 [Source:HGNC Symbol;Acc:HGNC:11101]
124491	TMEM170A	transmembrane protein 170A [Source:HGNC Symbol;Acc:HGNC:29577]
79174	CRELD2	cysteine rich with EGF like domains 2 [Source:HGNC Symbol;Acc:HGNC:28150]
54828	BCAS3	BCAS3 microtubule associated cell migration factor [Source:HGNC Symbol;Acc:HGNC:14347]
254225	RNF169	ring finger protein 169 [Source:HGNC Symbol;Acc:HGNC:26961]
5740	PTGIS	prostaglandin I2 synthase [Source:HGNC Symbol;Acc:HGNC:9603]
7094	TLN1	talin 1 [Source:HGNC Symbol;Acc:HGNC:11845]
3756	KCNH1	potassium voltage-gated channel subfamily H member 1 [Source:HGNC Symbol;Acc:HGNC:6250]
84467	FBN3	fibrillin 3 [Source:HGNC Symbol;Acc:HGNC:18794]
6585	SLIT1	slit guidance ligand 1 [Source:HGNC Symbol;Acc:HGNC:11085]
84632	AFAP1L2	actin filament associated protein 1 like 2 [Source:HGNC Symbol;Acc:HGNC:25901]
10440	TIMM17A	translocase of inner mitochondrial membrane 17A [Source:HGNC Symbol;Acc:HGNC:17315]
7436	VLDLR	very low density lipoprotein receptor [Source:HGNC Symbol;Acc:HGNC:12698]
9060	PAPSS2	3'-phosphoadenosine 5'-phosphosulfate synthase 2 [Source:HGNC Symbol;Acc:HGNC:8604]
8604	SLC25A12	solute carrier family 25 member 12 [Source:HGNC Symbol;Acc:HGNC:10982]
100507436	MICA	MHC class I polypeptide-related sequence A [Source:HGNC Symbol;Acc:HGNC:7090]
4593	MUSK	muscle associated receptor tyrosine kinase [Source:HGNC Symbol;Acc:HGNC:7525]
344758	GPR149	G protein-coupled receptor 149 [Source:HGNC Symbol;Acc:HGNC:23627]
3360	HTR4	5-hydroxytryptamine receptor 4 [Source:HGNC Symbol;Acc:HGNC:5299]
84867	PTPN5	protein tyrosine phosphatase non-receptor type 5 [Source:HGNC Symbol;Acc:HGNC:9657]
4245	MGAT1	alpha-1,3-mannosyl-glycoprotein 2-beta-N-acetylglucosaminyltransferase [Source:HGNC Symbol;Acc:HGNC:7044]
79791	FBXO31	F-box protein 31 [Source:HGNC Symbol;Acc:HGNC:16510]
4217	MAP3K5	mitogen-activated protein kinase kinase kinase 5 [Source:HGNC Symbol;Acc:HGNC:6857]
84700	MYO18B	myosin XVIIIB [Source:HGNC Symbol;Acc:HGNC:18150]
55603	TENT5A	terminal nucleotidyltransferase 5A [Source:HGNC Symbol;Acc:HGNC:18345]
2261	FGFR3	fibroblast growth factor receptor 3 [Source:HGNC Symbol;Acc:HGNC:3690]
2328	FMO3	flavin containing dimethylaniline monoxygenase 3 [Source:HGNC Symbol;Acc:HGNC:3771]
84696	ABHD1	abhydrolase domain containing 1 [Source:HGNC Symbol;Acc:HGNC:17553]
10113	PREB	prolactin regulatory element binding [Source:HGNC Symbol;Acc:HGNC:9356]
80127	BBOF1	basal body orientation factor 1 [Source:HGNC Symbol;Acc:HGNC:19855]
164	AP1G1	adaptor related protein complex 1 subunit gamma 1 [Source:HGNC Symbol;Acc:HGNC:555]
284443	ZNF493	zinc finger protein 493 [Source:HGNC Symbol;Acc:HGNC:23708]
389084	SNORC	secondary ossification center associated regulator of chondrocyte maturation [Source:HGNC Symbol;Acc:HGNC:33763]
132204	SYNPR	synaptoporin [Source:HGNC Symbol;Acc:HGNC:16507]
60678	EEFSEC	eukaryotic elongation factor, selenocysteine-tRNA specific [Source:HGNC Symbol;Acc:HGNC:24614]
28232	SLCO3A1	solute carrier organic anion transporter family member 3A1 [Source:HGNC Symbol;Acc:HGNC:10952]
5445	PON2	paraoxonase 2 [Source:HGNC Symbol;Acc:HGNC:9205]
27324	TOX3	TOX high mobility group box family member 3 [Source:HGNC Symbol;Acc:HGNC:11972]
3034	HAL	histidine ammonia-lyase [Source:HGNC Symbol;Acc:HGNC:4806]
9123	SLC16A3	solute carrier family 16 member 3 [Source:HGNC Symbol;Acc:HGNC:10924]
116496	NIBAN1	niban apoptosis regulator 1 [Source:HGNC Symbol;Acc:HGNC:16784]
57495	NWD2	NACHT and WD repeat domain containing 2 [Source:HGNC Symbol;Acc:HGNC:29229]
64754	SMYD3	SET and MYND domain containing 3 [Source:HGNC Symbol;Acc:HGNC:15513]
4507	MTAP	methylthioadenosine phosphorylase [Source:HGNC Symbol;Acc:HGNC:7413]
56260	C8orf44	chromosome 8 open reading frame 44 [Source:HGNC Symbol;Acc:HGNC:25646]
7379	UPK2	uroplakin 2 [Source:HGNC Symbol;Acc:HGNC:12579]
2078	ERG	ETS transcription factor ERG [Source:HGNC Symbol;Acc:HGNC:3446]
3833	KIFC1	kinesin family member C1 [Source:HGNC Symbol;Acc:HGNC:6389]
2934	GSN	gelsolin [Source:HGNC Symbol;Acc:HGNC:4620]
3782	KCNN3	potassium calcium-activated channel subfamily N member 3 [Source:HGNC Symbol;Acc:HGNC:6292]
132660	LIN54	lin-54 DREAM MuvB core complex component [Source:HGNC Symbol;Acc:HGNC:25397]
4048	LTA4H	leukotriene A4 hydrolase [Source:HGNC Symbol;Acc:HGNC:6710]
59341	TRPV4	transient receptor potential cation channel subfamily V member 4 [Source:HGNC Symbol;Acc:HGNC:18083]
26061	HACL1	2-hydroxyacyl-CoA lyase 1 [Source:HGNC Symbol;Acc:HGNC:17856]
9553	MRPL33	mitochondrial ribosomal protein L33 [Source:HGNC Symbol;Acc:HGNC:14487]
338645	LUZP2	leucine zipper protein 2 [Source:HGNC Symbol;Acc:HGNC:23206]
3113	HLA-DPA1	major histocompatibility complex, class II, DP alpha 1 [Source:HGNC Symbol;Acc:HGNC:4938]
284273	ZADH2	zinc binding alcohol dehydrogenase domain containing 2 [Source:HGNC Symbol;Acc:HGNC:28697]
26610	ELP4	elongator acetyltransferase complex subunit 4 [Source:HGNC Symbol;Acc:HGNC:1171]
3026	HABP2	hyaluronan binding protein 2 [Source:HGNC Symbol;Acc:HGNC:4798]
56980	PRDM10	PR/SET domain 10 [Source:HGNC Symbol;Acc:HGNC:13995]
3131	HLF	HLF transcription factor, PAR bZIP family member [Source:HGNC Symbol;Acc:HGNC:4977]
4049	LTA	lymphotoxin alpha [Source:HGNC Symbol;Acc:HGNC:6709]
7124	TNF	tumor necrosis factor [Source:HGNC Symbol;Acc:HGNC:11892]
9152	SLC6A5	solute carrier family 6 member 5 [Source:HGNC Symbol;Acc:HGNC:11051]
81797	OR12D3	olfactory receptor family 12 subfamily D member 3 [Source:HGNC Symbol;Acc:HGNC:13963]
54927	CHCHD3	coiled-coil-helix-coiled-coil-helix domain containing 3 [Source:HGNC Symbol;Acc:HGNC:21906]
5305	PIP4K2A	phosphatidylinositol-5-phosphate 4-kinase type 2 alpha [Source:HGNC Symbol;Acc:HGNC:8997]
5079	PAX5	paired box 5 [Source:HGNC Symbol;Acc:HGNC:8619]
312	ANXA13	annexin A13 [Source:HGNC Symbol;Acc:HGNC:536]
51092	SIDT2	SID1 transmembrane family member 2 [Source:HGNC Symbol;Acc:HGNC:24272]
201931	TMEM192	transmembrane protein 192 [Source:HGNC Symbol;Acc:HGNC:26775]
5157	PDGFRL	platelet derived growth factor receptor like [Source:HGNC Symbol;Acc:HGNC:8805]
22996	TTC39A	tetratricopeptide repeat domain 39A [Source:HGNC Symbol;Acc:HGNC:18657]
387	RHOA	ras homolog family member A [Source:HGNC Symbol;Acc:HGNC:667]
6833	ABCC8	ATP binding cassette subfamily C member 8 [Source:HGNC Symbol;Acc:HGNC:59]
22820	COPG1	COPI coat complex subunit gamma 1 [Source:HGNC Symbol;Acc:HGNC:2236]
113174	SAAL1	serum amyloid A like 1 [Source:HGNC Symbol;Acc:HGNC:25158]
54784	ALKBH4	alkB homolog 4, lysine demethylase [Source:HGNC Symbol;Acc:HGNC:21900]
80243	PREX2	phosphatidylinositol-3,4,5-trisphosphate dependent Rac exchange factor 2 [Source:HGNC Symbol;Acc:HGNC:22950]
2624	GATA2	GATA binding protein 2 [Source:HGNC Symbol;Acc:HGNC:4171]
10716	TBR1	T-box brain transcription factor 1 [Source:HGNC Symbol;Acc:HGNC:11590]
55540	IL17RB	interleukin 17 receptor B [Source:HGNC Symbol;Acc:HGNC:18015]
128710	SLX4IP	SLX4 interacting protein [Source:HGNC Symbol;Acc:HGNC:16225]
463	ZFHX3	zinc finger homeobox 3 [Source:HGNC Symbol;Acc:HGNC:777]
11252	PACSIN2	protein kinase C and casein kinase substrate in neurons 2 [Source:HGNC Symbol;Acc:HGNC:8571]
57520	HECW2	HECT, C2 and WW domain containing E3 ubiquitin protein ligase 2 [Source:HGNC Symbol;Acc:HGNC:29853]
3910	LAMA4	laminin subunit alpha 4 [Source:HGNC Symbol;Acc:HGNC:6484]
389690	MROH5	maestro heat like repeat family member 5 (gene/pseudogene) [Source:HGNC Symbol;Acc:HGNC:42976]
56311	ANKRD7	ankyrin repeat domain 7 [Source:HGNC Symbol;Acc:HGNC:18588]
145407	ARMH4	armadillo like helical domain containing 4 [Source:HGNC Symbol;Acc:HGNC:19846]
9177	HTR3B	5-hydroxytryptamine receptor 3B [Source:HGNC Symbol;Acc:HGNC:5298]
10268	RAMP3	receptor activity modifying protein 3 [Source:HGNC Symbol;Acc:HGNC:9845]
406	ARNTL	aryl hydrocarbon receptor nuclear translocator like [Source:HGNC Symbol;Acc:HGNC:701]
23314	SATB2	SATB homeobox 2 [Source:HGNC Symbol;Acc:HGNC:21637]
5909	RAP1GAP	RAP1 GTPase activating protein [Source:HGNC Symbol;Acc:HGNC:9858]
57624	NYAP2	neuronal tyrosine-phosphorylated phosphoinositide-3-kinase adaptor 2 [Source:HGNC Symbol;Acc:HGNC:29291]
162514	TRPV3	transient receptor potential cation channel subfamily V member 3 [Source:HGNC Symbol;Acc:HGNC:18084]
84075	FSCB	fibrous sheath CABYR binding protein [Source:HGNC Symbol;Acc:HGNC:20494]
118	ADD1	adducin 1 [Source:HGNC Symbol;Acc:HGNC:243]
55872	PBK	PDZ binding kinase [Source:HGNC Symbol;Acc:HGNC:18282]
60560	NAA35	N-alpha-acetyltransferase 35, NatC auxiliary subunit [Source:HGNC Symbol;Acc:HGNC:24340]
79832	QSER1	glutamine and serine rich 1 [Source:HGNC Symbol;Acc:HGNC:26154]
222962	SLC29A4	solute carrier family 29 member 4 [Source:HGNC Symbol;Acc:HGNC:23097]
8658	TNKS	tankyrase [Source:HGNC Symbol;Acc:HGNC:11941]
84126	ATRIP	ATR interacting protein [Source:HGNC Symbol;Acc:HGNC:33499]
11277	TREX1	three prime repair exonuclease 1 [Source:HGNC Symbol;Acc:HGNC:12269]
51246	SHISA5	shisa family member 5 [Source:HGNC Symbol;Acc:HGNC:30376]
23731	TMEM245	transmembrane protein 245 [Source:HGNC Symbol;Acc:HGNC:1363]
4733	DRG1	developmentally regulated GTP binding protein 1 [Source:HGNC Symbol;Acc:HGNC:3029]
80709	AKNA	AT-hook transcription factor [Source:HGNC Symbol;Acc:HGNC:24108]
5447	POR	cytochrome p450 oxidoreductase [Source:HGNC Symbol;Acc:HGNC:9208]
283598	C14orf177	chromosome 14 putative open reading frame 177 [Source:HGNC Symbol;Acc:HGNC:26375]
9895	TECPR2	tectonin beta-propeller repeat containing 2 [Source:HGNC Symbol;Acc:HGNC:19957]
126204	NLRP13	NLR family pyrin domain containing 13 [Source:HGNC Symbol;Acc:HGNC:22937]
1024	CDK8	cyclin dependent kinase 8 [Source:HGNC Symbol;Acc:HGNC:1779]
4542	MYO1F	myosin IF [Source:HGNC Symbol;Acc:HGNC:7600]
4026	LPP	LIM domain containing preferred translocation partner in lipoma [Source:HGNC Symbol;Acc:HGNC:6679]
10010	TANK	TRAF family member associated NFKB activator [Source:HGNC Symbol;Acc:HGNC:11562]
219844	HYLS1	HYLS1 centriolar and ciliogenesis associated [Source:HGNC Symbol;Acc:HGNC:26558]
57494	RIMKLB	ribosomal modification protein rimK like family member B [Source:HGNC Symbol;Acc:HGNC:29228]
79987	SVEP1	sushi, von Willebrand factor type A, EGF and pentraxin domain containing 1 [Source:HGNC Symbol;Acc:HGNC:15985]
54084	TSPEAR	thrombospondin type laminin G domain and EAR repeats [Source:HGNC Symbol;Acc:HGNC:1268]
255967	PAN3	poly(A) specific ribonuclease subunit PAN3 [Source:HGNC Symbol;Acc:HGNC:29991]
2530	FUT8	fucosyltransferase 8 [Source:HGNC Symbol;Acc:HGNC:4019]
8618	CADPS	calcium dependent secretion activator [Source:HGNC Symbol;Acc:HGNC:1426]
2928	GSC2	goosecoid homeobox 2 [Source:HGNC Symbol;Acc:HGNC:4613]
79026	AHNAK	AHNAK nucleoprotein [Source:HGNC Symbol;Acc:HGNC:347]
11314	CD300A	CD300a molecule [Source:HGNC Symbol;Acc:HGNC:19319]
339983	NAT8L	N-acetyltransferase 8 like [Source:HGNC Symbol;Acc:HGNC:26742]
10616	RBCK1	RANBP2-type and C3HC4-type zinc finger containing 1 [Source:HGNC Symbol;Acc:HGNC:15864]
28316	CDH20	cadherin 20 [Source:HGNC Symbol;Acc:HGNC:1760]
3796	KIF2A	kinesin family member 2A [Source:HGNC Symbol;Acc:HGNC:6318]
6579	SLCO1A2	solute carrier organic anion transporter family member 1A2 [Source:HGNC Symbol;Acc:HGNC:10956]
149041	RC3H1	ring finger and CCCH-type domains 1 [Source:HGNC Symbol;Acc:HGNC:29434]
23168	RTF1	RTF1 homolog, Paf1/RNA polymerase II complex component [Source:HGNC Symbol;Acc:HGNC:28996]
151871	DPPA2	developmental pluripotency associated 2 [Source:HGNC Symbol;Acc:HGNC:19197]
5325	PLAGL1	PLAG1 like zinc finger 1 [Source:HGNC Symbol;Acc:HGNC:9046]
8771	TNFRSF6B	TNF receptor superfamily member 6b [Source:HGNC Symbol;Acc:HGNC:11921]
84836	ABHD14B	abhydrolase domain containing 14B [Source:HGNC Symbol;Acc:HGNC:28235]
25864	ABHD14A	abhydrolase domain containing 14A [Source:HGNC Symbol;Acc:HGNC:24538]
2115	ETV1	ETS variant transcription factor 1 [Source:HGNC Symbol;Acc:HGNC:3490]
57521	RPTOR	regulatory associated protein of MTOR complex 1 [Source:HGNC Symbol;Acc:HGNC:30287]
51802	ASIC5	acid sensing ion channel subunit family member 5 [Source:HGNC Symbol;Acc:HGNC:17537]
83857	TMTC1	transmembrane O-mannosyltransferase targeting cadherins 1 [Source:HGNC Symbol;Acc:HGNC:24099]
10655	DMRT2	doublesex and mab-3 related transcription factor 2 [Source:HGNC Symbol;Acc:HGNC:2935]
129293	TRABD2A	TraB domain containing 2A [Source:HGNC Symbol;Acc:HGNC:27013]
22858	CILK1	ciliogenesis associated kinase 1 [Source:HGNC Symbol;Acc:HGNC:21219]
945	CD33	CD33 molecule [Source:HGNC Symbol;Acc:HGNC:1659]
2299	FOXI1	forkhead box I1 [Source:HGNC Symbol;Acc:HGNC:3815]
4867	NPHP1	nephrocystin 1 [Source:HGNC Symbol;Acc:HGNC:7905]
114991	ZNF618	zinc finger protein 618 [Source:HGNC Symbol;Acc:HGNC:29416]
155185	AMZ1	archaelysin family metallopeptidase 1 [Source:HGNC Symbol;Acc:HGNC:22231]
9289	ADGRG1	adhesion G protein-coupled receptor G1 [Source:HGNC Symbol;Acc:HGNC:4512]
23194	FBXL7	F-box and leucine rich repeat protein 7 [Source:HGNC Symbol;Acc:HGNC:13604]
6869	TACR1	tachykinin receptor 1 [Source:HGNC Symbol;Acc:HGNC:11526]
353497	POLN	DNA polymerase nu [Source:HGNC Symbol;Acc:HGNC:18870]
51540	SCLY	selenocysteine lyase [Source:HGNC Symbol;Acc:HGNC:18161]
4216	MAP3K4	mitogen-activated protein kinase kinase kinase 4 [Source:HGNC Symbol;Acc:HGNC:6856]
392392	OR1K1	olfactory receptor family 1 subfamily K member 1 [Source:HGNC Symbol;Acc:HGNC:8212]
23673	STX12	syntaxin 12 [Source:HGNC Symbol;Acc:HGNC:11430]
56894	AGPAT3	1-acylglycerol-3-phosphate O-acyltransferase 3 [Source:HGNC Symbol;Acc:HGNC:326]
5205	ATP8B1	ATPase phospholipid transporting 8B1 [Source:HGNC Symbol;Acc:HGNC:3706]
5587	PRKD1	protein kinase D1 [Source:HGNC Symbol;Acc:HGNC:9407]
23613	ZMYND8	zinc finger MYND-type containing 8 [Source:HGNC Symbol;Acc:HGNC:9397]
22941	SHANK2	SH3 and multiple ankyrin repeat domains 2 [Source:HGNC Symbol;Acc:HGNC:14295]
9533	POLR1C	RNA polymerase I and III subunit C [Source:HGNC Symbol;Acc:HGNC:20194]
2048	EPHB2	EPH receptor B2 [Source:HGNC Symbol;Acc:HGNC:3393]
128061	C1orf131	chromosome 1 open reading frame 131 [Source:HGNC Symbol;Acc:HGNC:25332]
90135	BTBD6	BTB domain containing 6 [Source:HGNC Symbol;Acc:HGNC:19897]
5116	PCNT	pericentrin [Source:HGNC Symbol;Acc:HGNC:16068]
84630	TTBK1	tau tubulin kinase 1 [Source:HGNC Symbol;Acc:HGNC:19140]
79603	CERS4	ceramide synthase 4 [Source:HGNC Symbol;Acc:HGNC:23747]
9699	RIMS2	regulating synaptic membrane exocytosis 2 [Source:HGNC Symbol;Acc:HGNC:17283]
122786	FRMD6	FERM domain containing 6 [Source:HGNC Symbol;Acc:HGNC:19839]
7082	TJP1	tight junction protein 1 [Source:HGNC Symbol;Acc:HGNC:11827]
57805	CCAR2	cell cycle and apoptosis regulator 2 [Source:HGNC Symbol;Acc:HGNC:23360]
84894	LINGO1	leucine rich repeat and Ig domain containing 1 [Source:HGNC Symbol;Acc:HGNC:21205]
4253	MIA2	MIA SH3 domain ER export factor 2 [Source:HGNC Symbol;Acc:HGNC:18432]
9884	LRRC37A	leucine rich repeat containing 37A [Source:HGNC Symbol;Acc:HGNC:29069]
4795	NFKBIL1	NFKB inhibitor like 1 [Source:HGNC Symbol;Acc:HGNC:7800]
23002	DAAM1	dishevelled associated activator of morphogenesis 1 [Source:HGNC Symbol;Acc:HGNC:18142]
93986	FOXP2	forkhead box P2 [Source:HGNC Symbol;Acc:HGNC:13875]
54963	UCKL1	uridine-cytidine kinase 1 like 1 [Source:HGNC Symbol;Acc:HGNC:15938]
10758	TRAF3IP2	TRAF3 interacting protein 2 [Source:HGNC Symbol;Acc:HGNC:1343]
2678	GGT1	gamma-glutamyltransferase 1 [Source:HGNC Symbol;Acc:HGNC:4250]
80317	ZKSCAN3	zinc finger with KRAB and SCAN domains 3 [Source:HGNC Symbol;Acc:HGNC:13853]
55321	TMEM74B	transmembrane protein 74B [Source:HGNC Symbol;Acc:HGNC:15893]
10451	VAV3	vav guanine nucleotide exchange factor 3 [Source:HGNC Symbol;Acc:HGNC:12659]
727936	GXYLT2	glucoside xylosyltransferase 2 [Source:HGNC Symbol;Acc:HGNC:33383]
57486	NLN	neurolysin [Source:HGNC Symbol;Acc:HGNC:16058]
9658	ZNF516	zinc finger protein 516 [Source:HGNC Symbol;Acc:HGNC:28990]
5151	PDE8A	phosphodiesterase 8A [Source:HGNC Symbol;Acc:HGNC:8793]
6916	TBXAS1	thromboxane A synthase 1 [Source:HGNC Symbol;Acc:HGNC:11609]
55690	PACS1	phosphofurin acidic cluster sorting protein 1 [Source:HGNC Symbol;Acc:HGNC:30032]
56605	ERO1B	endoplasmic reticulum oxidoreductase 1 beta [Source:HGNC Symbol;Acc:HGNC:14355]
11057	ABHD2	abhydrolase domain containing 2, acylglycerol lipase [Source:HGNC Symbol;Acc:HGNC:18717]
64106	NPFFR1	neuropeptide FF receptor 1 [Source:HGNC Symbol;Acc:HGNC:17425]
287	ANK2	ankyrin 2 [Source:HGNC Symbol;Acc:HGNC:493]
54681	P4HTM	prolyl 4-hydroxylase, transmembrane [Source:HGNC Symbol;Acc:HGNC:28858]
26010	SPATS2L	spermatogenesis associated serine rich 2 like [Source:HGNC Symbol;Acc:HGNC:24574]
79846	CFAP69	cilia and flagella associated protein 69 [Source:HGNC Symbol;Acc:HGNC:26107]
89874	SLC25A21	solute carrier family 25 member 21 [Source:HGNC Symbol;Acc:HGNC:14411]
79819	DNAI4	dynein axonemal intermediate chain 4 [Source:HGNC Symbol;Acc:HGNC:26252]
23394	ADNP	activity dependent neuroprotector homeobox [Source:HGNC Symbol;Acc:HGNC:15766]
83593	RASSF5	Ras association domain family member 5 [Source:HGNC Symbol;Acc:HGNC:17609]
54995	OXSM	3-oxoacyl-ACP synthase, mitochondrial [Source:HGNC Symbol;Acc:HGNC:26063]
7020	TFAP2A	transcription factor AP-2 alpha [Source:HGNC Symbol;Acc:HGNC:11742]
9079	LDB2	LIM domain binding 2 [Source:HGNC Symbol;Acc:HGNC:6533]
10560	SLC19A2	solute carrier family 19 member 2 [Source:HGNC Symbol;Acc:HGNC:10938]
80003	PCNX2	pecanex 2 [Source:HGNC Symbol;Acc:HGNC:8736]
2585	GALK2	galactokinase 2 [Source:HGNC Symbol;Acc:HGNC:4119]
339500	ZNF678	zinc finger protein 678 [Source:HGNC Symbol;Acc:HGNC:28652]
343990	CRACDL	CRACD like [Source:HGNC Symbol;Acc:HGNC:33454]
8626	TP63	tumor protein p63 [Source:HGNC Symbol;Acc:HGNC:15979]
23705	CADM1	cell adhesion molecule 1 [Source:HGNC Symbol;Acc:HGNC:5951]
10371	SEMA3A	semaphorin 3A [Source:HGNC Symbol;Acc:HGNC:10723]
87	ACTN1	actinin alpha 1 [Source:HGNC Symbol;Acc:HGNC:163]
151126	ZNF385B	zinc finger protein 385B [Source:HGNC Symbol;Acc:HGNC:26332]
151516	ASPRV1	aspartic peptidase retroviral like 1 [Source:HGNC Symbol;Acc:HGNC:26321]
54839	LRRC49	leucine rich repeat containing 49 [Source:HGNC Symbol;Acc:HGNC:25965]
4248	MGAT3	beta-1,4-mannosyl-glycoprotein 4-beta-N-acetylglucosaminyltransferase [Source:HGNC Symbol;Acc:HGNC:7046]
494470	RNF165	ring finger protein 165 [Source:HGNC Symbol;Acc:HGNC:31696]
9736	USP34	ubiquitin specific peptidase 34 [Source:HGNC Symbol;Acc:HGNC:20066]
8694	DGAT1	diacylglycerol O-acyltransferase 1 [Source:HGNC Symbol;Acc:HGNC:2843]
5692	PSMB4	proteasome 20S subunit beta 4 [Source:HGNC Symbol;Acc:HGNC:9541]
10003	NAALAD2	N-acetylated alpha-linked acidic dipeptidase 2 [Source:HGNC Symbol;Acc:HGNC:14526]
55666	NPLOC4	NPL4 homolog, ubiquitin recognition factor [Source:HGNC Symbol;Acc:HGNC:18261]
26031	OSBPL3	oxysterol binding protein like 3 [Source:HGNC Symbol;Acc:HGNC:16370]
23446	SLC44A1	solute carrier family 44 member 1 [Source:HGNC Symbol;Acc:HGNC:18798]
10404	CPQ	carboxypeptidase Q [Source:HGNC Symbol;Acc:HGNC:16910]
2982	GUCY1A1	guanylate cyclase 1 soluble subunit alpha 1 [Source:HGNC Symbol;Acc:HGNC:4685]
221481	ARMC12	armadillo repeat containing 12 [Source:HGNC Symbol;Acc:HGNC:21099]
285025	CCDC141	coiled-coil domain containing 141 [Source:HGNC Symbol;Acc:HGNC:26821]
221468	TMEM217	transmembrane protein 217 [Source:HGNC Symbol;Acc:HGNC:21238]
8934	RAB29	RAB29, member RAS oncogene family [Source:HGNC Symbol;Acc:HGNC:9789]
676	BRDT	bromodomain testis associated [Source:HGNC Symbol;Acc:HGNC:1105]
80115	BAIAP2L2	BAR/IMD domain containing adaptor protein 2 like 2 [Source:HGNC Symbol;Acc:HGNC:26203]
81569	ACTL8	actin like 8 [Source:HGNC Symbol;Acc:HGNC:24018]
26000	TBC1D10B	TBC1 domain family member 10B [Source:HGNC Symbol;Acc:HGNC:24510]
23250	ATP11A	ATPase phospholipid transporting 11A [Source:HGNC Symbol;Acc:HGNC:13552]
254042	METAP1D	methionyl aminopeptidase type 1D, mitochondrial [Source:HGNC Symbol;Acc:HGNC:32583]
50862	RNF141	ring finger protein 141 [Source:HGNC Symbol;Acc:HGNC:21159]
54868	TMEM104	transmembrane protein 104 [Source:HGNC Symbol;Acc:HGNC:25984]
6117	RPA1	replication protein A1 [Source:HGNC Symbol;Acc:HGNC:10289]
3710	ITPR3	inositol 1,4,5-trisphosphate receptor type 3 [Source:HGNC Symbol;Acc:HGNC:6182]
55720	TSR1	TSR1 ribosome maturation factor [Source:HGNC Symbol;Acc:HGNC:25542]
116988	AGAP3	ArfGAP with GTPase domain, ankyrin repeat and PH domain 3 [Source:HGNC Symbol;Acc:HGNC:16923]
10283	CWC27	CWC27 spliceosome associated cyclophilin [Source:HGNC Symbol;Acc:HGNC:10664]
163351	GBP6	guanylate binding protein family member 6 [Source:HGNC Symbol;Acc:HGNC:25395]
9874	TLK1	tousled like kinase 1 [Source:HGNC Symbol;Acc:HGNC:11841]
10061	ABCF2	ATP binding cassette subfamily F member 2 [Source:HGNC Symbol;Acc:HGNC:71]
3111	HLA-DOA	major histocompatibility complex, class II, DO alpha [Source:HGNC Symbol;Acc:HGNC:4936]
23495	TNFRSF13B	TNF receptor superfamily member 13B [Source:HGNC Symbol;Acc:HGNC:18153]
8538	BARX2	BARX homeobox 2 [Source:HGNC Symbol;Acc:HGNC:956]
8798	DYRK4	dual specificity tyrosine phosphorylation regulated kinase 4 [Source:HGNC Symbol;Acc:HGNC:3095]
285848	PNPLA1	patatin like phospholipase domain containing 1 [Source:HGNC Symbol;Acc:HGNC:21246]
7643	ZNF90	zinc finger protein 90 [Source:HGNC Symbol;Acc:HGNC:13165]
115330	GPR146	G protein-coupled receptor 146 [Source:HGNC Symbol;Acc:HGNC:21718]
6857	SYT1	synaptotagmin 1 [Source:HGNC Symbol;Acc:HGNC:11509]
4047	LSS	lanosterol synthase [Source:HGNC Symbol;Acc:HGNC:6708]
25802	LMOD1	leiomodin 1 [Source:HGNC Symbol;Acc:HGNC:6647]
26958	COPG2	COPI coat complex subunit gamma 2 [Source:HGNC Symbol;Acc:HGNC:2237]
2893	GRIA4	glutamate ionotropic receptor AMPA type subunit 4 [Source:HGNC Symbol;Acc:HGNC:4574]
7402	UTRN	utrophin [Source:HGNC Symbol;Acc:HGNC:12635]
23166	STAB1	stabilin 1 [Source:HGNC Symbol;Acc:HGNC:18628]
8347	H2BC4	H2B clustered histone 4 [Source:HGNC Symbol;Acc:HGNC:4757]
8482	SEMA7A	semaphorin 7A (John Milton Hagen blood group) [Source:HGNC Symbol;Acc:HGNC:10741]
7040	TGFB1	transforming growth factor beta 1 [Source:HGNC Symbol;Acc:HGNC:11766]
3797	KIF3C	kinesin family member 3C [Source:HGNC Symbol;Acc:HGNC:6321]
643866	CBLN3	cerebellin 3 precursor [Source:HGNC Symbol;Acc:HGNC:20146]
7039	TGFA	transforming growth factor alpha [Source:HGNC Symbol;Acc:HGNC:11765]
84915	FAM222A	family with sequence similarity 222 member A [Source:HGNC Symbol;Acc:HGNC:25915]
51083	GAL	galanin and GMAP prepropeptide [Source:HGNC Symbol;Acc:HGNC:4114]
6323	SCN1A	sodium voltage-gated channel alpha subunit 1 [Source:HGNC Symbol;Acc:HGNC:10585]
6601	SMARCC2	SWI/SNF related, matrix associated, actin dependent regulator of chromatin subfamily c member 2 [Source:HGNC Symbol;Acc:HGNC:11105]
285668	C5orf64	chromosome 5 putative open reading frame 64 [Source:HGNC Symbol;Acc:HGNC:26744]
154215	NKAIN2	sodium/potassium transporting ATPase interacting 2 [Source:HGNC Symbol;Acc:HGNC:16443]
10788	IQGAP2	IQ motif containing GTPase activating protein 2 [Source:HGNC Symbol;Acc:HGNC:6111]
3675	ITGA3	integrin subunit alpha 3 [Source:HGNC Symbol;Acc:HGNC:6139]
120114	FAT3	FAT atypical cadherin 3 [Source:HGNC Symbol;Acc:HGNC:23112]
57583	TMEM181	transmembrane protein 181 [Source:HGNC Symbol;Acc:HGNC:20958]
57687	VAT1L	vesicle amine transport 1 like [Source:HGNC Symbol;Acc:HGNC:29315]
2044	EPHA5	EPH receptor A5 [Source:HGNC Symbol;Acc:HGNC:3389]
8220	ESS2	ess-2 splicing factor homolog [Source:HGNC Symbol;Acc:HGNC:16817]
160335	TMTC2	transmembrane O-mannosyltransferase targeting cadherins 2 [Source:HGNC Symbol;Acc:HGNC:25440]
154664	ABCA13	ATP binding cassette subfamily A member 13 [Source:HGNC Symbol;Acc:HGNC:14638]
51200	CPA4	carboxypeptidase A4 [Source:HGNC Symbol;Acc:HGNC:15740]
375033	PEAR1	platelet endothelial aggregation receptor 1 [Source:HGNC Symbol;Acc:HGNC:33631]
4330	MN1	MN1 proto-oncogene, transcriptional regulator [Source:HGNC Symbol;Acc:HGNC:7180]
360200	TMPRSS9	transmembrane serine protease 9 [Source:HGNC Symbol;Acc:HGNC:30079]
3483	IGFALS	insulin like growth factor binding protein acid labile subunit [Source:HGNC Symbol;Acc:HGNC:5468]
55833	UBAP2	ubiquitin associated protein 2 [Source:HGNC Symbol;Acc:HGNC:14185]
57670	KIAA1549	KIAA1549 [Source:HGNC Symbol;Acc:HGNC:22219]
54212	SNTG1	syntrophin gamma 1 [Source:HGNC Symbol;Acc:HGNC:13740]
118426	BORCS5	BLOC-1 related complex subunit 5 [Source:HGNC Symbol;Acc:HGNC:17950]
80331	DNAJC5	DnaJ heat shock protein family (Hsp40) member C5 [Source:HGNC Symbol;Acc:HGNC:16235]
11138	TBC1D8	TBC1 domain family member 8 [Source:HGNC Symbol;Acc:HGNC:17791]
3680	ITGA9	integrin subunit alpha 9 [Source:HGNC Symbol;Acc:HGNC:6145]
3718	JAK3	Janus kinase 3 [Source:HGNC Symbol;Acc:HGNC:6193]
11083	DIDO1	death inducer-obliterator 1 [Source:HGNC Symbol;Acc:HGNC:2680]
79947	DHDDS	dehydrodolichyl diphosphate synthase subunit [Source:HGNC Symbol;Acc:HGNC:20603]
55040	EPN3	epsin 3 [Source:HGNC Symbol;Acc:HGNC:18235]
7369	UMOD	uromodulin [Source:HGNC Symbol;Acc:HGNC:12559]
130888	FBXO36	F-box protein 36 [Source:HGNC Symbol;Acc:HGNC:27020]
84216	TMEM117	transmembrane protein 117 [Source:HGNC Symbol;Acc:HGNC:25308]
201633	TIGIT	T cell immunoreceptor with Ig and ITIM domains [Source:HGNC Symbol;Acc:HGNC:26838]
8850	KAT2B	lysine acetyltransferase 2B [Source:HGNC Symbol;Acc:HGNC:8638]
955	ENTPD6	ectonucleoside triphosphate diphosphohydrolase 6 [Source:HGNC Symbol;Acc:HGNC:3368]
6002	RGS12	regulator of G protein signaling 12 [Source:HGNC Symbol;Acc:HGNC:9994]
29994	BAZ2B	bromodomain adjacent to zinc finger domain 2B [Source:HGNC Symbol;Acc:HGNC:963]
9891	NUAK1	NUAK family kinase 1 [Source:HGNC Symbol;Acc:HGNC:14311]
994	CDC25B	cell division cycle 25B [Source:HGNC Symbol;Acc:HGNC:1726]
54974	THG1L	tRNA-histidine guanylyltransferase 1 like [Source:HGNC Symbol;Acc:HGNC:26053]
4641	MYO1C	myosin IC [Source:HGNC Symbol;Acc:HGNC:7597]
84668	FAM126A	family with sequence similarity 126 member A [Source:HGNC Symbol;Acc:HGNC:24587]
863	CBFA2T3	CBFA2/RUNX1 partner transcriptional co-repressor 3 [Source:HGNC Symbol;Acc:HGNC:1537]
51422	PRKAG2	protein kinase AMP-activated non-catalytic subunit gamma 2 [Source:HGNC Symbol;Acc:HGNC:9386]
7373	COL14A1	collagen type XIV alpha 1 chain [Source:HGNC Symbol;Acc:HGNC:2191]
80333	KCNIP4	potassium voltage-gated channel interacting protein 4 [Source:HGNC Symbol;Acc:HGNC:30083]
79727	LIN28A	lin-28 homolog A [Source:HGNC Symbol;Acc:HGNC:15986]
1305	COL13A1	collagen type XIII alpha 1 chain [Source:HGNC Symbol;Acc:HGNC:2190]
1015	CDH17	cadherin 17 [Source:HGNC Symbol;Acc:HGNC:1756]
4772	NFATC1	nuclear factor of activated T cells 1 [Source:HGNC Symbol;Acc:HGNC:7775]
51111	KMT5B	lysine methyltransferase 5B [Source:HGNC Symbol;Acc:HGNC:24283]
11170	FAM107A	family with sequence similarity 107 member A [Source:HGNC Symbol;Acc:HGNC:30827]
1308	COL17A1	collagen type XVII alpha 1 chain [Source:HGNC Symbol;Acc:HGNC:2194]
121549	ASCL4	achaete-scute family bHLH transcription factor 4 [Source:HGNC Symbol;Acc:HGNC:24311]
4643	MYO1E	myosin IE [Source:HGNC Symbol;Acc:HGNC:7599]
25825	BACE2	beta-secretase 2 [Source:HGNC Symbol;Acc:HGNC:934]
79813	EHMT1	euchromatic histone lysine methyltransferase 1 [Source:HGNC Symbol;Acc:HGNC:24650]
220965	FAM13C	family with sequence similarity 13 member C [Source:HGNC Symbol;Acc:HGNC:19371]
284996	RNF149	ring finger protein 149 [Source:HGNC Symbol;Acc:HGNC:23137]
4547	MTTP	microsomal triglyceride transfer protein [Source:HGNC Symbol;Acc:HGNC:7467]
147808	ZNF784	zinc finger protein 784 [Source:HGNC Symbol;Acc:HGNC:33111]
5728	PTEN	phosphatase and tensin homolog [Source:HGNC Symbol;Acc:HGNC:9588]
3062	HCRTR2	hypocretin receptor 2 [Source:HGNC Symbol;Acc:HGNC:4849]
118663	BTBD16	BTB domain containing 16 [Source:HGNC Symbol;Acc:HGNC:26340]
79852	EPHX3	epoxide hydrolase 3 [Source:HGNC Symbol;Acc:HGNC:23760]
9814	SFI1	SFI1 centrin binding protein [Source:HGNC Symbol;Acc:HGNC:29064]
8710	SERPINB7	serpin family B member 7 [Source:HGNC Symbol;Acc:HGNC:13902]
50700	RDH8	retinol dehydrogenase 8 [Source:HGNC Symbol;Acc:HGNC:14423]
6262	RYR2	ryanodine receptor 2 [Source:HGNC Symbol;Acc:HGNC:10484]
2949	GSTM5	glutathione S-transferase mu 5 [Source:HGNC Symbol;Acc:HGNC:4637]
64072	CDH23	cadherin related 23 [Source:HGNC Symbol;Acc:HGNC:13733]
60676	PAPPA2	pappalysin 2 [Source:HGNC Symbol;Acc:HGNC:14615]
10439	OLFM1	olfactomedin 1 [Source:HGNC Symbol;Acc:HGNC:17187]
65065	NBEAL1	neurobeachin like 1 [Source:HGNC Symbol;Acc:HGNC:20681]
10455	ECI2	enoyl-CoA delta isomerase 2 [Source:HGNC Symbol;Acc:HGNC:14601]
781	CACNA2D1	calcium voltage-gated channel auxiliary subunit alpha2delta 1 [Source:HGNC Symbol;Acc:HGNC:1399]
5578	PRKCA	protein kinase C alpha [Source:HGNC Symbol;Acc:HGNC:9393]
925	CD8A	CD8a molecule [Source:HGNC Symbol;Acc:HGNC:1706]
2052	EPHX1	epoxide hydrolase 1 [Source:HGNC Symbol;Acc:HGNC:3401]
64377	CHST8	carbohydrate sulfotransferase 8 [Source:HGNC Symbol;Acc:HGNC:15993]
79895	ATP8B4	ATPase phospholipid transporting 8B4 (putative) [Source:HGNC Symbol;Acc:HGNC:13536]
9936	CD302	CD302 molecule [Source:HGNC Symbol;Acc:HGNC:30843]
170850	KCNG3	potassium voltage-gated channel modifier subfamily G member 3 [Source:HGNC Symbol;Acc:HGNC:18306]
23281	MTUS2	microtubule associated scaffold protein 2 [Source:HGNC Symbol;Acc:HGNC:20595]
10043	TOM1	target of myb1 membrane trafficking protein [Source:HGNC Symbol;Acc:HGNC:11982]
220296	HEPACAM	hepatic and glial cell adhesion molecule [Source:HGNC Symbol;Acc:HGNC:26361]
27347	STK39	serine/threonine kinase 39 [Source:HGNC Symbol;Acc:HGNC:17717]
4613	MYCN	MYCN proto-oncogene, bHLH transcription factor [Source:HGNC Symbol;Acc:HGNC:7559]
3382	ICA1	islet cell autoantigen 1 [Source:HGNC Symbol;Acc:HGNC:5343]
100506012	PPP5D1	PPP5 tetratricopeptide repeat domain containing 1 [Source:HGNC Symbol;Acc:HGNC:44209]
81704	DOCK8	dedicator of cytokinesis 8 [Source:HGNC Symbol;Acc:HGNC:19191]
5654	HTRA1	HtrA serine peptidase 1 [Source:HGNC Symbol;Acc:HGNC:9476]
57101	ANO2	anoctamin 2 [Source:HGNC Symbol;Acc:HGNC:1183]
1763	DNA2	DNA replication helicase/nuclease 2 [Source:HGNC Symbol;Acc:HGNC:2939]
81031	SLC2A10	solute carrier family 2 member 10 [Source:HGNC Symbol;Acc:HGNC:13444]
23213	SULF1	sulfatase 1 [Source:HGNC Symbol;Acc:HGNC:20391]
1827	RCAN1	regulator of calcineurin 1 [Source:HGNC Symbol;Acc:HGNC:3040]
79712	GTDC1	glycosyltransferase like domain containing 1 [Source:HGNC Symbol;Acc:HGNC:20887]
347741	OTOP3	otopetrin 3 [Source:HGNC Symbol;Acc:HGNC:19658]
27145	FILIP1	filamin A interacting protein 1 [Source:HGNC Symbol;Acc:HGNC:21015]
8814	CDKL1	cyclin dependent kinase like 1 [Source:HGNC Symbol;Acc:HGNC:1781]
10867	TSPAN9	tetraspanin 9 [Source:HGNC Symbol;Acc:HGNC:21640]
23328	SASH1	SAM and SH3 domain containing 1 [Source:HGNC Symbol;Acc:HGNC:19182]
9796	PHYHIP	phytanoyl-CoA 2-hydroxylase interacting protein [Source:HGNC Symbol;Acc:HGNC:16865]
57125	PLXDC1	plexin domain containing 1 [Source:HGNC Symbol;Acc:HGNC:20945]
29940	DSE	dermatan sulfate epimerase [Source:HGNC Symbol;Acc:HGNC:21144]
7913	DEK	DEK proto-oncogene [Source:HGNC Symbol;Acc:HGNC:2768]
534	ATP6V1G2	ATPase H+ transporting V1 subunit G2 [Source:HGNC Symbol;Acc:HGNC:862]
150962	PUS10	pseudouridine synthase 10 [Source:HGNC Symbol;Acc:HGNC:26505]
148534	TLCD4	TLC domain containing 4 [Source:HGNC Symbol;Acc:HGNC:26477]
144423	GLT1D1	glycosyltransferase 1 domain containing 1 [Source:HGNC Symbol;Acc:HGNC:26483]
51085	MLXIPL	MLX interacting protein like [Source:HGNC Symbol;Acc:HGNC:12744]
151525	WDSUB1	WD repeat, sterile alpha motif and U-box domain containing 1 [Source:HGNC Symbol;Acc:HGNC:26697]
23236	PLCB1	phospholipase C beta 1 [Source:HGNC Symbol;Acc:HGNC:15917]
83641	FAM107B	family with sequence similarity 107 member B [Source:HGNC Symbol;Acc:HGNC:23726]
9904	RBM19	RNA binding motif protein 19 [Source:HGNC Symbol;Acc:HGNC:29098]
8874	ARHGEF7	Rho guanine nucleotide exchange factor 7 [Source:HGNC Symbol;Acc:HGNC:15607]
10207	PATJ	PATJ crumbs cell polarity complex component [Source:HGNC Symbol;Acc:HGNC:28881]
1307	COL16A1	collagen type XVI alpha 1 chain [Source:HGNC Symbol;Acc:HGNC:2193]
286075	ZNF707	zinc finger protein 707 [Source:HGNC Symbol;Acc:HGNC:27815]
10257	ABCC4	ATP binding cassette subfamily C member 4 [Source:HGNC Symbol;Acc:HGNC:55]
5098	PCDHGC3	protocadherin gamma subfamily C, 3 [Source:HGNC Symbol;Acc:HGNC:8716]
56098	PCDHGC4	protocadherin gamma subfamily C, 4 [Source:HGNC Symbol;Acc:HGNC:8717]
5866	RAB3IL1	RAB3A interacting protein like 1 [Source:HGNC Symbol;Acc:HGNC:9780]
2784	GNB3	G protein subunit beta 3 [Source:HGNC Symbol;Acc:HGNC:4400]
56995	TULP4	TUB like protein 4 [Source:HGNC Symbol;Acc:HGNC:15530]
191585	PLAC4	placenta enriched 4 [Source:HGNC Symbol;Acc:HGNC:14616]
2274	FHL2	four and a half LIM domains 2 [Source:HGNC Symbol;Acc:HGNC:3703]
7837	PXDN	peroxidasin [Source:HGNC Symbol;Acc:HGNC:14966]
11148	HHLA2	HERV-H LTR-associating 2 [Source:HGNC Symbol;Acc:HGNC:4905]
23476	BRD4	bromodomain containing 4 [Source:HGNC Symbol;Acc:HGNC:13575]
84310	C7orf50	chromosome 7 open reading frame 50 [Source:HGNC Symbol;Acc:HGNC:22421]
8289	ARID1A	AT-rich interaction domain 1A [Source:HGNC Symbol;Acc:HGNC:11110]
10351	ABCA8	ATP binding cassette subfamily A member 8 [Source:HGNC Symbol;Acc:HGNC:38]
23266	ADGRL2	adhesion G protein-coupled receptor L2 [Source:HGNC Symbol;Acc:HGNC:18582]
170690	ADAMTS16	ADAM metallopeptidase with thrombospondin type 1 motif 16 [Source:HGNC Symbol;Acc:HGNC:17108]
80019	UBTD1	ubiquitin domain containing 1 [Source:HGNC Symbol;Acc:HGNC:25683]
7450	VWF	von Willebrand factor [Source:HGNC Symbol;Acc:HGNC:12726]
10908	PNPLA6	patatin like phospholipase domain containing 6 [Source:HGNC Symbol;Acc:HGNC:16268]
8650	NUMB	NUMB endocytic adaptor protein [Source:HGNC Symbol;Acc:HGNC:8060]
55809	TRERF1	transcriptional regulating factor 1 [Source:HGNC Symbol;Acc:HGNC:18273]
3386	ICAM4	intercellular adhesion molecule 4 (Landsteiner-Wiener blood group) [Source:HGNC Symbol;Acc:HGNC:5347]
7087	ICAM5	intercellular adhesion molecule 5 [Source:HGNC Symbol;Acc:HGNC:5348]
57475	PLEKHH1	pleckstrin homology, MyTH4 and FERM domain containing H1 [Source:HGNC Symbol;Acc:HGNC:17733]
9489	PGS1	phosphatidylglycerophosphate synthase 1 [Source:HGNC Symbol;Acc:HGNC:30029]
79736	TEFM	transcription elongation factor, mitochondrial [Source:HGNC Symbol;Acc:HGNC:26223]
25829	TMEM184B	transmembrane protein 184B [Source:HGNC Symbol;Acc:HGNC:1310]
3744	KCNA10	potassium voltage-gated channel subfamily A member 10 [Source:HGNC Symbol;Acc:HGNC:6219]
90379	DCAF15	DDB1 and CUL4 associated factor 15 [Source:HGNC Symbol;Acc:HGNC:25095]
9047	SH2D2A	SH2 domain containing 2A [Source:HGNC Symbol;Acc:HGNC:10821]
8565	YARS1	tyrosyl-tRNA synthetase 1 [Source:HGNC Symbol;Acc:HGNC:12840]
64766	S100PBP	S100P binding protein [Source:HGNC Symbol;Acc:HGNC:25768]
23184	MESD	mesoderm development LRP chaperone [Source:HGNC Symbol;Acc:HGNC:13520]
9517	SPTLC2	serine palmitoyltransferase long chain base subunit 2 [Source:HGNC Symbol;Acc:HGNC:11278]
10529	NEBL	nebulette [Source:HGNC Symbol;Acc:HGNC:16932]
100507650	RNF212B	ring finger protein 212B [Source:HGNC Symbol;Acc:HGNC:20438]
4043	LRPAP1	LDL receptor related protein associated protein 1 [Source:HGNC Symbol;Acc:HGNC:6701]
259232	NALCN	sodium leak channel, non-selective [Source:HGNC Symbol;Acc:HGNC:19082]
23544	SEZ6L	seizure related 6 homolog like [Source:HGNC Symbol;Acc:HGNC:10763]
23037	PDZD2	PDZ domain containing 2 [Source:HGNC Symbol;Acc:HGNC:18486]
55101	DMAC2	distal membrane arm assembly complex 2 [Source:HGNC Symbol;Acc:HGNC:25496]
22925	PLA2R1	phospholipase A2 receptor 1 [Source:HGNC Symbol;Acc:HGNC:9042]
221662	RBM24	RNA binding motif protein 24 [Source:HGNC Symbol;Acc:HGNC:21539]
390321	OR6C1	olfactory receptor family 6 subfamily C member 1 [Source:HGNC Symbol;Acc:HGNC:8355]
6695	SPOCK1	SPARC (osteonectin), cwcv and kazal like domains proteoglycan 1 [Source:HGNC Symbol;Acc:HGNC:11251]
89932	PAPLN	papilin, proteoglycan like sulfated glycoprotein [Source:HGNC Symbol;Acc:HGNC:19262]
10873	ME3	malic enzyme 3 [Source:HGNC Symbol;Acc:HGNC:6985]
84951	TNS4	tensin 4 [Source:HGNC Symbol;Acc:HGNC:24352]
57103	TIGAR	TP53 induced glycolysis regulatory phosphatase [Source:HGNC Symbol;Acc:HGNC:1185]
8609	KLF7	Kruppel like factor 7 [Source:HGNC Symbol;Acc:HGNC:6350]
375035	SFT2D2	SFT2 domain containing 2 [Source:HGNC Symbol;Acc:HGNC:25140]
114899	C1QTNF3	C1q and TNF related 3 [Source:HGNC Symbol;Acc:HGNC:14326]
26986	PABPC1	poly(A) binding protein cytoplasmic 1 [Source:HGNC Symbol;Acc:HGNC:8554]
23175	LPIN1	lipin 1 [Source:HGNC Symbol;Acc:HGNC:13345]
6288	SAA1	serum amyloid A1 [Source:HGNC Symbol;Acc:HGNC:10513]
132954	PDCL2	phosducin like 2 [Source:HGNC Symbol;Acc:HGNC:29524]
51715	RAB23	RAB23, member RAS oncogene family [Source:HGNC Symbol;Acc:HGNC:14263]
84978	FRMD5	FERM domain containing 5 [Source:HGNC Symbol;Acc:HGNC:28214]
81930	KIF18A	kinesin family member 18A [Source:HGNC Symbol;Acc:HGNC:29441]
9108	MTMR7	myotubularin related protein 7 [Source:HGNC Symbol;Acc:HGNC:7454]
79054	TRPM8	transient receptor potential cation channel subfamily M member 8 [Source:HGNC Symbol;Acc:HGNC:17961]
285498	RNF212	ring finger protein 212 [Source:HGNC Symbol;Acc:HGNC:27729]
4627	MYH9	myosin heavy chain 9 [Source:HGNC Symbol;Acc:HGNC:7579]
28231	SLCO4A1	solute carrier organic anion transporter family member 4A1 [Source:HGNC Symbol;Acc:HGNC:10953]
200150	PLD5	phospholipase D family member 5 [Source:HGNC Symbol;Acc:HGNC:26879]
1946	EFNA5	ephrin A5 [Source:HGNC Symbol;Acc:HGNC:3225]
5568	PRKACG	protein kinase cAMP-activated catalytic subunit gamma [Source:HGNC Symbol;Acc:HGNC:9382]
6745	SSR1	signal sequence receptor subunit 1 [Source:HGNC Symbol;Acc:HGNC:11323]
645104	CLRN2	clarin 2 [Source:HGNC Symbol;Acc:HGNC:33939]
80271	ITPKC	inositol-trisphosphate 3-kinase C [Source:HGNC Symbol;Acc:HGNC:14897]
152485	ZNF827	zinc finger protein 827 [Source:HGNC Symbol;Acc:HGNC:27193]
10395	DLC1	DLC1 Rho GTPase activating protein [Source:HGNC Symbol;Acc:HGNC:2897]
78989	COLEC11	collectin subfamily member 11 [Source:HGNC Symbol;Acc:HGNC:17213]
[truncated: 4,331 more rows]

## Sheet: genes fine-mapped of PRS
ID	name	description
54991	C1orf159	chromosome 1 open reading frame 159 [Source:HGNC Symbol;Acc:HGNC:26062]
51150	SDF4	stromal cell derived factor 4 [Source:HGNC Symbol;Acc:HGNC:24188]
126792	B3GALT6	beta-1,3-galactosyltransferase 6 [Source:HGNC Symbol;Acc:HGNC:17978]
142678	MIB2	MIB E3 ubiquitin protein ligase 2 [Source:HGNC Symbol;Acc:HGNC:30577]
2782	GNB1	G protein subunit beta 1 [Source:HGNC Symbol;Acc:HGNC:4396]
85452	CFAP74	cilia and flagella associated protein 74 [Source:HGNC Symbol;Acc:HGNC:29368]
5590	PRKCZ	protein kinase C zeta [Source:HGNC Symbol;Acc:HGNC:9412]
6497	SKI	SKI proto-oncogene [Source:HGNC Symbol;Acc:HGNC:10896]
79906	MORN1	MORN repeat containing 1 [Source:HGNC Symbol;Acc:HGNC:25852]
63976	PRDM16	PR/SET domain 16 [Source:HGNC Symbol;Acc:HGNC:14000]
55966	AJAP1	adherens junctions associated protein 1 [Source:HGNC Symbol;Acc:HGNC:30801]
8514	KCNAB2	potassium voltage-gated channel subfamily A regulatory beta subunit 2 [Source:HGNC Symbol;Acc:HGNC:6229]
26038	CHD5	chromodomain helicase DNA binding protein 5 [Source:HGNC Symbol;Acc:HGNC:16816]
387509	GPR153	G protein-coupled receptor 153 [Source:HGNC Symbol;Acc:HGNC:23618]
11332	ACOT7	acyl-CoA thioesterase 7 [Source:HGNC Symbol;Acc:HGNC:24157]
79707	NOL9	nucleolar protein 9 [Source:HGNC Symbol;Acc:HGNC:26265]
80835	TAS1R1	taste 1 receptor member 1 [Source:HGNC Symbol;Acc:HGNC:14448]
3104	ZBTB48	zinc finger and BTB domain containing 48 [Source:HGNC Symbol;Acc:HGNC:4930]
148479	PHF13	PHD finger protein 13 [Source:HGNC Symbol;Acc:HGNC:22983]
90326	THAP3	THAP domain containing 3 [Source:HGNC Symbol;Acc:HGNC:20855]
55735	DNAJC11	DnaJ heat shock protein family (Hsp40) member C11 [Source:HGNC Symbol;Acc:HGNC:25570]
23261	CAMTA1	calmodulin binding transcription activator 1 [Source:HGNC Symbol;Acc:HGNC:18806]
8863	PER3	period circadian regulator 3 [Source:HGNC Symbol;Acc:HGNC:8847]
3604	TNFRSF9	TNF receptor superfamily member 9 [Source:HGNC Symbol;Acc:HGNC:11924]
473	RERE	arginine-glutamic acid dipeptide repeats [Source:HGNC Symbol;Acc:HGNC:9965]
9563	H6PD	hexose-6-phosphate dehydrogenase/glucose 1-dehydrogenase [Source:HGNC Symbol;Acc:HGNC:4795]
80176	SPSB1	splA/ryanodine receptor domain and SOCS box containing 1 [Source:HGNC Symbol;Acc:HGNC:30628]
84275	SLC25A33	solute carrier family 25 member 33 [Source:HGNC Symbol;Acc:HGNC:29681]
22883	CLSTN1	calsyntenin 1 [Source:HGNC Symbol;Acc:HGNC:17447]
10277	UBE4B	ubiquitination factor E4B [Source:HGNC Symbol;Acc:HGNC:12500]
23095	KIF1B	kinesin family member 1B [Source:HGNC Symbol;Acc:HGNC:16636]
5226	PGD	phosphogluconate dehydrogenase [Source:HGNC Symbol;Acc:HGNC:8891]
54897	CASZ1	castor zinc finger 1 [Source:HGNC Symbol;Acc:HGNC:26002]
10747	MASP2	mannan binding lectin serine peptidase 2 [Source:HGNC Symbol;Acc:HGNC:6902]
2475	MTOR	mechanistic target of rapamycin kinase [Source:HGNC Symbol;Acc:HGNC:3942]
10218	ANGPTL7	angiopoietin like 7 [Source:HGNC Symbol;Acc:HGNC:24078]
29914	UBIAD1	UbiA prenyltransferase domain containing 1 [Source:HGNC Symbol;Acc:HGNC:30791]
26232	FBXO2	F-box protein 2 [Source:HGNC Symbol;Acc:HGNC:13581]
93611	FBXO44	F-box protein 44 [Source:HGNC Symbol;Acc:HGNC:24847]
57085	AGTRAP	angiotensin II receptor associated protein [Source:HGNC Symbol;Acc:HGNC:13539]
5351	PLOD1	procollagen-lysine,2-oxoglutarate 5-dioxygenase 1 [Source:HGNC Symbol;Acc:HGNC:9081]
9927	MFN2	mitofusin 2 [Source:HGNC Symbol;Acc:HGNC:16877]
60672	MIIP	migration and invasion inhibitory protein [Source:HGNC Symbol;Acc:HGNC:25715]
7133	TNFRSF1B	TNF receptor superfamily member 1B [Source:HGNC Symbol;Acc:HGNC:11917]
55187	VPS13D	vacuolar protein sorting 13 homolog D [Source:HGNC Symbol;Acc:HGNC:23595]
9249	DHRS3	dehydrogenase/reductase 3 [Source:HGNC Symbol;Acc:HGNC:17693]
7799	PRDM2	PR/SET domain 2 [Source:HGNC Symbol;Acc:HGNC:9347]
23254	KAZN	kazrin, periplakin interacting protein [Source:HGNC Symbol;Acc:HGNC:29173]
114827	FHAD1	forkhead associated phosphopeptide binding domain 1 [Source:HGNC Symbol;Acc:HGNC:29408]
79180	EFHD2	EF-hand domain family member D2 [Source:HGNC Symbol;Acc:HGNC:28670]
51032	CELA2B	chymotrypsin like elastase 2B [Source:HGNC Symbol;Acc:HGNC:29995]
23207	PLEKHM2	pleckstrin homology and RUN domain containing M2 [Source:HGNC Symbol;Acc:HGNC:29131]
440567	UQCRHL	ubiquinol-cytochrome c reductase hinge protein like [Source:HGNC Symbol;Acc:HGNC:51714]
1187	CLCNKA	chloride voltage-gated channel Ka [Source:HGNC Symbol;Acc:HGNC:2026]
128272	ARHGEF19	Rho guanine nucleotide exchange factor 19 [Source:HGNC Symbol;Acc:HGNC:26604]
79363	CPLANE2	ciliogenesis and planar polarity effector 2 [Source:HGNC Symbol;Acc:HGNC:28127]
374955	SPATA21	spermatogenesis associated 21 [Source:HGNC Symbol;Acc:HGNC:28026]
29943	PADI1	peptidyl arginine deiminase 1 [Source:HGNC Symbol;Acc:HGNC:18367]
23569	PADI4	peptidyl arginine deiminase 4 [Source:HGNC Symbol;Acc:HGNC:18368]
353238	PADI6	peptidyl arginine deiminase 6 [Source:HGNC Symbol;Acc:HGNC:20449]
55920	RCC2	regulator of chromosome condensation 2 [Source:HGNC Symbol;Acc:HGNC:30297]
55160	ARHGEF10L	Rho guanine nucleotide exchange factor 10 like [Source:HGNC Symbol;Acc:HGNC:25540]
81569	ACTL8	actin like 8 [Source:HGNC Symbol;Acc:HGNC:24018]
84966	IGSF21	immunoglobin superfamily member 21 [Source:HGNC Symbol;Acc:HGNC:28246]
5081	PAX7	paired box 7 [Source:HGNC Symbol;Acc:HGNC:8621]
80834	TAS1R2	taste 1 receptor member 2 [Source:HGNC Symbol;Acc:HGNC:14905]
8659	ALDH4A1	aldehyde dehydrogenase 4 family member A1 [Source:HGNC Symbol;Acc:HGNC:406]
23352	UBR4	ubiquitin protein ligase E3 component n-recognin 4 [Source:HGNC Symbol;Acc:HGNC:30313]
22977	AKR7A3	aldo-keto reductase family 7 member A3 [Source:HGNC Symbol;Acc:HGNC:390]
255104	TMCO4	transmembrane and coiled-coil domains 4 [Source:HGNC Symbol;Acc:HGNC:27393]
64600	PLA2G2F	phospholipase A2 group IIF [Source:HGNC Symbol;Acc:HGNC:30040]
127733	UBXN10	UBX domain protein 10 [Source:HGNC Symbol;Acc:HGNC:26354]
127731	VWA5B1	von Willebrand factor A domain containing 5B1 [Source:HGNC Symbol;Acc:HGNC:26538]
79594	MUL1	mitochondrial E3 ubiquitin protein ligase 1 [Source:HGNC Symbol;Acc:HGNC:25762]
978	CDA	cytidine deaminase [Source:HGNC Symbol;Acc:HGNC:1712]
57576	KIF17	kinesin family member 17 [Source:HGNC Symbol;Acc:HGNC:19167]
400745	SH2D5	SH2 domain containing 5 [Source:HGNC Symbol;Acc:HGNC:28819]
8672	EIF4G3	eukaryotic translation initiation factor 4 gamma 3 [Source:HGNC Symbol;Acc:HGNC:3298]
1889	ECE1	endothelin converting enzyme 1 [Source:HGNC Symbol;Acc:HGNC:3146]
249	ALPL	alkaline phosphatase, biomineralization associated [Source:HGNC Symbol;Acc:HGNC:438]
5909	RAP1GAP	RAP1 GTPase activating protein [Source:HGNC Symbol;Acc:HGNC:9858]
84196	USP48	ubiquitin specific peptidase 48 [Source:HGNC Symbol;Acc:HGNC:18533]
3339	HSPG2	heparan sulfate proteoglycan 2 [Source:HGNC Symbol;Acc:HGNC:5273]
714	C1QC	complement C1q C chain [Source:HGNC Symbol;Acc:HGNC:1245]
713	C1QB	complement C1q B chain [Source:HGNC Symbol;Acc:HGNC:1242]
2048	EPHB2	EPH receptor B2 [Source:HGNC Symbol;Acc:HGNC:3393]
10236	HNRNPR	heterogeneous nuclear ribonucleoprotein R [Source:HGNC Symbol;Acc:HGNC:5047]
3399	ID3	inhibitor of DNA binding 3, HLH protein [Source:HGNC Symbol;Acc:HGNC:5362]
6924	ELOA	elongin A [Source:HGNC Symbol;Acc:HGNC:11620]
58985	IL22RA1	interleukin 22 receptor subunit alpha 1 [Source:HGNC Symbol;Acc:HGNC:13700]
163702	IFNLR1	interferon lambda receptor 1 [Source:HGNC Symbol;Acc:HGNC:18584]
57822	GRHL3	grainyhead like transcription factor 3 [Source:HGNC Symbol;Acc:HGNC:25839]
57185	NIPAL3	NIPA like domain containing 3 [Source:HGNC Symbol;Acc:HGNC:25233]
11123	RCAN3	RCAN family member 3 [Source:HGNC Symbol;Acc:HGNC:3042]
864	RUNX3	RUNX family transcription factor 3 [Source:HGNC Symbol;Acc:HGNC:10473]
6006	RHCE	Rh blood group CcEe antigens [Source:HGNC Symbol;Acc:HGNC:10008]
57134	MAN1C1	mannosidase alpha class 1C member 1 [Source:HGNC Symbol;Acc:HGNC:19080]
57190	SELENON	selenoprotein N [Source:HGNC Symbol;Acc:HGNC:15999]
56181	MTFR1L	mitochondrial fission regulator 1 like [Source:HGNC Symbol;Acc:HGNC:28836]
79000	AUNIP	aurora kinase A and ninein interacting protein [Source:HGNC Symbol;Acc:HGNC:28363]
84676	TRIM63	tripartite motif containing 63 [Source:HGNC Symbol;Acc:HGNC:16007]
79927	FAM110D	family with sequence similarity 110 member D [Source:HGNC Symbol;Acc:HGNC:25860]
91544	UBXN11	UBX domain protein 11 [Source:HGNC Symbol;Acc:HGNC:30600]
1043	CD52	CD52 molecule [Source:HGNC Symbol;Acc:HGNC:1804]
55057	CRYBG2	crystallin beta-gamma domain containing 2 [Source:HGNC Symbol;Acc:HGNC:17295]
257101	ZNF683	zinc finger protein 683 [Source:HGNC Symbol;Acc:HGNC:28495]
79727	LIN28A	lin-28 homolog A [Source:HGNC Symbol;Acc:HGNC:15986]
79947	DHDDS	dehydrodolichyl diphosphate synthase subunit [Source:HGNC Symbol;Acc:HGNC:20603]
6195	RPS6KA1	ribosomal protein S6 kinase A1 [Source:HGNC Symbol;Acc:HGNC:10430]
8289	ARID1A	AT-rich interaction domain 1A [Source:HGNC Symbol;Acc:HGNC:11110]
84243	ZDHHC18	zinc finger DHHC-type palmitoyltransferase 18 [Source:HGNC Symbol;Acc:HGNC:20712]
2810	SFN	stratifin [Source:HGNC Symbol;Acc:HGNC:10773]
10163	WASF2	WASP family member 2 [Source:HGNC Symbol;Acc:HGNC:12733]
23673	STX12	syntaxin 12 [Source:HGNC Symbol;Acc:HGNC:11430]
65979	PHACTR4	phosphatase and actin regulator 4 [Source:HGNC Symbol;Acc:HGNC:25793]
1104	RCC1	regulator of chromosome condensation 1 [Source:HGNC Symbol;Acc:HGNC:1913]
10691	GMEB1	glucocorticoid modulatory element binding protein 1 [Source:HGNC Symbol;Acc:HGNC:4370]
4985	OPRD1	opioid receptor delta 1 [Source:HGNC Symbol;Acc:HGNC:8153]
51102	MECR	mitochondrial trans-2-enoyl-CoA reductase [Source:HGNC Symbol;Acc:HGNC:19691]
10076	PTPRU	protein tyrosine phosphatase receptor type U [Source:HGNC Symbol;Acc:HGNC:9683]
7805	LAPTM5	lysosomal protein transmembrane 5 [Source:HGNC Symbol;Acc:HGNC:29612]
9672	SDC3	syndecan 3 [Source:HGNC Symbol;Acc:HGNC:10660]
9698	PUM1	pumilio RNA binding family member 1 [Source:HGNC Symbol;Acc:HGNC:14957]
51538	ZCCHC17	zinc finger CCHC-type containing 17 [Source:HGNC Symbol;Acc:HGNC:30246]
1307	COL16A1	collagen type XVI alpha 1 chain [Source:HGNC Symbol;Acc:HGNC:2193]
576	ADGRB2	adhesion G protein-coupled receptor B2 [Source:HGNC Symbol;Acc:HGNC:944]
728116	ZBTB8B	zinc finger and BTB domain containing 8B [Source:HGNC Symbol;Acc:HGNC:37057]
8565	YARS1	tyrosyl-tRNA synthetase 1 [Source:HGNC Symbol;Acc:HGNC:12840]
64766	S100PBP	S100P binding protein [Source:HGNC Symbol;Acc:HGNC:25768]
252995	FNDC5	fibronectin type III domain containing 5 [Source:HGNC Symbol;Acc:HGNC:20240]
3208	HPCA	hippocalcin [Source:HGNC Symbol;Acc:HGNC:5144]
113452	TMEM54	transmembrane protein 54 [Source:HGNC Symbol;Acc:HGNC:24143]
127544	RNF19B	ring finger protein 19B [Source:HGNC Symbol;Acc:HGNC:26886]
149076	ZNF362	zinc finger protein 362 [Source:HGNC Symbol;Acc:HGNC:18079]
127550	A3GALT2	alpha 1,3-galactosyltransferase 2 [Source:HGNC Symbol;Acc:HGNC:30005]
1912	PHC2	polyhomeotic homolog 2 [Source:HGNC Symbol;Acc:HGNC:3183]
114784	CSMD2	CUB and Sushi multiple domains 2 [Source:HGNC Symbol;Acc:HGNC:19290]
100506144	TMEM35B	transmembrane protein 35B [Source:HGNC Symbol;Acc:HGNC:40021]
9204	ZMYM6	zinc finger MYM-type containing 6 [Source:HGNC Symbol;Acc:HGNC:13050]
79830	ZMYM1	zinc finger MYM-type containing 1 [Source:HGNC Symbol;Acc:HGNC:26253]
9202	ZMYM4	zinc finger MYM-type containing 4 [Source:HGNC Symbol;Acc:HGNC:13055]
339488	TFAP2E	transcription factor AP-2 epsilon [Source:HGNC Symbol;Acc:HGNC:30774]
5690	PSMB2	proteasome 20S subunit beta 2 [Source:HGNC Symbol;Acc:HGNC:9539]
192670	AGO4	argonaute RISC component 4 [Source:HGNC Symbol;Acc:HGNC:18424]
26523	AGO1	argonaute RISC component 1 [Source:HGNC Symbol;Acc:HGNC:3262]
79729	SH3D21	SH3 domain containing 21 [Source:HGNC Symbol;Acc:HGNC:26236]
83931	STK40	serine/threonine kinase 40 [Source:HGNC Symbol;Acc:HGNC:21373]
127700	OSCP1	organic solute carrier partner 1 [Source:HGNC Symbol;Acc:HGNC:29971]
1441	CSF3R	colony stimulating factor 3 receptor [Source:HGNC Symbol;Acc:HGNC:2439]
2899	GRIK3	glutamate ionotropic receptor kainate type subunit 3 [Source:HGNC Symbol;Acc:HGNC:4581]
54933	RHBDL2	rhomboid like 2 [Source:HGNC Symbol;Acc:HGNC:16083]
23499	MACF1	microtubule actin crosslinking factor 1 [Source:HGNC Symbol;Acc:HGNC:13664]
8761	PABPC4	poly(A) binding protein cytoplasmic 4 [Source:HGNC Symbol;Acc:HGNC:8557]
26508	HEYL	hes related family bHLH transcription factor with YRPW motif like [Source:HGNC Symbol;Acc:HGNC:4882]
51440	HPCAL4	hippocalcin like 4 [Source:HGNC Symbol;Acc:HGNC:18212]
656	BMP8B	bone morphogenetic protein 8b [Source:HGNC Symbol;Acc:HGNC:1075]
5538	PPT1	palmitoyl-protein thioesterase 1 [Source:HGNC Symbol;Acc:HGNC:9325]
6018	RLF	RLF zinc finger [Source:HGNC Symbol;Acc:HGNC:10025]
10269	ZMPSTE24	zinc metallopeptidase STE24 [Source:HGNC Symbol;Acc:HGNC:12877]
9783	RIMS3	regulating synaptic membrane exocytosis 3 [Source:HGNC Symbol;Acc:HGNC:21292]
4802	NFYC	nuclear transcription factor Y subunit gamma [Source:HGNC Symbol;Acc:HGNC:7806]
100132074	FOXO6	forkhead box O6 [Source:HGNC Symbol;Acc:HGNC:24814]
59269	HIVEP3	HIVEP zinc finger 3 [Source:HGNC Symbol;Acc:HGNC:13561]
22887	FOXJ3	forkhead box J3 [Source:HGNC Symbol;Acc:HGNC:29178]
84217	ZMYND12	zinc finger MYND-type containing 12 [Source:HGNC Symbol;Acc:HGNC:21192]
23334	SZT2	SZT2 subunit of KICSTOR complex [Source:HGNC Symbol;Acc:HGNC:29040]
9682	KDM4A	lysine demethylase 4A [Source:HGNC Symbol;Acc:HGNC:22978]
6487	ST3GAL3	ST3 beta-galactoside alpha-2,3-sialyltransferase 3 [Source:HGNC Symbol;Acc:HGNC:10866]
6536	SLC6A9	solute carrier family 6 member 9 [Source:HGNC Symbol;Acc:HGNC:11056]
128209	KLF17	Kruppel like factor 17 [Source:HGNC Symbol;Acc:HGNC:18830]
55182	RNF220	ring finger protein 220 [Source:HGNC Symbol;Acc:HGNC:25552]
10327	AKR1A1	aldo-keto reductase family 1 member A1 [Source:HGNC Symbol;Acc:HGNC:380]
60313	GPBP1L1	GC-rich promoter binding protein 1 like 1 [Source:HGNC Symbol;Acc:HGNC:28843]
23139	MAST2	microtubule associated serine/threonine kinase 2 [Source:HGNC Symbol;Acc:HGNC:19035]
8503	PIK3R3	phosphoinositide-3-kinase regulatory subunit 3 [Source:HGNC Symbol;Acc:HGNC:8981]
6886	TAL1	TAL bHLH transcription factor 1, erythroid differentiation factor [Source:HGNC Symbol;Acc:HGNC:11556]
388630	TRABD2B	TraB domain containing 2B [Source:HGNC Symbol;Acc:HGNC:44200]
84871	AGBL4	ATP/GTP binding protein like 4 [Source:HGNC Symbol;Acc:HGNC:25892]
79656	BEND5	BEN domain containing 5 [Source:HGNC Symbol;Acc:HGNC:25668]
11124	FAF1	Fas associated factor 1 [Source:HGNC Symbol;Acc:HGNC:3578]
284546	C1orf185	chromosome 1 open reading frame 185 [Source:HGNC Symbol;Acc:HGNC:28096]
22996	TTC39A	tetratricopeptide repeat domain 39A [Source:HGNC Symbol;Acc:HGNC:18657]
2060	EPS15	epidermal growth factor receptor pathway substrate 15 [Source:HGNC Symbol;Acc:HGNC:3419]
9372	ZFYVE9	zinc finger FYVE-type containing 9 [Source:HGNC Symbol;Acc:HGNC:6775]
23318	TUT4	terminal uridylyl transferase 4 [Source:HGNC Symbol;Acc:HGNC:28981]
6512	SLC1A7	solute carrier family 1 member 7 [Source:HGNC Symbol;Acc:HGNC:10945]
7804	LRP8	LDL receptor related protein 8 [Source:HGNC Symbol;Acc:HGNC:6700]
148979	GLIS1	GLIS family zinc finger 1 [Source:HGNC Symbol;Acc:HGNC:29525]
1733	DIO1	iodothyronine deiodinase 1 [Source:HGNC Symbol;Acc:HGNC:2883]
127428	TCEANC2	transcription elongation factor A N-terminal and central domain containing 2 [Source:HGNC Symbol;Acc:HGNC:26494]
606495	CYB5RL	cytochrome b5 reductase like [Source:HGNC Symbol;Acc:HGNC:32220]
51253	MRPL37	mitochondrial ribosomal protein L37 [Source:HGNC Symbol;Acc:HGNC:14034]
23648	SSBP3	single stranded DNA binding protein 3 [Source:HGNC Symbol;Acc:HGNC:15674]
26027	ACOT11	acyl-CoA thioesterase 11 [Source:HGNC Symbol;Acc:HGNC:18156]
338094	FAM151A	family with sequence similarity 151 member A [Source:HGNC Symbol;Acc:HGNC:25032]
374977	MROH7	maestro heat like repeat family member 7 [Source:HGNC Symbol;Acc:HGNC:24802]
7268	TTC4	tetratricopeptide repeat domain 4 [Source:HGNC Symbol;Acc:HGNC:12394]
255738	PCSK9	proprotein convertase subtilisin/kexin type 9 [Source:HGNC Symbol;Acc:HGNC:20001]
23358	USP24	ubiquitin specific peptidase 24 [Source:HGNC Symbol;Acc:HGNC:12623]
8613	PLPP3	phospholipid phosphatase 3 [Source:HGNC Symbol;Acc:HGNC:9229]
732	C8B	complement C8 beta chain [Source:HGNC Symbol;Acc:HGNC:1353]
1600	DAB1	DAB adaptor protein 1 [Source:HGNC Symbol;Acc:HGNC:2661]
115209	OMA1	OMA1 zinc metallopeptidase [Source:HGNC Symbol;Acc:HGNC:29661]
55277	FGGY	FGGY carbohydrate kinase domain containing [Source:HGNC Symbol;Acc:HGNC:25610]
1573	CYP2J2	cytochrome P450 family 2 subfamily J member 2 [Source:HGNC Symbol;Acc:HGNC:2634]
127795	C1orf87	chromosome 1 open reading frame 87 [Source:HGNC Symbol;Acc:HGNC:28547]
10207	PATJ	PATJ crumbs cell polarity complex component [Source:HGNC Symbol;Acc:HGNC:28881]
54596	L1TD1	LINE1 type transposase domain containing 1 [Source:HGNC Symbol;Acc:HGNC:25595]
163782	KANK4	KN motif and ankyrin repeat domains 4 [Source:HGNC Symbol;Acc:HGNC:27263]
84938	ATG4C	autophagy related 4C cysteine peptidase [Source:HGNC Symbol;Acc:HGNC:16040]
29929	ALG6	ALG6 alpha-1,3-glucosyltransferase [Source:HGNC Symbol;Acc:HGNC:23157]
5236	PGM1	phosphoglucomutase 1 [Source:HGNC Symbol;Acc:HGNC:8905]
4919	ROR1	receptor tyrosine kinase like orphan receptor 1 [Source:HGNC Symbol;Acc:HGNC:10256]
57685	CACHD1	cache domain containing 1 [Source:HGNC Symbol;Acc:HGNC:29314]
205	AK4	adenylate kinase 4 [Source:HGNC Symbol;Acc:HGNC:363]
54741	LEPROT	leptin receptor overlapping transcript [Source:HGNC Symbol;Acc:HGNC:29477]
3953	LEPR	leptin receptor [Source:HGNC Symbol;Acc:HGNC:6554]
5142	PDE4B	phosphodiesterase 4B [Source:HGNC Symbol;Acc:HGNC:8781]
84251	SGIP1	SH3GL interacting endocytic adaptor 1 [Source:HGNC Symbol;Acc:HGNC:25412]
79819	DNAI4	dynein axonemal intermediate chain 4 [Source:HGNC Symbol;Acc:HGNC:26252]
57708	MIER1	MIER1 transcriptional regulator [Source:HGNC Symbol;Acc:HGNC:29657]
23169	SLC35D1	solute carrier family 35 member D1 [Source:HGNC Symbol;Acc:HGNC:20800]
400757	C1orf141	chromosome 1 open reading frame 141 [Source:HGNC Symbol;Acc:HGNC:32044]
26135	SERBP1	SERPINE1 mRNA binding protein 1 [Source:HGNC Symbol;Acc:HGNC:17860]
1647	GADD45A	growth arrest and DNA damage inducible alpha [Source:HGNC Symbol;Acc:HGNC:4095]
55970	GNG12	G protein subunit gamma 12 [Source:HGNC Symbol;Acc:HGNC:19663]
79971	WLS	Wnt ligand secretion mediator [Source:HGNC Symbol;Acc:HGNC:30238]
57554	LRRC7	leucine rich repeat containing 7 [Source:HGNC Symbol;Acc:HGNC:18531]
9295	SRSF11	serine and arginine rich splicing factor 11 [Source:HGNC Symbol;Acc:HGNC:10782]
81573	ANKRD13C	ankyrin repeat domain 13C [Source:HGNC Symbol;Acc:HGNC:25374]
1491	CTH	cystathionine gamma-lyase [Source:HGNC Symbol;Acc:HGNC:2501]
5733	PTGER3	prostaglandin E receptor 3 [Source:HGNC Symbol;Acc:HGNC:9595]
257194	NEGR1	neuronal growth regulator 1 [Source:HGNC Symbol;Acc:HGNC:17302]
127255	LRRIQ3	leucine rich repeats and IQ motif containing 3 [Source:HGNC Symbol;Acc:HGNC:28318]
100526835	FPGT-TNNI3K	FPGT-TNNI3K readthrough [Source:HGNC Symbol;Acc:HGNC:42952]
51086	TNNI3K	TNNI3 interacting kinase [Source:HGNC Symbol;Acc:HGNC:19661]
431707	LHX8	LIM homeobox 8 [Source:HGNC Symbol;Acc:HGNC:28838]
204962	SLC44A5	solute carrier family 44 member 5 [Source:HGNC Symbol;Acc:HGNC:28524]
256435	ST6GALNAC3	ST6 N-acetylgalactosaminide alpha-2,6-sialyltransferase 3 [Source:HGNC Symbol;Acc:HGNC:19343]
26289	AK5	adenylate kinase 5 [Source:HGNC Symbol;Acc:HGNC:365]
374986	MIGA1	mitoguardin 1 [Source:HGNC Symbol;Acc:HGNC:24741]
91624	NEXN	nexilin F-actin binding protein [Source:HGNC Symbol;Acc:HGNC:29557]
10964	IFI44L	interferon induced protein 44 like [Source:HGNC Symbol;Acc:HGNC:17817]
10561	IFI44	interferon induced protein 44 [Source:HGNC Symbol;Acc:HGNC:16938]
23266	ADGRL2	adhesion G protein-coupled receptor L2 [Source:HGNC Symbol;Acc:HGNC:18582]
100505741	SPATA1	spermatogenesis associated 1 [Source:HGNC Symbol;Acc:HGNC:14682]
23566	LPAR3	lysophosphatidic acid receptor 3 [Source:HGNC Symbol;Acc:HGNC:14298]
23576	DDAH1	dimethylarginine dimethylaminohydrolase 1 [Source:HGNC Symbol;Acc:HGNC:2715]
255631	COL24A1	collagen type XXIV alpha 1 chain [Source:HGNC Symbol;Acc:HGNC:20821]
57489	ODF2L	outer dense fiber of sperm tails 2 like [Source:HGNC Symbol;Acc:HGNC:29225]
9635	CLCA2	chloride channel accessory 2 [Source:HGNC Symbol;Acc:HGNC:2016]
22802	CLCA4	chloride channel accessory 4 [Source:HGNC Symbol;Acc:HGNC:2018]
9403	SELENOF	selenoprotein F [Source:HGNC Symbol;Acc:HGNC:17705]
9653	HS2ST1	heparan sulfate 2-O-sulfotransferase 1 [Source:HGNC Symbol;Acc:HGNC:5193]
5586	PKN2	protein kinase N2 [Source:HGNC Symbol;Acc:HGNC:9406]
2959	GTF2B	general transcription factor IIB [Source:HGNC Symbol;Acc:HGNC:4648]
56267	KYAT3	kynurenine aminotransferase 3 [Source:HGNC Symbol;Acc:HGNC:33238]
163351	GBP6	guanylate binding protein family member 6 [Source:HGNC Symbol;Acc:HGNC:25395]
84230	LRRC8C	leucine rich repeat containing 8 VRAC subunit C [Source:HGNC Symbol;Acc:HGNC:25075]
55144	LRRC8D	leucine rich repeat containing 8 VRAC subunit D [Source:HGNC Symbol;Acc:HGNC:16992]
284695	ZNF326	zinc finger protein 326 [Source:HGNC Symbol;Acc:HGNC:14104]
164045	HFM1	helicase for meiosis 1 [Source:HGNC Symbol;Acc:HGNC:20193]
7049	TGFBR3	transforming growth factor beta receptor 3 [Source:HGNC Symbol;Acc:HGNC:11774]
676	BRDT	bromodomain testis associated [Source:HGNC Symbol;Acc:HGNC:1105]
2672	GFI1	growth factor independent 1 transcriptional repressor [Source:HGNC Symbol;Acc:HGNC:4237]
7813	EVI5	ecotropic viral integration site 5 [Source:HGNC Symbol;Acc:HGNC:3501]
343099	CCDC18	coiled-coil domain containing 18 [Source:HGNC Symbol;Acc:HGNC:30370]
54874	FNBP1L	formin binding protein 1 like [Source:HGNC Symbol;Acc:HGNC:20851]
8412	BCAR3	BCAR3 adaptor protein, NSP family member [Source:HGNC Symbol;Acc:HGNC:973]
9411	ARHGAP29	Rho GTPase activating protein 29 [Source:HGNC Symbol;Acc:HGNC:30207]
126969	SLC44A3	solute carrier family 44 member 3 [Source:HGNC Symbol;Acc:HGNC:28689]
148534	TLCD4	TLC domain containing 4 [Source:HGNC Symbol;Acc:HGNC:26477]
100527978	TLCD4-RWDD3	TLCD4-RWDD3 readthrough [Source:HGNC Symbol;Acc:HGNC:49388]
1806	DPYD	dihydropyrimidine dehydrogenase [Source:HGNC Symbol;Acc:HGNC:3012]
51375	SNX7	sorting nexin 7 [Source:HGNC Symbol;Acc:HGNC:14971]
163404	PLPPR5	phospholipid phosphatase related 5 [Source:HGNC Symbol;Acc:HGNC:31703]
391059	FRRS1	ferric chelate reductase 1 [Source:HGNC Symbol;Acc:HGNC:27622]
8556	CDC14A	cell division cycle 14A [Source:HGNC Symbol;Acc:HGNC:1718]
7412	VCAM1	vascular cell adhesion molecule 1 [Source:HGNC Symbol;Acc:HGNC:12663]
148867	SLC30A7	solute carrier family 30 member 7 [Source:HGNC Symbol;Acc:HGNC:19306]
118427	OLFM3	olfactomedin 3 [Source:HGNC Symbol;Acc:HGNC:17990]
1301	COL11A1	collagen type XI alpha 1 chain [Source:HGNC Symbol;Acc:HGNC:2186]
280	AMY2B	amylase alpha 2B [Source:HGNC Symbol;Acc:HGNC:478]
22854	NTNG1	netrin G1 [Source:HGNC Symbol;Acc:HGNC:23319]
10451	VAV3	vav guanine nucleotide exchange factor 3 [Source:HGNC Symbol;Acc:HGNC:12659]
284611	FAM102B	family with sequence similarity 102 member B [Source:HGNC Symbol;Acc:HGNC:27637]
163479	FNDC7	fibronectin type III domain containing 7 [Source:HGNC Symbol;Acc:HGNC:26668]
6814	STXBP3	syntaxin binding protein 3 [Source:HGNC Symbol;Acc:HGNC:11446]
22911	WDR47	WD repeat domain 47 [Source:HGNC Symbol;Acc:HGNC:29141]
57535	ELAPOR1	endosome-lysosome associated apoptosis and autophagy regulator 1 [Source:HGNC Symbol;Acc:HGNC:29618]
1952	CELSR2	cadherin EGF LAG seven-pass G-type receptor 2 [Source:HGNC Symbol;Acc:HGNC:3231]
84722	PSRC1	proline and serine rich coiled-coil 1 [Source:HGNC Symbol;Acc:HGNC:24472]
6272	SORT1	sortilin 1 [Source:HGNC Symbol;Acc:HGNC:11186]
127002	ATXN7L2	ataxin 7 like 2 [Source:HGNC Symbol;Acc:HGNC:28713]
284613	CYB561D1	cytochrome b561 family member D1 [Source:HGNC Symbol;Acc:HGNC:26804]
2773	GNAI3	G protein subunit alpha i3 [Source:HGNC Symbol;Acc:HGNC:4387]
2946	GSTM2	glutathione S-transferase mu 2 [Source:HGNC Symbol;Acc:HGNC:4634]
2949	GSTM5	glutathione S-transferase mu 5 [Source:HGNC Symbol;Acc:HGNC:4637]
1435	CSF1	colony stimulating factor 1 [Source:HGNC Symbol;Acc:HGNC:2432]
3749	KCNC4	potassium voltage-gated channel subfamily C member 4 [Source:HGNC Symbol;Acc:HGNC:6236]
84432	PROK1	prokineticin 1 [Source:HGNC Symbol;Acc:HGNC:18454]
3744	KCNA10	potassium voltage-gated channel subfamily A member 10 [Source:HGNC Symbol;Acc:HGNC:6219]
3737	KCNA2	potassium voltage-gated channel subfamily A member 2 [Source:HGNC Symbol;Acc:HGNC:6220]
3738	KCNA3	potassium voltage-gated channel subfamily A member 3 [Source:HGNC Symbol;Acc:HGNC:6221]
963	CD53	CD53 molecule [Source:HGNC Symbol;Acc:HGNC:1686]
27159	CHIA	chitinase acidic [Source:HGNC Symbol;Acc:HGNC:17432]
5016	OVGP1	oviductal glycoprotein 1 [Source:HGNC Symbol;Acc:HGNC:8524]
5906	RAP1A	RAP1A, member of RAS oncogene family [Source:HGNC Symbol;Acc:HGNC:9855]
55924	INKA2	inka box actin regulator 2 [Source:HGNC Symbol;Acc:HGNC:28045]
55917	CTTNBP2NL	CTTNBP2 N-terminal like [Source:HGNC Symbol;Acc:HGNC:25330]
7482	WNT2B	Wnt family member 2B [Source:HGNC Symbol;Acc:HGNC:12781]
54879	ST7L	suppression of tumorigenicity 7 like [Source:HGNC Symbol;Acc:HGNC:18441]
389	RHOC	ras homolog family member C [Source:HGNC Symbol;Acc:HGNC:669]
333926	PPM1J	protein phosphatase, Mg2+/Mn2+ dependent 1J [Source:HGNC Symbol;Acc:HGNC:20785]
6566	SLC16A1	solute carrier family 16 member 1 [Source:HGNC Symbol;Acc:HGNC:10922]
9860	LRIG2	leucine rich repeats and immunoglobulin like domains 2 [Source:HGNC Symbol;Acc:HGNC:20889]
260425	MAGI3	membrane associated guanylate kinase, WW and PDZ domain containing 3 [Source:HGNC Symbol;Acc:HGNC:29647]
54665	RSBN1	round spermatid basic protein 1 [Source:HGNC Symbol;Acc:HGNC:25642]
26191	PTPN22	protein tyrosine phosphatase non-receptor type 22 [Source:HGNC Symbol;Acc:HGNC:9652]
204851	HIPK1	homeodomain interacting protein kinase 1 [Source:HGNC Symbol;Acc:HGNC:19006]
148281	SYT6	synaptotagmin 6 [Source:HGNC Symbol;Acc:HGNC:18638]
51592	TRIM33	tripartite motif containing 33 [Source:HGNC Symbol;Acc:HGNC:16290]
7812	CSDE1	cold shock domain containing E1 [Source:HGNC Symbol;Acc:HGNC:29905]
6847	SYCP1	synaptonemal complex protein 1 [Source:HGNC Symbol;Acc:HGNC:11487]
7252	TSHB	thyroid stimulating hormone subunit beta [Source:HGNC Symbol;Acc:HGNC:12372]
4803	NGF	nerve growth factor [Source:HGNC Symbol;Acc:HGNC:7808]
81839	VANGL1	VANGL planar cell polarity protein 1 [Source:HGNC Symbol;Acc:HGNC:15512]
126868	MAB21L3	mab-21 like 3 [Source:HGNC Symbol;Acc:HGNC:26787]
5738	PTGFRN	prostaglandin F2 receptor inhibitor [Source:HGNC Symbol;Acc:HGNC:9601]
9398	CD101	CD101 molecule [Source:HGNC Symbol;Acc:HGNC:5949]
8458	TTF2	transcription termination factor 2 [Source:HGNC Symbol;Acc:HGNC:12398]
80263	TRIM45	tripartite motif containing 45 [Source:HGNC Symbol;Acc:HGNC:19018]
54855	TENT5C	terminal nucleotidyltransferase 5C [Source:HGNC Symbol;Acc:HGNC:24712]
90874	ZNF697	zinc finger protein 697 [Source:HGNC Symbol;Acc:HGNC:32034]
3158	HMGCS2	3-hydroxy-3-methylglutaryl-CoA synthase 2 [Source:HGNC Symbol;Acc:HGNC:5008]
83998	REG4	regenerating family member 4 [Source:HGNC Symbol;Acc:HGNC:22977]
4853	NOTCH2	notch receptor 2 [Source:HGNC Symbol;Acc:HGNC:7882]
148738	HJV	hemojuvelin BMP co-receptor [Source:HGNC Symbol;Acc:HGNC:4887]
84265	POLR3GL	RNA polymerase III subunit GL [Source:HGNC Symbol;Acc:HGNC:28466]
284615	ANKRD34A	ankyrin repeat domain 34A [Source:HGNC Symbol;Acc:HGNC:27639]
128077	LIX1L	limb and CNS expressed 1 like [Source:HGNC Symbol;Acc:HGNC:28715]
10623	POLR3C	RNA polymerase III subunit C [Source:HGNC Symbol;Acc:HGNC:30076]
27246	RNF115	ring finger protein 115 [Source:HGNC Symbol;Acc:HGNC:18154]
5174	PDZK1	PDZ domain containing 1 [Source:HGNC Symbol;Acc:HGNC:8821]
5565	PRKAB2	protein kinase AMP-activated non-catalytic subunit beta 2 [Source:HGNC Symbol;Acc:HGNC:9379]
607	BCL9	BCL9 transcription coactivator [Source:HGNC Symbol;Acc:HGNC:1008]
2703	GJA8	gap junction protein alpha 8 [Source:HGNC Symbol;Acc:HGNC:4281]
56957	OTUD7B	OTU deubiquitinase 7B [Source:HGNC Symbol;Acc:HGNC:16683]
11311	VPS45	vacuolar protein sorting 45 homolog [Source:HGNC Symbol;Acc:HGNC:14579]
51177	PLEKHO1	pleckstrin homology domain containing O1 [Source:HGNC Symbol;Acc:HGNC:24310]
54460	MRPS21	mitochondrial ribosomal protein S21 [Source:HGNC Symbol;Acc:HGNC:14046]
9129	PRPF3	pre-mRNA processing factor 3 [Source:HGNC Symbol;Acc:HGNC:17348]
23248	RPRD2	regulation of nuclear pre-mRNA domain containing 2 [Source:HGNC Symbol;Acc:HGNC:29039]
4170	MCL1	MCL1 apoptosis regulator, BCL2 family member [Source:HGNC Symbol;Acc:HGNC:6943]
55204	GOLPH3L	golgi phosphoprotein 3 like [Source:HGNC Symbol;Acc:HGNC:24882]
84072	HORMAD1	HORMA domain containing 1 [Source:HGNC Symbol;Acc:HGNC:25245]
1520	CTSS	cathepsin S [Source:HGNC Symbol;Acc:HGNC:2545]
9869	SETDB1	SET domain bifurcated histone lysine methyltransferase 1 [Source:HGNC Symbol;Acc:HGNC:10761]
29956	CERS2	ceramide synthase 2 [Source:HGNC Symbol;Acc:HGNC:14076]
58497	PRUNE1	prune exopolyphosphatase 1 [Source:HGNC Symbol;Acc:HGNC:13420]
126626	GABPB2	GA binding protein transcription factor subunit beta 2 [Source:HGNC Symbol;Acc:HGNC:28441]
10500	SEMA6C	semaphorin 6C [Source:HGNC Symbol;Acc:HGNC:10740]
8394	PIP5K1A	phosphatidylinositol-4-phosphate 5-kinase type 1 alpha [Source:HGNC Symbol;Acc:HGNC:8994]
57592	ZNF687	zinc finger protein 687 [Source:HGNC Symbol;Acc:HGNC:29277]
5298	PI4KB	phosphatidylinositol 4-kinase beta [Source:HGNC Symbol;Acc:HGNC:8984]
8991	SELENBP1	selenium binding protein 1 [Source:HGNC Symbol;Acc:HGNC:10719]
5692	PSMB4	proteasome 20S subunit beta 4 [Source:HGNC Symbol;Acc:HGNC:9541]
11022	TDRKH	tudor and KH domain containing [Source:HGNC Symbol;Acc:HGNC:11713]
353131	LCE1A	late cornified envelope 1A [Source:HGNC Symbol;Acc:HGNC:29459]
6704	SPRR2E	small proline rich protein 2E [Source:HGNC Symbol;Acc:HGNC:11265]
6278	S100A7	S100 calcium binding protein A7 [Source:HGNC Symbol;Acc:HGNC:10497]
57198	ATP8B2	ATPase phospholipid transporting 8B2 [Source:HGNC Symbol;Acc:HGNC:13534]
126668	TDRD10	tudor domain containing 10 [Source:HGNC Symbol;Acc:HGNC:25316]
55585	UBE2Q1	ubiquitin conjugating enzyme E2 Q1 [Source:HGNC Symbol;Acc:HGNC:15698]
103	ADAR	adenosine deaminase RNA specific [Source:HGNC Symbol;Acc:HGNC:225]
3782	KCNN3	potassium calcium-activated channel subfamily N member 3 [Source:HGNC Symbol;Acc:HGNC:6292]
57326	PBXIP1	PBX homeobox interacting protein 1 [Source:HGNC Symbol;Acc:HGNC:21199]
51043	ZBTB7B	zinc finger and BTB domain containing 7B [Source:HGNC Symbol;Acc:HGNC:18668]
127579	DCST2	DC-STAMP domain containing 2 [Source:HGNC Symbol;Acc:HGNC:26562]
2629	GBA	glucosylceramidase beta [Source:HGNC Symbol;Acc:HGNC:4177]
57657	HCN3	hyperpolarization activated cyclic nucleotide gated potassium channel 3 [Source:HGNC Symbol;Acc:HGNC:19183]
5313	PKLR	pyruvate kinase L/R [Source:HGNC Symbol;Acc:HGNC:9020]
2224	FDPS	farnesyl diphosphate synthase [Source:HGNC Symbol;Acc:HGNC:3631]
55870	ASH1L	ASH1 like histone lysine methyltransferase [Source:HGNC Symbol;Acc:HGNC:19088]
7818	DAP3	death associated protein 3 [Source:HGNC Symbol;Acc:HGNC:2673]
23208	SYT11	synaptotagmin 11 [Source:HGNC Symbol;Acc:HGNC:19239]
56893	UBQLN4	ubiquilin 4 [Source:HGNC Symbol;Acc:HGNC:1237]
64218	SEMA4A	semaphorin 4A [Source:HGNC Symbol;Acc:HGNC:10729]
11243	PMF1	polyamine modulated factor 1 [Source:HGNC Symbol;Acc:HGNC:9112]
100527963	PMF1-BGLAP	PMF1-BGLAP readthrough [Source:HGNC Symbol;Acc:HGNC:42953]
632	BGLAP	bone gamma-carboxyglutamate protein [Source:HGNC Symbol;Acc:HGNC:1043]
79957	PAQR6	progestin and adipoQ receptor family member 6 [Source:HGNC Symbol;Acc:HGNC:30132]
23381	SMG5	SMG5 nonsense mediated mRNA decay factor [Source:HGNC Symbol;Acc:HGNC:24644]
9047	SH2D2A	SH2 domain containing 2A [Source:HGNC Symbol;Acc:HGNC:10821]
4914	NTRK1	neurotrophic receptor tyrosine kinase 1 [Source:HGNC Symbol;Acc:HGNC:8031]
3645	INSRR	insulin receptor related receptor [Source:HGNC Symbol;Acc:HGNC:6093]
375033	PEAR1	platelet endothelial aggregation receptor 1 [Source:HGNC Symbol;Acc:HGNC:33631]
912	CD1D	CD1d molecule [Source:HGNC Symbol;Acc:HGNC:1637]
4332	MNDA	myeloid cell nuclear differentiation antigen [Source:HGNC Symbol;Acc:HGNC:7183]
149628	PYHIN1	pyrin and HIN domain family member 1 [Source:HGNC Symbol;Acc:HGNC:28894]
3428	IFI16	interferon gamma inducible protein 16 [Source:HGNC Symbol;Acc:HGNC:5395]
57863	CADM3	cell adhesion molecule 3 [Source:HGNC Symbol;Acc:HGNC:17601]
343413	FCRL6	Fc receptor like 6 [Source:HGNC Symbol;Acc:HGNC:31910]
477	ATP1A2	ATPase Na+/K+ transporting subunit alpha 2 [Source:HGNC Symbol;Acc:HGNC:800]
480	ATP1A4	ATPase Na+/K+ transporting subunit alpha 4 [Source:HGNC Symbol;Acc:HGNC:14073]
844	CASQ1	calsequestrin 1 [Source:HGNC Symbol;Acc:HGNC:1512]
8682	PEA15	proliferation and apoptosis adaptor protein 15 [Source:HGNC Symbol;Acc:HGNC:8822]
50717	DCAF8	DDB1 and CUL4 associated factor 8 [Source:HGNC Symbol;Acc:HGNC:24891]
57216	VANGL2	VANGL planar cell polarity protein 2 [Source:HGNC Symbol;Acc:HGNC:15511]
6504	SLAMF1	signaling lymphocytic activation molecule family member 1 [Source:HGNC Symbol;Acc:HGNC:10903]
962	CD48	CD48 molecule [Source:HGNC Symbol;Acc:HGNC:1683]
100131187	TSTD1	thiosulfate sulfurtransferase like domain containing 1 [Source:HGNC Symbol;Acc:HGNC:35410]
7391	USF1	upstream transcription factor 1 [Source:HGNC Symbol;Acc:HGNC:12593]
257106	ARHGAP30	Rho GTPase activating protein 30 [Source:HGNC Symbol;Acc:HGNC:27414]
81607	NECTIN4	nectin cell adhesion molecule 4 [Source:HGNC Symbol;Acc:HGNC:19688]
5498	PPOX	protoporphyrinogen oxidase [Source:HGNC Symbol;Acc:HGNC:9280]
8703	B4GALT3	beta-1,4-galactosyltransferase 3 [Source:HGNC Symbol;Acc:HGNC:926]
2214	FCGR3A	Fc fragment of IgG receptor IIIa [Source:HGNC Symbol;Acc:HGNC:3619]
84824	FCRLA	Fc receptor like A [Source:HGNC Symbol;Acc:HGNC:18504]
22926	ATF6	activating transcription factor 6 [Source:HGNC Symbol;Acc:HGNC:791]
9722	NOS1AP	nitric oxide synthase 1 adaptor protein [Source:HGNC Symbol;Acc:HGNC:16859]
284680	SPATA46	spermatogenesis associated 46 [Source:HGNC Symbol;Acc:HGNC:27648]
400793	C1orf226	chromosome 1 open reading frame 226 [Source:HGNC Symbol;Acc:HGNC:34351]
5087	PBX1	PBX homeobox 1 [Source:HGNC Symbol;Acc:HGNC:8632]
4009	LMX1A	LIM homeobox transcription factor 1 alpha [Source:HGNC Symbol;Acc:HGNC:6653]
223	ALDH9A1	aldehyde dehydrogenase 9 family member A1 [Source:HGNC Symbol;Acc:HGNC:412]
54499	TMCO1	transmembrane and coiled-coil domains 1 [Source:HGNC Symbol;Acc:HGNC:18188]
7371	UCK2	uridine-cytidine kinase 2 [Source:HGNC Symbol;Acc:HGNC:12562]
57645	POGK	pogo transposable element derived with KRAB domain [Source:HGNC Symbol;Acc:HGNC:18800]
117143	TADA1	transcriptional adaptor 1 [Source:HGNC Symbol;Acc:HGNC:30631]
84944	MAEL	maelstrom spermatogenic transposon silencer [Source:HGNC Symbol;Acc:HGNC:25929]
10223	GPA33	glycoprotein A33 [Source:HGNC Symbol;Acc:HGNC:4445]
919	CD247	CD247 molecule [Source:HGNC Symbol;Acc:HGNC:1677]
375035	SFT2D2	SFT2 domain containing 2 [Source:HGNC Symbol;Acc:HGNC:25140]
1805	DPT	dermatopontin [Source:HGNC Symbol;Acc:HGNC:3011]
481	ATP1B1	ATPase Na+/K+ transporting subunit beta 1 [Source:HGNC Symbol;Acc:HGNC:804]
57821	CCDC181	coiled-coil domain containing 181 [Source:HGNC Symbol;Acc:HGNC:28051]
10560	SLC19A2	solute carrier family 19 member 2 [Source:HGNC Symbol;Acc:HGNC:10938]
2153	F5	coagulation factor V [Source:HGNC Symbol;Acc:HGNC:3542]
5396	PRRX1	paired related homeobox 1 [Source:HGNC Symbol;Acc:HGNC:9142]
2328	FMO3	flavin containing dimethylaniline monoxygenase 3 [Source:HGNC Symbol;Acc:HGNC:3771]
2329	FMO4	flavin containing dimethylaniline monoxygenase 4 [Source:HGNC Symbol;Acc:HGNC:3772]
23215	PRRC2C	proline rich coiled-coil 2C [Source:HGNC Symbol;Acc:HGNC:24903]
26052	DNM3	dynamin 3 [Source:HGNC Symbol;Acc:HGNC:29125]
92346	C1orf105	chromosome 1 open reading frame 105 [Source:HGNC Symbol;Acc:HGNC:29591]
5279	PIGC	phosphatidylinositol glycan anchor biosynthesis class C [Source:HGNC Symbol;Acc:HGNC:8960]
284525	SLC9C2	solute carrier family 9 member C2 (putative) [Source:HGNC Symbol;Acc:HGNC:28664]
149041	RC3H1	ring finger and CCCH-type domains 1 [Source:HGNC Symbol;Acc:HGNC:29434]
9910	RABGAP1L	RAB GTPase activating protein 1 like [Source:HGNC Symbol;Acc:HGNC:24663]
63923	TNN	tenascin N [Source:HGNC Symbol;Acc:HGNC:22942]
7143	TNR	tenascin R [Source:HGNC Symbol;Acc:HGNC:11953]
64326	COP1	COP1 E3 ubiquitin ligase [Source:HGNC Symbol;Acc:HGNC:17440]
460	ASTN1	astrotactin 1 [Source:HGNC Symbol;Acc:HGNC:773]
57795	BRINP2	BMP/retinoic acid inducible neural specific 2 [Source:HGNC Symbol;Acc:HGNC:13746]
89866	SEC16B	SEC16 homolog B, endoplasmic reticulum export factor [Source:HGNC Symbol;Acc:HGNC:30301]
9462	RASAL2	RAS protein activator like 2 [Source:HGNC Symbol;Acc:HGNC:9874]
400797	CLEC20A	C-type lectin domain containing 20A [Source:HGNC Symbol;Acc:HGNC:34521]
9917	FAM20B	FAM20B glycosaminoglycan xylosylkinase [Source:HGNC Symbol;Acc:HGNC:23017]
6646	SOAT1	sterol O-acyltransferase 1 [Source:HGNC Symbol;Acc:HGNC:11177]
126859	AXDND1	axonemal dynein light chain domain containing 1 [Source:HGNC Symbol;Acc:HGNC:26564]
163589	TDRD5	tudor domain containing 5 [Source:HGNC Symbol;Acc:HGNC:20614]
148753	FAM163A	family with sequence similarity 163 member A [Source:HGNC Symbol;Acc:HGNC:28274]
5768	QSOX1	quiescin sulfhydryl oxidase 1 [Source:HGNC Symbol;Acc:HGNC:9756]
89884	LHX4	LIM homeobox 4 [Source:HGNC Symbol;Acc:HGNC:21734]
84320	ACBD6	acyl-CoA binding domain containing 6 [Source:HGNC Symbol;Acc:HGNC:23339]
9213	XPR1	xenotropic and polytropic retrovirus receptor 1 [Source:HGNC Symbol;Acc:HGNC:12827]
57710	KIAA1614	KIAA1614 [Source:HGNC Symbol;Acc:HGNC:29327]
10228	STX6	syntaxin 6 [Source:HGNC Symbol;Acc:HGNC:11441]
777	CACNA1E	calcium voltage-gated channel subunit alpha1 E [Source:HGNC Symbol;Acc:HGNC:1392]
3915	LAMC1	laminin subunit gamma 1 [Source:HGNC Symbol;Acc:HGNC:6492]
23057	NMNAT2	nicotinamide nucleotide adenylyltransferase 2 [Source:HGNC Symbol;Acc:HGNC:16789]
9887	SMG7	SMG7 nonsense mediated mRNA decay factor [Source:HGNC Symbol;Acc:HGNC:16792]
4688	NCF2	neutrophil cytosolic factor 2 [Source:HGNC Symbol;Acc:HGNC:7661]
23179	RGL1	ral guanine nucleotide dissociation stimulator like 1 [Source:HGNC Symbol;Acc:HGNC:30281]
23127	COLGALT2	collagen beta(1-O)galactosyltransferase 2 [Source:HGNC Symbol;Acc:HGNC:16790]
81563	C1orf21	chromosome 1 open reading frame 21 [Source:HGNC Symbol;Acc:HGNC:15494]
116496	NIBAN1	niban apoptosis regulator 1 [Source:HGNC Symbol;Acc:HGNC:16784]
83872	HMCN1	hemicentin 1 [Source:HGNC Symbol;Acc:HGNC:19194]
54953	ODR4	odr-4 GPCR localization factor homolog [Source:HGNC Symbol;Acc:HGNC:24299]
5321	PLA2G4A	phospholipase A2 group IVA [Source:HGNC Symbol;Acc:HGNC:9035]
339479	BRINP3	BMP/retinoic acid inducible neural specific 3 [Source:HGNC Symbol;Acc:HGNC:22393]
343450	KCNT2	potassium sodium-activated channel subfamily T member 2 [Source:HGNC Symbol;Acc:HGNC:18866]
23418	CRB1	crumbs cell polarity complex component 1 [Source:HGNC Symbol;Acc:HGNC:2343]
388722	C1orf53	chromosome 1 open reading frame 53 [Source:HGNC Symbol;Acc:HGNC:30003]
56956	LHX9	LIM homeobox 9 [Source:HGNC Symbol;Acc:HGNC:14222]
2494	NR5A2	nuclear receptor subfamily 5 group A member 2 [Source:HGNC Symbol;Acc:HGNC:7984]
83479	DDX59	DEAD-box helicase 59 [Source:HGNC Symbol;Acc:HGNC:25360]
55765	INAVA	innate immunity activator [Source:HGNC Symbol;Acc:HGNC:25599]
1465	CSRP1	cysteine and glycine rich protein 1 [Source:HGNC Symbol;Acc:HGNC:2469]
89796	NAV1	neuron navigator 1 [Source:HGNC Symbol;Acc:HGNC:15989]
55705	IPO9	importin 9 [Source:HGNC Symbol;Acc:HGNC:19425]
25802	LMOD1	leiomodin 1 [Source:HGNC Symbol;Acc:HGNC:6647]
10440	TIMM17A	translocase of inner mitochondrial membrane 17A [Source:HGNC Symbol;Acc:HGNC:17315]
6051	RNPEP	arginyl aminopeptidase [Source:HGNC Symbol;Acc:HGNC:10078]
1999	ELF3	E74 like ETS transcription factor 3 [Source:HGNC Symbol;Acc:HGNC:3318]
59352	LGR6	leucine rich repeat containing G protein-coupled receptor 6 [Source:HGNC Symbol;Acc:HGNC:19719]
29089	UBE2T	ubiquitin conjugating enzyme E2 T [Source:HGNC Symbol;Acc:HGNC:25009]
4660	PPP1R12B	protein phosphatase 1 regulatory subunit 12B [Source:HGNC Symbol;Acc:HGNC:7619]
127833	SYT2	synaptotagmin 2 [Source:HGNC Symbol;Acc:HGNC:11510]
10765	KDM5B	lysine demethylase 5B [Source:HGNC Symbol;Acc:HGNC:18039]
59349	KLHL12	kelch like family member 12 [Source:HGNC Symbol;Acc:HGNC:19360]
134	ADORA1	adenosine A1 receptor [Source:HGNC Symbol;Acc:HGNC:262]
2331	FMOD	fibromodulin [Source:HGNC Symbol;Acc:HGNC:3774]
493	ATP2B4	ATPase plasma membrane Ca2+ transporting 4 [Source:HGNC Symbol;Acc:HGNC:817]
6635	SNRPE	small nuclear ribonucleoprotein polypeptide E [Source:HGNC Symbol;Acc:HGNC:11161]
22874	PLEKHA6	pleckstrin homology domain containing A6 [Source:HGNC Symbol;Acc:HGNC:17053]
5287	PIK3C2B	phosphatidylinositol-4-phosphate 3-kinase catalytic subunit type 2 beta [Source:HGNC Symbol;Acc:HGNC:8972]
4194	MDM4	MDM4 regulator of p53 [Source:HGNC Symbol;Acc:HGNC:6974]
23114	NFASC	neurofascin [Source:HGNC Symbol;Acc:HGNC:29866]
6900	CNTN2	contactin 2 [Source:HGNC Symbol;Acc:HGNC:2172]
25778	DSTYK	dual serine/threonine and tyrosine protein kinase [Source:HGNC Symbol;Acc:HGNC:29043]
9911	TMCC2	transmembrane and coiled-coil domain family 2 [Source:HGNC Symbol;Acc:HGNC:24239]
55220	KLHDC8A	kelch domain containing 8A [Source:HGNC Symbol;Acc:HGNC:25573]
5129	CDK18	cyclin dependent kinase 18 [Source:HGNC Symbol;Acc:HGNC:8751]
148808	MFSD4A	major facilitator superfamily domain containing 4A [Source:HGNC Symbol;Acc:HGNC:25433]
2005	ELK4	ETS transcription factor ELK4 [Source:HGNC Symbol;Acc:HGNC:3326]
64710	NUCKS1	nuclear casein kinase and cyclin dependent kinase substrate 1 [Source:HGNC Symbol;Acc:HGNC:29923]
8934	RAB29	RAB29, member RAS oncogene family [Source:HGNC Symbol;Acc:HGNC:9789]
148811	PM20D1	peptidase M20 domain containing 1 [Source:HGNC Symbol;Acc:HGNC:26518]
115019	SLC26A9	solute carrier family 26 member 9 [Source:HGNC Symbol;Acc:HGNC:14469]
440712	RHEX	regulator of hemoglobinization and erythroid cell expansion [Source:HGNC Symbol;Acc:HGNC:25341]
9641	IKBKE	inhibitor of nuclear factor kappa B kinase subunit epsilon [Source:HGNC Symbol;Acc:HGNC:14552]
83593	RASSF5	Ras association domain family member 5 [Source:HGNC Symbol;Acc:HGNC:17609]
1380	CR2	complement C3d receptor 2 [Source:HGNC Symbol;Acc:HGNC:2336]
1378	CR1	complement C3b/C4b receptor 1 (Knops blood group) [Source:HGNC Symbol;Acc:HGNC:2334]
4179	CD46	CD46 molecule [Source:HGNC Symbol;Acc:HGNC:6953]
5362	PLXNA2	plexin A2 [Source:HGNC Symbol;Acc:HGNC:9100]
3290	HSD11B1	hydroxysteroid 11-beta dehydrogenase 1 [Source:HGNC Symbol;Acc:HGNC:5208]
255928	SYT14	synaptotagmin 14 [Source:HGNC Symbol;Acc:HGNC:23143]
55733	HHAT	hedgehog acyltransferase [Source:HGNC Symbol;Acc:HGNC:18270]
9926	LPGAT1	lysophosphatidylglycerol acyltransferase 1 [Source:HGNC Symbol;Acc:HGNC:28985]
25896	INTS7	integrator complex subunit 7 [Source:HGNC Symbol;Acc:HGNC:24484]
51514	DTL	denticleless E3 ubiquitin protein ligase homolog [Source:HGNC Symbol;Acc:HGNC:30288]
128387	TATDN3	TatD DNase domain containing 3 [Source:HGNC Symbol;Acc:HGNC:27010]
28982	FLVCR1	FLVCR heme transporter 1 [Source:HGNC Symbol;Acc:HGNC:24682]
79805	VASH2	vasohibin 2 [Source:HGNC Symbol;Acc:HGNC:25723]
26750	RPS6KC1	ribosomal protein S6 kinase C1 [Source:HGNC Symbol;Acc:HGNC:10439]
5629	PROX1	prospero homeobox 1 [Source:HGNC Symbol;Acc:HGNC:9459]
1063	CENPF	centromere protein F [Source:HGNC Symbol;Acc:HGNC:1857]
3776	KCNK2	potassium two pore domain channel subfamily K member 2 [Source:HGNC Symbol;Acc:HGNC:6277]
7399	USH2A	usherin [Source:HGNC Symbol;Acc:HGNC:12601]
2104	ESRRG	estrogen related receptor gamma [Source:HGNC Symbol;Acc:HGNC:3474]
128153	SPATA17	spermatogenesis associated 17 [Source:HGNC Symbol;Acc:HGNC:25184]
7042	TGFB2	transforming growth factor beta 2 [Source:HGNC Symbol;Acc:HGNC:11768]
2058	EPRS1	glutamyl-prolyl-tRNA synthetase 1 [Source:HGNC Symbol;Acc:HGNC:3418]
55699	IARS2	isoleucyl-tRNA synthetase 2, mitochondrial [Source:HGNC Symbol;Acc:HGNC:29685]
25782	RAB3GAP2	RAB3 GTPase activating non-catalytic protein subunit 2 [Source:HGNC Symbol;Acc:HGNC:17168]
79762	C1orf115	chromosome 1 open reading frame 115 [Source:HGNC Symbol;Acc:HGNC:25873]
9015	TAF1A	TATA-box binding protein associated factor, RNA polymerase I subunit A [Source:HGNC Symbol;Acc:HGNC:11532]
55061	SUSD4	sushi domain containing 4 [Source:HGNC Symbol;Acc:HGNC:25470]
824	CAPN2	calpain 2 [Source:HGNC Symbol;Acc:HGNC:1479]
127602	DNAH14	dynein axonemal heavy chain 14 [Source:HGNC Symbol;Acc:HGNC:2945]
3930	LBR	lamin B receptor [Source:HGNC Symbol;Acc:HGNC:6518]
2052	EPHX1	epoxide hydrolase 1 [Source:HGNC Symbol;Acc:HGNC:3401]
163859	SDE2	SDE2 telomere maintenance homolog [Source:HGNC Symbol;Acc:HGNC:26643]
3707	ITPKB	inositol-trisphosphate 3-kinase B [Source:HGNC Symbol;Acc:HGNC:6179]
8476	CDC42BPA	CDC42 binding protein kinase alpha [Source:HGNC Symbol;Acc:HGNC:1737]
339500	ZNF678	zinc finger protein 678 [Source:HGNC Symbol;Acc:HGNC:28652]
339501	PRSS38	serine protease 38 [Source:HGNC Symbol;Acc:HGNC:29625]
7483	WNT9A	Wnt family member 9A [Source:HGNC Symbol;Acc:HGNC:12778]
149603	RNF187	ring finger protein 187 [Source:HGNC Symbol;Acc:HGNC:27146]
55746	NUP133	nucleoporin 133 [Source:HGNC Symbol;Acc:HGNC:18016]
23456	ABCB10	ATP binding cassette subfamily B member 10 [Source:HGNC Symbol;Acc:HGNC:41]
27097	TAF5L	TATA-box binding protein associated factor 5 like [Source:HGNC Symbol;Acc:HGNC:17304]
2590	GALNT2	polypeptide N-acetylgalactosaminyltransferase 2 [Source:HGNC Symbol;Acc:HGNC:4124]
79605	PGBD5	piggyBac transposable element derived 5 [Source:HGNC Symbol;Acc:HGNC:19405]
375061	FAM89A	family with sequence similarity 89 member A [Source:HGNC Symbol;Acc:HGNC:25057]
128061	C1orf131	chromosome 1 open reading frame 131 [Source:HGNC Symbol;Acc:HGNC:25332]
8443	GNPAT	glyceronephosphate O-acyltransferase [Source:HGNC Symbol;Acc:HGNC:4416]
149371	EXOC8	exocyst complex component 8 [Source:HGNC Symbol;Acc:HGNC:24659]
83932	SPRTN	SprT-like N-terminal domain [Source:HGNC Symbol;Acc:HGNC:25356]
54583	EGLN1	egl-9 family hypoxia inducible factor 1 [Source:HGNC Symbol;Acc:HGNC:1232]
27185	DISC1	DISC1 scaffold protein [Source:HGNC Symbol;Acc:HGNC:2888]
57568	SIPA1L2	signal induced proliferation associated 1 like 2 [Source:HGNC Symbol;Acc:HGNC:23800]
80003	PCNX2	pecanex 2 [Source:HGNC Symbol;Acc:HGNC:8736]
3775	KCNK1	potassium two pore domain channel subfamily K member 1 [Source:HGNC Symbol;Acc:HGNC:6272]
148641	SLC35F3	solute carrier family 35 member F3 [Source:HGNC Symbol;Acc:HGNC:23616]
6894	TARBP1	TAR (HIV-1) RNA binding protein 1 [Source:HGNC Symbol;Acc:HGNC:11568]
23029	RBM34	RNA binding motif protein 34 [Source:HGNC Symbol;Acc:HGNC:28965]
6905	TBCE	tubulin folding cofactor E [Source:HGNC Symbol;Acc:HGNC:11582]
148789	B3GALNT2	beta-1,3-N-acetylgalactosaminyltransferase 2 [Source:HGNC Symbol;Acc:HGNC:28596]
2786	GNG4	G protein subunit gamma 4 [Source:HGNC Symbol;Acc:HGNC:4407]
4811	NID1	nidogen 1 [Source:HGNC Symbol;Acc:HGNC:7821]
7107	GPR137B	G protein-coupled receptor 137B [Source:HGNC Symbol;Acc:HGNC:11862]
56605	ERO1B	endoplasmic reticulum oxidoreductase 1 beta [Source:HGNC Symbol;Acc:HGNC:14355]
128178	EDARADD	EDAR associated death domain [Source:HGNC Symbol;Acc:HGNC:14341]
3964	LGALS8	galectin 8 [Source:HGNC Symbol;Acc:HGNC:6569]
55127	HEATR1	HEAT repeat containing 1 [Source:HGNC Symbol;Acc:HGNC:25517]
6262	RYR2	ryanodine receptor 2 [Source:HGNC Symbol;Acc:HGNC:10484]
1131	CHRM3	cholinergic receptor muscarinic 3 [Source:HGNC Symbol;Acc:HGNC:1952]
56776	FMN2	formin 2 [Source:HGNC Symbol;Acc:HGNC:14074]
64388	GREM2	gremlin 2, DAN family BMP antagonist [Source:HGNC Symbol;Acc:HGNC:17655]
6000	RGS7	regulator of G protein signaling 7 [Source:HGNC Symbol;Acc:HGNC:10003]
8564	KMO	kynurenine 3-monooxygenase [Source:HGNC Symbol;Acc:HGNC:6381]
23596	OPN3	opsin 3 [Source:HGNC Symbol;Acc:HGNC:14007]
128025	WDR64	WD repeat domain 64 [Source:HGNC Symbol;Acc:HGNC:26570]
440738	MAP1LC3C	microtubule associated protein 1 light chain 3 gamma [Source:HGNC Symbol;Acc:HGNC:13353]
200150	PLD5	phospholipase D family member 5 [Source:HGNC Symbol;Acc:HGNC:26879]
9859	CEP170	centrosomal protein 170 [Source:HGNC Symbol;Acc:HGNC:28920]
10806	SDCCAG8	SHH signaling and ciliogenesis regulator SDCCAG8 [Source:HGNC Symbol;Acc:HGNC:10671]
10000	AKT3	AKT serine/threonine kinase 3 [Source:HGNC Symbol;Acc:HGNC:393]
257044	CATSPERE	catsper channel auxiliary subunit epsilon [Source:HGNC Symbol;Acc:HGNC:28491]
84288	EFCAB2	EF-hand calcium binding domain 2 [Source:HGNC Symbol;Acc:HGNC:28166]
55083	KIF26B	kinesin family member 26B [Source:HGNC Symbol;Acc:HGNC:25484]
64754	SMYD3	SET and MYND domain containing 3 [Source:HGNC Symbol;Acc:HGNC:15513]
163882	CNST	consortin, connexin sorting protein [Source:HGNC Symbol;Acc:HGNC:26486]
51097	SCCPDH	saccharopine dehydrogenase (putative) [Source:HGNC Symbol;Acc:HGNC:24275]
114548	NLRP3	NLR family pyrin domain containing 3 [Source:HGNC Symbol;Acc:HGNC:16400]
25893	TRIM58	tripartite motif containing 58 [Source:HGNC Symbol;Acc:HGNC:24150]
284521	OR2L13	olfactory receptor family 2 subfamily L member 13 [Source:HGNC Symbol;Acc:HGNC:19578]
26696	OR2T1	olfactory receptor family 2 subfamily T member 1 [Source:HGNC Symbol;Acc:HGNC:8277]
646627	LYPD8	LY6/PLAUR domain containing 8 [Source:HGNC Symbol;Acc:HGNC:44208]
26751	SH3YL1	SH3 and SYLF domain containing 1 [Source:HGNC Symbol;Acc:HGNC:29546]
52	ACP1	acid phosphatase 1 [Source:HGNC Symbol;Acc:HGNC:122]
129787	TMEM18	transmembrane protein 18 [Source:HGNC Symbol;Acc:HGNC:25257]
54221	SNTG2	syntrophin gamma 2 [Source:HGNC Symbol;Acc:HGNC:13741]
7837	PXDN	peroxidasin [Source:HGNC Symbol;Acc:HGNC:14966]
23040	MYT1L	myelin transcription factor 1 like [Source:HGNC Symbol;Acc:HGNC:7623]
7260	EIPR1	EARP complex and GARP complex interacting protein 1 [Source:HGNC Symbol;Acc:HGNC:12383]
78989	COLEC11	collectin subfamily member 11 [Source:HGNC Symbol;Acc:HGNC:17213]
55821	ALLC	allantoicase [Source:HGNC Symbol;Acc:HGNC:17377]
728597	DCDC2C	doublecortin domain containing 2C [Source:HGNC Symbol;Acc:HGNC:32696]
129607	CMPK2	cytidine/uridine monophosphate kinase 2 [Source:HGNC Symbol;Acc:HGNC:27015]
9781	RNF144A	ring finger protein 144A [Source:HGNC Symbol;Acc:HGNC:20457]
129642	MBOAT2	membrane bound O-acyltransferase domain containing 2 [Source:HGNC Symbol;Acc:HGNC:25193]
8853	ASAP2	ArfGAP with SH3 domain, ankyrin repeat and PH domain 2 [Source:HGNC Symbol;Acc:HGNC:2721]
9270	ITGB1BP1	integrin subunit beta 1 binding protein 1 [Source:HGNC Symbol;Acc:HGNC:23927]
29841	GRHL1	grainyhead like transcription factor 1 [Source:HGNC Symbol;Acc:HGNC:17923]
192668	CYS1	cystin 1 [Source:HGNC Symbol;Acc:HGNC:18525]
3241	HPCAL1	hippocalcin like 1 [Source:HGNC Symbol;Acc:HGNC:5145]
10130	PDIA6	protein disulfide isomerase family A member 6 [Source:HGNC Symbol;Acc:HGNC:30168]
130814	SLC66A3	solute carrier family 66 member 3 [Source:HGNC Symbol;Acc:HGNC:28503]
1876	E2F6	E2F transcription factor 6 [Source:HGNC Symbol;Acc:HGNC:3120]
9687	GREB1	growth regulating estrogen receptor binding 1 [Source:HGNC Symbol;Acc:HGNC:24885]
23620	NTSR2	neurotensin receptor 2 [Source:HGNC Symbol;Acc:HGNC:8040]
23175	LPIN1	lipin 1 [Source:HGNC Symbol;Acc:HGNC:13345]
51594	NBAS	NBAS subunit of NRZ tethering complex [Source:HGNC Symbol;Acc:HGNC:15625]
4613	MYCN	MYCN proto-oncogene, bHLH transcription factor [Source:HGNC Symbol;Acc:HGNC:7559]
81553	CYRIA	CYFIP related Rac1 interactor A [Source:HGNC Symbol;Acc:HGNC:25373]
3790	KCNS3	potassium voltage-gated channel modifier subfamily S member 3 [Source:HGNC Symbol;Acc:HGNC:6302]
130497	OSR1	odd-skipped related transcription factor 1 [Source:HGNC Symbol;Acc:HGNC:8111]
64342	HS1BP3	HCLS1 binding protein 3 [Source:HGNC Symbol;Acc:HGNC:24979]
114818	KLHL29	kelch like family member 29 [Source:HGNC Symbol;Acc:HGNC:29404]
51639	SF3B6	splicing factor 3b subunit 6 [Source:HGNC Symbol;Acc:HGNC:30096]
9540	TP53I3	tumor protein p53 inducible protein 3 [Source:HGNC Symbol;Acc:HGNC:19373]
50618	ITSN2	intersectin 2 [Source:HGNC Symbol;Acc:HGNC:6184]
8648	NCOA1	nuclear receptor coactivator 1 [Source:HGNC Symbol;Acc:HGNC:7668]
109	ADCY3	adenylate cyclase 3 [Source:HGNC Symbol;Acc:HGNC:234]
22979	EFR3B	EFR3 homolog B [Source:HGNC Symbol;Acc:HGNC:29155]
5443	POMC	proopiomelanocortin [Source:HGNC Symbol;Acc:HGNC:9201]
1788	DNMT3A	DNA methyltransferase 3 alpha [Source:HGNC Symbol;Acc:HGNC:2978]
1838	DTNB	dystrobrevin beta [Source:HGNC Symbol;Acc:HGNC:3058]
55252	ASXL2	ASXL transcriptional regulator 2 [Source:HGNC Symbol;Acc:HGNC:23805]
3797	KIF3C	kinesin family member 3C [Source:HGNC Symbol;Acc:HGNC:6321]
9381	OTOF	otoferlin [Source:HGNC Symbol;Acc:HGNC:8515]
339778	FAM166C	family with sequence similarity 166 member C [Source:HGNC Symbol;Acc:HGNC:27938]
3777	KCNK3	potassium two pore domain channel subfamily K member 3 [Source:HGNC Symbol;Acc:HGNC:6278]
56896	DPYSL5	dihydropyrimidinase like 5 [Source:HGNC Symbol;Acc:HGNC:20637]
22924	MAPRE3	microtubule associated protein RP/EB family member 3 [Source:HGNC Symbol;Acc:HGNC:6892]
3795	KHK	ketohexokinase [Source:HGNC Symbol;Acc:HGNC:6315]
10669	CGREF1	cell growth regulator with EF-hand domain 1 [Source:HGNC Symbol;Acc:HGNC:16962]
84696	ABHD1	abhydrolase domain containing 1 [Source:HGNC Symbol;Acc:HGNC:17553]
10113	PREB	prolactin regulatory element binding [Source:HGNC Symbol;Acc:HGNC:9356]
8884	SLC5A6	solute carrier family 5 member 6 [Source:HGNC Symbol;Acc:HGNC:11041]
51374	ATRAID	all-trans retinoic acid induced differentiation factor [Source:HGNC Symbol;Acc:HGNC:24090]
790	CAD	carbamoyl-phosphate synthetase 2, aspartate transcarbamylase, and dihydroorotase [Source:HGNC Symbol;Acc:HGNC:1424]
2976	GTF3C2	general transcription factor IIIC subunit 2 [Source:HGNC Symbol;Acc:HGNC:4665]
5496	PPM1G	protein phosphatase, Mg2+/Mn2+ dependent 1G [Source:HGNC Symbol;Acc:HGNC:9278]
26160	IFT172	intraflagellar transport 172 [Source:HGNC Symbol;Acc:HGNC:30391]
2646	GCKR	glucokinase regulator [Source:HGNC Symbol;Acc:HGNC:4196]
22950	SLC4A1AP	solute carrier family 4 member 1 adaptor protein [Source:HGNC Symbol;Acc:HGNC:13813]
9553	MRPL33	mitochondrial ribosomal protein L33 [Source:HGNC Symbol;Acc:HGNC:14487]
64080	RBKS	ribokinase [Source:HGNC Symbol;Acc:HGNC:30325]
9577	BABAM2	BRISC and BRCA1 A complex member 2 [Source:HGNC Symbol;Acc:HGNC:1106]
23160	WDR43	WD repeat domain 43 [Source:HGNC Symbol;Acc:HGNC:28945]
79745	CLIP4	CAP-Gly domain containing linker protein family member 4 [Source:HGNC Symbol;Acc:HGNC:26108]
238	ALK	ALK receptor tyrosine kinase [Source:HGNC Symbol;Acc:HGNC:427]
81606	LBH	LBH regulator of WNT signaling pathway [Source:HGNC Symbol;Acc:HGNC:29532]
253558	LCLAT1	lysocardiolipin acyltransferase 1 [Source:HGNC Symbol;Acc:HGNC:26756]
92291	CAPN13	calpain 13 [Source:HGNC Symbol;Acc:HGNC:16663]
79623	GALNT14	polypeptide N-acetylgalactosaminyltransferase 14 [Source:HGNC Symbol;Acc:HGNC:22946]
51072	MEMO1	mediator of cell motility 1 [Source:HGNC Symbol;Acc:HGNC:14014]
84661	DPY30	dpy-30 histone methyltransferase complex regulatory subunit [Source:HGNC Symbol;Acc:HGNC:24590]
55676	SLC30A6	solute carrier family 30 member 6 [Source:HGNC Symbol;Acc:HGNC:19305]
84272	YIPF4	Yip1 domain family member 4 [Source:HGNC Symbol;Acc:HGNC:28145]
57448	BIRC6	baculoviral IAP repeat containing 6 [Source:HGNC Symbol;Acc:HGNC:13516]
55622	TTC27	tetratricopeptide repeat domain 27 [Source:HGNC Symbol;Acc:HGNC:25986]
4052	LTBP1	latent transforming growth factor beta binding protein 1 [Source:HGNC Symbol;Acc:HGNC:6714]
5212	VIT	vitrin [Source:HGNC Symbol;Acc:HGNC:12697]
54497	HEATR5B	HEAT repeat containing 5B [Source:HGNC Symbol;Acc:HGNC:29273]
5610	EIF2AK2	eukaryotic translation initiation factor 2 alpha kinase 2 [Source:HGNC Symbol;Acc:HGNC:9437]
391365	SULT6B1	sulfotransferase family 6B member 1 [Source:HGNC Symbol;Acc:HGNC:33433]
25797	QPCT	glutaminyl-peptide cyclotransferase [Source:HGNC Symbol;Acc:HGNC:9753]
151393	RMDN2	regulator of microtubule dynamics 2 [Source:HGNC Symbol;Acc:HGNC:26567]
6432	SRSF7	serine and arginine rich splicing factor 7 [Source:HGNC Symbol;Acc:HGNC:10789]
100271715	ARHGEF33	Rho guanine nucleotide exchange factor 33 [Source:HGNC Symbol;Acc:HGNC:37252]
6654	SOS1	SOS Ras/Rac guanine nucleotide exchange factor 1 [Source:HGNC Symbol;Acc:HGNC:11187]
8491	MAP4K3	mitogen-activated protein kinase kinase kinase kinase 3 [Source:HGNC Symbol;Acc:HGNC:6865]
130733	TMEM178A	transmembrane protein 178A [Source:HGNC Symbol;Acc:HGNC:28517]
6546	SLC8A1	solute carrier family 8 member A1 [Source:HGNC Symbol;Acc:HGNC:11068]
400950	C2orf91	chromosome 2 putative open reading frame 91 [Source:HGNC Symbol;Acc:HGNC:42966]
27436	EML4	EMAP like 4 [Source:HGNC Symbol;Acc:HGNC:1316]
9167	COX7A2L	cytochrome c oxidase subunit 7A2 like [Source:HGNC Symbol;Acc:HGNC:2289]
170850	KCNG3	potassium voltage-gated channel modifier subfamily G member 3 [Source:HGNC Symbol;Acc:HGNC:18306]
57504	MTA3	metastasis associated 1 family member 3 [Source:HGNC Symbol;Acc:HGNC:23784]
23498	HAAO	3-hydroxyanthranilate 3,4-dioxygenase [Source:HGNC Symbol;Acc:HGNC:4796]
678	ZFP36L2	ZFP36 ring finger protein like 2 [Source:HGNC Symbol;Acc:HGNC:1108]
63892	THADA	THADA armadillo repeat containing [Source:HGNC Symbol;Acc:HGNC:19217]
130271	PLEKHH2	pleckstrin homology, MyTH4 and FERM domain containing H2 [Source:HGNC Symbol;Acc:HGNC:30506]
51626	DYNC2LI1	dynein cytoplasmic 2 light intermediate chain 1 [Source:HGNC Symbol;Acc:HGNC:24595]
64241	ABCG8	ATP binding cassette subfamily G member 8 [Source:HGNC Symbol;Acc:HGNC:13887]
10128	LRPPRC	leucine rich pentatricopeptide repeat containing [Source:HGNC Symbol;Acc:HGNC:15714]
5495	PPM1B	protein phosphatase, Mg2+/Mn2+ dependent 1B [Source:HGNC Symbol;Acc:HGNC:9276]
6519	SLC3A1	solute carrier family 3 member 1 [Source:HGNC Symbol;Acc:HGNC:11025]
79823	CAMKMT	calmodulin-lysine N-methyltransferase [Source:HGNC Symbol;Acc:HGNC:26276]
55133	SRBD1	S1 RNA binding domain 1 [Source:HGNC Symbol;Acc:HGNC:25521]
5581	PRKCE	protein kinase C epsilon [Source:HGNC Symbol;Acc:HGNC:9401]
90423	ATP6V1E2	ATPase H+ transporting V1 subunit E2 [Source:HGNC Symbol;Acc:HGNC:18125]
23433	RHOQ	ras homolog family member Q [Source:HGNC Symbol;Acc:HGNC:17736]
5281	PIGF	phosphatidylinositol glycan anchor biosynthesis class F [Source:HGNC Symbol;Acc:HGNC:8962]
90411	MCFD2	multiple coagulation factor deficiency 2, ER cargo receptor complex subunit [Source:HGNC Symbol;Acc:HGNC:18451]
285051	STPG4	sperm-tail PG-rich repeat containing 4 [Source:HGNC Symbol;Acc:HGNC:26850]
4072	EPCAM	epithelial cell adhesion molecule [Source:HGNC Symbol;Acc:HGNC:11529]
56660	KCNK12	potassium two pore domain channel subfamily K member 12 [Source:HGNC Symbol;Acc:HGNC:6274]
80204	FBXO11	F-box protein 11 [Source:HGNC Symbol;Acc:HGNC:13590]
129285	PPP1R21	protein phosphatase 1 regulatory subunit 21 [Source:HGNC Symbol;Acc:HGNC:30595]
286749	STON1-GTF2A1L	STON1-GTF2A1L readthrough [Source:HGNC Symbol;Acc:HGNC:30651]
11037	STON1	stonin 1 [Source:HGNC Symbol;Acc:HGNC:17003]
11036	GTF2A1L	general transcription factor IIA subunit 1 like [Source:HGNC Symbol;Acc:HGNC:30727]
3973	LHCGR	luteinizing hormone/choriogonadotropin receptor [Source:HGNC Symbol;Acc:HGNC:6585]
9378	NRXN1	neurexin 1 [Source:HGNC Symbol;Acc:HGNC:8008]
51130	ASB3	ankyrin repeat and SOCS box containing 3 [Source:HGNC Symbol;Acc:HGNC:16013]
27248	ERLEC1	endoplasmic reticulum lectin 1 [Source:HGNC Symbol;Acc:HGNC:25222]
98	ACYP2	acylphosphatase 2 [Source:HGNC Symbol;Acc:HGNC:180]
6711	SPTBN1	spectrin beta, non-erythrocytic 1 [Source:HGNC Symbol;Acc:HGNC:11275]
400954	EML6	EMAP like 6 [Source:HGNC Symbol;Acc:HGNC:35412]
57142	RTN4	reticulon 4 [Source:HGNC Symbol;Acc:HGNC:14085]
130162	CLHC1	clathrin heavy chain linker domain containing 1 [Source:HGNC Symbol;Acc:HGNC:26453]
4528	MTIF2	mitochondrial translational initiation factor 2 [Source:HGNC Symbol;Acc:HGNC:7441]
114800	CCDC85A	coiled-coil domain containing 85A [Source:HGNC Symbol;Acc:HGNC:29400]
7444	VRK2	VRK serine/threonine kinase 2 [Source:HGNC Symbol;Acc:HGNC:12719]
55120	FANCL	FA complementation group L [Source:HGNC Symbol;Acc:HGNC:20748]
53335	BCL11A	BAF chromatin remodeling complex subunit BCL11A [Source:HGNC Symbol;Acc:HGNC:13221]
5966	REL	REL proto-oncogene, NF-kB subunit [Source:HGNC Symbol;Acc:HGNC:9954]
150962	PUS10	pseudouridine synthase 10 [Source:HGNC Symbol;Acc:HGNC:26505]
9736	USP34	ubiquitin specific peptidase 34 [Source:HGNC Symbol;Acc:HGNC:20066]
150684	COMMD1	copper metabolism domain containing 1 [Source:HGNC Symbol;Acc:HGNC:23024]
23301	EHBP1	EH domain binding protein 1 [Source:HGNC Symbol;Acc:HGNC:29144]
51057	WDPCP	WD repeat containing planar cell polarity effector [Source:HGNC Symbol;Acc:HGNC:28027]
54812	AFTPH	aftiphilin [Source:HGNC Symbol;Acc:HGNC:25951]
9792	SERTAD2	SERTA domain containing 2 [Source:HGNC Symbol;Acc:HGNC:30784]
23177	CEP68	centrosomal protein 68 [Source:HGNC Symbol;Acc:HGNC:29076]
5861	RAB1A	RAB1A, member RAS oncogene family [Source:HGNC Symbol;Acc:HGNC:9758]
200734	SPRED2	sprouty related EVH1 domain containing 2 [Source:HGNC Symbol;Acc:HGNC:17722]
4211	MEIS1	Meis homeobox 1 [Source:HGNC Symbol;Acc:HGNC:7000]
54465	ETAA1	ETAA1 activator of ATR kinase [Source:HGNC Symbol;Acc:HGNC:24648]
10438	C1D	C1D nuclear receptor corepressor [Source:HGNC Symbol;Acc:HGNC:29911]
84168	ANTXR1	ANTXR cell adhesion molecule 1 [Source:HGNC Symbol;Acc:HGNC:21014]
22848	AAK1	AP2 associated kinase 1 [Source:HGNC Symbol;Acc:HGNC:19679]
151516	ASPRV1	aspartic peptidase retroviral like 1 [Source:HGNC Symbol;Acc:HGNC:26321]
51449	PCYOX1	prenylcysteine oxidase 1 [Source:HGNC Symbol;Acc:HGNC:20588]
7039	TGFA	transforming growth factor alpha [Source:HGNC Symbol;Acc:HGNC:11765]
119	ADD2	adducin 2 [Source:HGNC Symbol;Acc:HGNC:244]
525	ATP6V1B1	ATPase H+ transporting V1 subunit B1 [Source:HGNC Symbol;Acc:HGNC:853]
79998	ANKRD53	ankyrin repeat domain 53 [Source:HGNC Symbol;Acc:HGNC:25691]
27332	ZNF638	zinc finger protein 638 [Source:HGNC Symbol;Acc:HGNC:17894]
8291	DYSF	dysferlin [Source:HGNC Symbol;Acc:HGNC:3097]
56603	CYP26B1	cytochrome P450 family 26 subfamily B member 1 [Source:HGNC Symbol;Acc:HGNC:20581]
23233	EXOC6B	exocyst complex component 6B [Source:HGNC Symbol;Acc:HGNC:17085]
94097	SFXN5	sideroflexin 5 [Source:HGNC Symbol;Acc:HGNC:16073]
150726	FBXO41	F-box protein 41 [Source:HGNC Symbol;Acc:HGNC:29409]
7840	ALMS1	ALMS1 centrosome and basal body associated protein [Source:HGNC Symbol;Acc:HGNC:428]
72	ACTG2	actin gamma 2, smooth muscle [Source:HGNC Symbol;Acc:HGNC:145]
10797	MTHFD2	methylenetetrahydrofolate dehydrogenase (NADP+ dependent) 2, methenyltetrahydrofolate cyclohydrolase [Source:HGNC Symbol;Acc:HGNC:7434]
130951	M1AP	meiosis 1 associated protein [Source:HGNC Symbol;Acc:HGNC:25183]
6869	TACR1	tachykinin receptor 1 [Source:HGNC Symbol;Acc:HGNC:11526]
84141	EVA1A	eva-1 homolog A, regulator of programmed cell death [Source:HGNC Symbol;Acc:HGNC:25816]
80059	LRRTM4	leucine rich repeat transmembrane neuronal 4 [Source:HGNC Symbol;Acc:HGNC:19411]
5968	REG1B	regenerating family member 1 beta [Source:HGNC Symbol;Acc:HGNC:9952]
1496	CTNNA2	catenin alpha 2 [Source:HGNC Symbol;Acc:HGNC:2510]
129293	TRABD2A	TraB domain containing 2A [Source:HGNC Symbol;Acc:HGNC:27013]
83439	TCF7L1	transcription factor 7 like 1 [Source:HGNC Symbol;Acc:HGNC:11640]
6439	SFTPB	surfactant protein B [Source:HGNC Symbol;Acc:HGNC:10801]
84913	ATOH8	atonal bHLH transcription factor 8 [Source:HGNC Symbol;Acc:HGNC:24126]
55037	PTCD3	pentatricopeptide repeat domain 3 [Source:HGNC Symbol;Acc:HGNC:24717]
10989	IMMT	inner membrane mitochondrial protein [Source:HGNC Symbol;Acc:HGNC:6047]
51652	CHMP3	charged multivesicular body protein 3 [Source:HGNC Symbol;Acc:HGNC:29865]
100526767	RNF103-CHMP3	RNF103-CHMP3 readthrough [Source:HGNC Symbol;Acc:HGNC:38847]
925	CD8A	CD8a molecule [Source:HGNC Symbol;Acc:HGNC:1706]
150572	SMYD1	SET and MYND domain containing 1 [Source:HGNC Symbol;Acc:HGNC:20986]
9451	EIF2AK3	eukaryotic translation initiation factor 2 alpha kinase 3 [Source:HGNC Symbol;Acc:HGNC:3255]
400986	ANKRD36C	ankyrin repeat domain 36C [Source:HGNC Symbol;Acc:HGNC:32946]
23397	NCAPH	non-SMC condensin I complex subunit H [Source:HGNC Symbol;Acc:HGNC:1112]
26504	CNNM4	cyclin and CBS domain divalent metal cation transport mediator 4 [Source:HGNC Symbol;Acc:HGNC:105]
26505	CNNM3	cyclin and CBS domain divalent metal cation transport mediator 3 [Source:HGNC Symbol;Acc:HGNC:104]
51252	FAM178B	family with sequence similarity 178 member B [Source:HGNC Symbol;Acc:HGNC:28036]
151313	FAHD2B	fumarylacetoacetate hydrolase domain containing 2B [Source:HGNC Symbol;Acc:HGNC:25318]
200403	VWA3B	von Willebrand factor A domain containing 3B [Source:HGNC Symbol;Acc:HGNC:28385]
1261	CNGA3	cyclic nucleotide gated channel subunit alpha 3 [Source:HGNC Symbol;Acc:HGNC:2150]
3631	INPP4A	inositol polyphosphate-4-phosphatase type I A [Source:HGNC Symbol;Acc:HGNC:6074]
11320	MGAT4A	alpha-1,3-mannosyl-glycoprotein 4-beta-N-acetylglucosaminyltransferase A [Source:HGNC Symbol;Acc:HGNC:7047]
343990	CRACDL	CRACD like [Source:HGNC Symbol;Acc:HGNC:33454]
80705	TSGA10	testis specific 10 [Source:HGNC Symbol;Acc:HGNC:14927]
3899	AFF3	AF4/FMR2 family member 3 [Source:HGNC Symbol;Acc:HGNC:6473]
164832	LONRF2	LON peptidase N-terminal domain and ring finger 2 [Source:HGNC Symbol;Acc:HGNC:24788]
4862	NPAS2	neuronal PAS domain protein 2 [Source:HGNC Symbol;Acc:HGNC:7895]
11138	TBC1D8	TBC1 domain family member 8 [Source:HGNC Symbol;Acc:HGNC:17791]
284996	RNF149	ring finger protein 149 [Source:HGNC Symbol;Acc:HGNC:23137]
9448	MAP4K4	mitogen-activated protein kinase kinase kinase kinase 4 [Source:HGNC Symbol;Acc:HGNC:6866]
7850	IL1R2	interleukin 1 receptor type 2 [Source:HGNC Symbol;Acc:HGNC:5994]
3554	IL1R1	interleukin 1 receptor type 1 [Source:HGNC Symbol;Acc:HGNC:5993]
9392	TGFBRAP1	transforming growth factor beta receptor associated protein 1 [Source:HGNC Symbol;Acc:HGNC:16836]
2274	FHL2	four and a half LIM domains 2 [Source:HGNC Symbol;Acc:HGNC:3703]
8440	NCK2	NCK adaptor protein 2 [Source:HGNC Symbol;Acc:HGNC:7665]
80146	UXS1	UDP-glucuronate decarboxylase 1 [Source:HGNC Symbol;Acc:HGNC:17729]
84620	ST6GAL2	ST6 beta-galactoside alpha-2,6-sialyltransferase 2 [Source:HGNC Symbol;Acc:HGNC:10861]
60482	SLC5A7	solute carrier family 5 member 7 [Source:HGNC Symbol;Acc:HGNC:14025]
9648	GCC2	GRIP and coiled-coil domain containing 2 [Source:HGNC Symbol;Acc:HGNC:23218]
3987	LIMS1	LIM zinc finger domain containing 1 [Source:HGNC Symbol;Acc:HGNC:6616]
165055	CCDC138	coiled-coil domain containing 138 [Source:HGNC Symbol;Acc:HGNC:26531]
151011	SEPTIN10	septin 10 [Source:HGNC Symbol;Acc:HGNC:14349]
4867	NPHP1	nephrocystin 1 [Source:HGNC Symbol;Acc:HGNC:7905]
55289	ACOXL	acyl-CoA oxidase like [Source:HGNC Symbol;Acc:HGNC:25621]
10018	BCL2L11	BCL2 like 11 [Source:HGNC Symbol;Acc:HGNC:994]
10461	MERTK	MER proto-oncogene, tyrosine kinase [Source:HGNC Symbol;Acc:HGNC:7027]
84910	TMEM87B	transmembrane protein 87B [Source:HGNC Symbol;Acc:HGNC:25913]
129804	FBLN7	fibulin 7 [Source:HGNC Symbol;Acc:HGNC:26740]
376940	ZC3H6	zinc finger CCCH-type containing 6 [Source:HGNC Symbol;Acc:HGNC:24762]
150465	TTL	tubulin tyrosine ligase [Source:HGNC Symbol;Acc:HGNC:21586]
84172	POLR1B	RNA polymerase I subunit B [Source:HGNC Symbol;Acc:HGNC:20454]
57628	DPP10	dipeptidyl peptidase like 10 [Source:HGNC Symbol;Acc:HGNC:20823]
54520	CCDC93	coiled-coil domain containing 93 [Source:HGNC Symbol;Acc:HGNC:25611]
6344	SCTR	secretin receptor [Source:HGNC Symbol;Acc:HGNC:10608]
5775	PTPN4	protein tyrosine phosphatase non-receptor type 4 [Source:HGNC Symbol;Acc:HGNC:9656]
57669	EPB41L5	erythrocyte membrane protein band 4.1 like 5 [Source:HGNC Symbol;Acc:HGNC:19819]
2736	GLI2	GLI family zinc finger 2 [Source:HGNC Symbol;Acc:HGNC:4318]
23332	CLASP1	cytoplasmic linker associated protein 1 [Source:HGNC Symbol;Acc:HGNC:17088]
129684	CNTNAP5	contactin associated protein family member 5 [Source:HGNC Symbol;Acc:HGNC:18748]
339761	CYP27C1	cytochrome P450 family 27 subfamily C member 1 [Source:HGNC Symbol;Acc:HGNC:33480]
55677	IWS1	interacts with SUPT6H, CTD assembly factor 1 [Source:HGNC Symbol;Acc:HGNC:25467]
55679	LIMS2	LIM zinc finger domain containing 2 [Source:HGNC Symbol;Acc:HGNC:16084]
55339	WDR33	WD repeat domain 33 [Source:HGNC Symbol;Acc:HGNC:25651]
50649	ARHGEF4	Rho guanine nucleotide exchange factor 4 [Source:HGNC Symbol;Acc:HGNC:684]
130074	FAM168B	family with sequence similarity 168 member B [Source:HGNC Symbol;Acc:HGNC:27016]
2863	GPR39	G protein-coupled receptor 39 [Source:HGNC Symbol;Acc:HGNC:4496]
344148	NCKAP5	NCK associated protein 5 [Source:HGNC Symbol;Acc:HGNC:29847]
4249	MGAT5	alpha-1,6-mannosylglycoprotein 6-beta-N-acetylglucosaminyltransferase [Source:HGNC Symbol;Acc:HGNC:7049]
81615	TMEM163	transmembrane protein 163 [Source:HGNC Symbol;Acc:HGNC:25380]
130013	ACMSD	aminocarboxymuconate semialdehyde decarboxylase [Source:HGNC Symbol;Acc:HGNC:19288]
23518	R3HDM1	R3H domain containing 1 [Source:HGNC Symbol;Acc:HGNC:9757]
80731	THSD7B	thrombospondin type 1 domain containing 7B [Source:HGNC Symbol;Acc:HGNC:29348]
3176	HNMT	histamine N-methyltransferase [Source:HGNC Symbol;Acc:HGNC:5028]
53353	LRP1B	LDL receptor related protein 1B [Source:HGNC Symbol;Acc:HGNC:6693]
8942	KYNU	kynureninase [Source:HGNC Symbol;Acc:HGNC:6469]
55843	ARHGAP15	Rho GTPase activating protein 15 [Source:HGNC Symbol;Acc:HGNC:21030]
79712	GTDC1	glycosyltransferase like domain containing 1 [Source:HGNC Symbol;Acc:HGNC:20887]
9839	ZEB2	zinc finger E-box binding homeobox 2 [Source:HGNC Symbol;Acc:HGNC:14881]
5000	ORC4	origin recognition complex subunit 4 [Source:HGNC Symbol;Acc:HGNC:8490]
55777	MBD5	methyl-CpG binding domain protein 5 [Source:HGNC Symbol;Acc:HGNC:20444]
26122	EPC2	enhancer of polycomb homolog 2 [Source:HGNC Symbol;Acc:HGNC:24543]
130576	LYPD6B	LY6/PLAUR domain containing 6B [Source:HGNC Symbol;Acc:HGNC:27018]
55183	RIF1	replication timing regulatory factor 1 [Source:HGNC Symbol;Acc:HGNC:23207]
4703	NEB	nebulin [Source:HGNC Symbol;Acc:HGNC:7720]
785	CACNB4	calcium voltage-gated channel auxiliary subunit beta 4 [Source:HGNC Symbol;Acc:HGNC:1404]
114793	FMNL2	formin like 2 [Source:HGNC Symbol;Acc:HGNC:18267]
55660	PRPF40A	pre-mRNA processing factor 40 homolog A [Source:HGNC Symbol;Acc:HGNC:16463]
114805	GALNT13	polypeptide N-acetylgalactosaminyltransferase 13 [Source:HGNC Symbol;Acc:HGNC:23242]
2820	GPD2	glycerol-3-phosphate dehydrogenase 2 [Source:HGNC Symbol;Acc:HGNC:4456]
151531	UPP2	uridine phosphorylase 2 [Source:HGNC Symbol;Acc:HGNC:23061]
130940	CCDC148	coiled-coil domain containing 148 [Source:HGNC Symbol;Acc:HGNC:25191]
8502	PKP4	plakophilin 4 [Source:HGNC Symbol;Acc:HGNC:9026]
92196	DAPL1	death associated protein like 1 [Source:HGNC Symbol;Acc:HGNC:21490]
85461	TANC1	tetratricopeptide repeat, ankyrin repeat and coiled-coil containing 1 [Source:HGNC Symbol;Acc:HGNC:29364]
151525	WDSUB1	WD repeat, sterile alpha motif and U-box domain containing 1 [Source:HGNC Symbol;Acc:HGNC:26697]
29994	BAZ2B	bromodomain adjacent to zinc finger domain 2B [Source:HGNC Symbol;Acc:HGNC:963]
64844	MARCHF7	membrane associated ring-CH-type finger 7 [Source:HGNC Symbol;Acc:HGNC:17393]
9936	CD302	CD302 molecule [Source:HGNC Symbol;Acc:HGNC:30843]
100526664	LY75-CD302	LY75-CD302 readthrough [Source:HGNC Symbol;Acc:HGNC:38828]
4065	LY75	lymphocyte antigen 75 [Source:HGNC Symbol;Acc:HGNC:6729]
22925	PLA2R1	phospholipase A2 receptor 1 [Source:HGNC Symbol;Acc:HGNC:9042]
3694	ITGB6	integrin subunit beta 6 [Source:HGNC Symbol;Acc:HGNC:6161]
[truncated: 5,357 more rows]
