# Supplementary material for: Prediction value of the genetic risk of type 2 diabetes on the amnestic mild cognitive impairment conversion to Alzheimer’s disease
Source: Front Aging Neurosci. 2022 Sep 15;14:964463. doi: 10.3389/fnagi.2022.964463 (PMC9521369; doi:10.3389/fnagi.2022.964463)
Supplement: Supplementary file 4 [file Table_4.XLSX]

## Sheet: Sheet1
source	term_name	term_id	adjusted_p_value	negative_log10_of_adjusted_p_value	term_size	query_size	intersection_size	effective_domain_size	intersections
GO:MF	ion binding	GO:0043167	6.49e-14	13.1877	6056	4397	1656	18679	SDF4,MIB2,SKI,PRDM16,CHD5,ZBTB48,PHF13,RERE,CLSTN1,KIF1B,CASZ1,MASP2,MFN2,EFHD2,CLCNKA,PADI1,PADI4,PADI6,PLA2G2F,CDA,KIF17,ECE1,ALPL,HSPG2,EPHB2,RUNX3,TRIM63,LIN28A,DHDDS,GMEB1,YARS1,HPCA,ZMYM1,ZMYM4,STK40,MACF1,HPCAL4,PPT1,RLF,ZMPSTE24,HIVEP3,ZMYND12,KDM4A,KLF17,RNF220,MAST2,TRABD2B,AGBL4,TUT4,GLIS1,OMA1,CYP2J2,PGM1,ROR1,AK4,PDE4B,FPGT-TNNI3K,TNNI3K,LHX8,AK5,IFI44L,DDAH1,CLCA2,CLCA4,PKN2,GTF2B,G…
GO:MF	calcium ion binding	GO:0005509	3.52e-13	12.4537	723	4397	267	18679	SDF4,CLSTN1,MASP2,EFHD2,PADI1,PADI4,PADI6,PLA2G2F,HSPG2,HPCA,MACF1,HPCAL4,CELSR2,SYT6,NOTCH2,S100A7,SYT11,BGLAP,CACNA1E,HMCN1,PLA2G4A,SYT2,NID1,RYR2,EFCAB2,COLEC11,HPCAL1,OTOF,LTBP1,SLC8A1,MCFD2,NRXN1,DYSF,FBLN7,LRP1B,LRP2,SLC25A12,TTN,DNAH7,CPS1,DNER,ITPR1,GRM7,ATP2B2,FBLN2,P4HTM,STAB1,PROS1,CBLB,GUCA1C,CASR,HEG1,PPP2R3A,CLSTN2,PLS1,WDR49,DGKG,SLIT2,KCNIP4,PCDH7,PKD2,PPP3CA,EGF,FAT4,TBC1D9,DCHS2…
GO:MF	protein binding	GO:0005515	1.72e-12	11.7633	14767	4397	3662	18679	SDF4,MIB2,SKI,PRDM16,AJAP1,KCNAB2,CHD5,ZBTB48,PHF13,CAMTA1,PER3,TNFRSF9,RERE,SPSB1,CLSTN1,UBE4B,KIF1B,MASP2,UBIAD1,AGTRAP,MFN2,MIIP,TNFRSF1B,VPS13D,KAZN,FHAD1,EFHD2,PLEKHM2,CLCNKA,ARHGEF19,PADI4,PADI6,RCC2,ARHGEF10L,ACTL8,PAX7,ALDH4A1,AKR7A3,TMCO4,PLA2G2F,UBXN10,CDA,KIF17,SH2D5,EIF4G3,ECE1,ALPL,RAP1GAP,USP48,HSPG2,C1QB,EPHB2,ID3,ELOA,IFNLR1,GRHL3,RUNX3,TRIM63,UBXN11,LIN28A,DHDDS,ARID1A,SFN,WASF2,…
GO:MF	gated channel activity	GO:0022836	3.77e-12	11.4236	343	4397	147	18679	KCNAB2,CLCNKA,GRIK3,CACHD1,CLCA2,CLCA4,KCNC4,KCNA10,KCNA3,KCNN3,HCN3,CACNA1E,KCNT2,KCNK2,RYR2,KCNS3,KCNK3,KCNG3,CNGA3,KCNH7,SCN3A,SCN2A,SCN1A,SCN9A,ITGAV,ANO7,ITPR1,KCNH8,SCN11A,CACNA2D2,CACNA1D,CACNA2D3,KCNAB1,KCNMB3,HTR3E,KCNIP4,GABRB1,TMEM150C,PKD2,GRID2,ASIC5,GLRB,GRIA2,GLRA3,HCN1,ANXA6,GRIA1,GABRB2,KCNIP1,CLIC1,ITPR3,KCNK5,KCNK17,KCNK16,TMEM63B,KCNQ5,CNR1,GRIK2,OPRM1,TTYH3,CACNA2D1,PTK2B,KCN…
GO:MF	ion channel activity	GO:0005216	4.31e-11	10.3653	434	4397	173	18679	KCNAB2,CLCNKA,GRIK3,CACHD1,CLCA2,CLCA4,LRRC8D,KCNC4,KCNA10,KCNA3,KCNN3,HCN3,TMCO1,CACNA1E,KCNT2,SLC26A9,KCNK2,RYR2,KCNS3,KCNK3,KCNG3,CNGA3,KCNH7,SCN3A,SCN2A,SCN1A,SCN9A,ITGAV,ANO7,ITPR1,KCNH8,SCN11A,CACNA2D2,CACNA1D,CACNA2D3,KCNAB1,KCNMB3,HTR3E,TMEM175,KCNIP4,GABRB1,TMEM150C,PKD2,GRID2,ASIC5,GLRB,GRIA2,GLRA3,GPM6A,HCN1,PKD2L2,ANXA6,GRIA1,GABRB2,KCNIP1,CLIC1,ITPR3,KCNK5,KCNK17,KCNK16,TMEM63B,KCNQ5…
GO:MF	cation channel activity	GO:0005261	8e-11	10.0969	338	4397	142	18679	KCNAB2,GRIK3,CACHD1,KCNC4,KCNA10,KCNA3,KCNN3,HCN3,TMCO1,CACNA1E,KCNT2,KCNK2,RYR2,KCNS3,KCNK3,KCNG3,CNGA3,KCNH7,SCN3A,SCN2A,SCN1A,SCN9A,ITGAV,ITPR1,KCNH8,SCN11A,CACNA2D2,CACNA1D,CACNA2D3,KCNAB1,KCNMB3,HTR3E,TMEM175,KCNIP4,PKD2,ASIC5,GRIA2,GPM6A,HCN1,PKD2L2,ANXA6,GRIA1,KCNIP1,ITPR3,KCNK5,KCNK17,KCNK16,TMEM63B,KCNQ5,CNR1,GRIK2,OPRM1,CACNA2D1,ORAI2,TRPV5,PTK2B,KCNU1,KCNB2,CNGB3,KCNS2,KCNQ3,SLC24A2,TR…
GO:MF	cytoskeletal protein binding	GO:0008092	8.87e-11	10.0519	1001	4397	338	18679	MIB2,CLSTN1,KIF1B,PLEKHM2,RCC2,KIF17,TRIM63,WASF2,PHACTR4,HPCA,MACF1,MAST2,AGBL4,PDE4B,SGIP1,TNNI3K,PSRC1,PRUNE1,SYT11,CCDC181,DNM3,CSRP1,LMOD1,RAB29,VASH2,CENPF,USH2A,DISC1,FMN2,KIF26B,SNTG2,KIF3C,DPYSL5,MAPRE3,RMDN2,SLC8A1,EML4,PLEKHH2,LRPPRC,PRKCE,SPTBN1,EML6,ANTXR1,ADD2,ALMS1,CTNNA2,NCK2,BCL2L11,PTPN4,EPB41L5,CLASP1,FMNL2,COBLL1,MYO3B,TTN,TNS1,PTPRN,DES,ARL4C,MLPH,TRAF3IP1,CAV3,PPARG,CLASP2,M…
GO:MF	phosphotransferase activity, alcohol group as acceptor	GO:0016773	1.04e-09	8.98459	690	4397	245	18679	EPHB2,STK40,MAST2,PIK3R3,FGGY,ROR1,FPGT-TNNI3K,TNNI3K,PKN2,TGFBR3,HIPK1,PRKAB2,PKLR,NTRK1,INSRR,FAM20B,CDK18,IKBKE,RPS6KC1,ITPKB,CDC42BPA,AKT3,CAD,RBKS,ALK,LTBP1,PRKCE,VRK2,STK39,MYO3B,TLK1,PDK1,MAP3K20,TTN,CERKL,BMPR2,ERBB4,EPHA4,IRAK2,DCLK3,ULK4,SNRK,MST1R,DCAF1,PXK,EPHA3,EPHA6,GSK3B,MYLK,KALRN,NEK11,EPHB1,GK5,TNIK,PIK3CA,MAP3K13,DGKG,GAK,DGKQ,FGFRL1,FGFR3,GRK4,STK32B,PDGFRA,KIT,EPHA5,CDKL2,MAP…
GO:MF	adenyl ribonucleotide binding	GO:0032559	1.18e-09	8.92835	1564	4397	487	18679	CHD5,KIF1B,KIF17,EPHB2,RUNX3,YARS1,STK40,MAST2,ACOT11,ROR1,AK4,PDE4B,FPGT-TNNI3K,TNNI3K,AK5,PKN2,HFM1,MAGI3,HIPK1,ATP8B2,HCN3,PKLR,NTRK1,INSRR,ATP1A4,UCK2,FAM20B,SOAT1,ACBD6,NMNAT2,KCNT2,DDX59,CDK18,IKBKE,RPS6KC1,EPRS1,IARS2,DNAH14,ITPKB,CDC42BPA,ABCB10,AKT3,KIF26B,NLRP3,CMPK2,ADCY3,KIF3C,CAD,RBKS,ALK,ABCG8,PRKCE,VRK2,ATP6V1B1,ACTG2,TTL,ORC4,STK39,ABCB11,MYO3B,TLK1,PDK1,RAPGEF4,MAP3K20,TTN,DNAH7,…
GO:MF	metal ion transmembrane transporter activity	GO:0046873	1.38e-09	8.85996	429	4397	167	18679	KCNAB2,GRIK3,SLC6A9,CACHD1,KCNC4,KCNA10,KCNA3,KCNN3,HCN3,ATP1A4,TMCO1,ATP1B1,SLC9C2,CACNA1E,KCNT2,KCNK2,RYR2,KCNS3,KCNK3,SLC5A6,SLC8A1,KCNG3,SLC5A7,SLC4A10,KCNH7,SCN3A,SCN2A,SCN1A,SCN9A,ITGAV,ITPR1,ATP2B2,SLC6A11,KCNH8,SCN11A,SLC6A20,CACNA2D2,CACNA1D,CACNA2D3,SLC12A8,SLC9A9,KCNAB1,KCNMB3,CLDN16,TMEM175,KCNIP4,SLC10A4,SLC4A4,PKD2,SLC39A8,ASIC5,GPM6A,SLC12A7,HCN1,PKD2L2,ANXA6,KCNIP1,SLC34A1,MRS2,SL…
GO:MF	adenyl nucleotide binding	GO:0030554	2.22e-09	8.65293	1577	4397	489	18679	CHD5,KIF1B,KIF17,EPHB2,RUNX3,YARS1,STK40,MAST2,ACOT11,ROR1,AK4,PDE4B,FPGT-TNNI3K,TNNI3K,AK5,PKN2,HFM1,MAGI3,HIPK1,ATP8B2,HCN3,PKLR,NTRK1,INSRR,ATP1A4,UCK2,FAM20B,SOAT1,ACBD6,NMNAT2,KCNT2,DDX59,CDK18,IKBKE,RPS6KC1,EPRS1,IARS2,DNAH14,ITPKB,CDC42BPA,ABCB10,AKT3,KIF26B,NLRP3,CMPK2,ADCY3,KIF3C,CAD,RBKS,ALK,ABCG8,PRKCE,VRK2,ATP6V1B1,ACTG2,TTL,ORC4,STK39,ABCB11,MYO3B,TLK1,PDK1,RAPGEF4,MAP3K20,TTN,DNAH7,…
GO:MF	kinase activity	GO:0016301	2.67e-09	8.57338	793	4397	273	18679	EPHB2,STK40,MAST2,PIK3R3,FGGY,ROR1,AK4,FPGT-TNNI3K,TNNI3K,AK5,PKN2,TGFBR3,MAGI3,HIPK1,PRKAB2,PKLR,NTRK1,INSRR,UCK2,FAM20B,CDK18,IKBKE,RPS6KC1,ITPKB,CDC42BPA,AKT3,CMPK2,CAD,GCKR,RBKS,ALK,LTBP1,PRKCE,VRK2,STK39,MYO3B,TLK1,PDK1,MAP3K20,TTN,CERKL,BMPR2,ERBB4,EPHA4,IRAK2,DCLK3,ULK4,SNRK,IP6K2,MST1R,DCAF1,PXK,EPHA3,EPHA6,GSK3B,MYLK,KALRN,NEK11,EPHB1,NME9,GK5,TNIK,PIK3CA,MAP3K13,DGKG,DLG1,GAK,DGKQ,FGFRL…
GO:MF	channel activity	GO:0015267	7.62e-09	8.11778	483	4397	181	18679	KCNAB2,CLCNKA,GRIK3,CACHD1,CLCA2,CLCA4,LRRC8D,KCNC4,KCNA10,KCNA3,GJA8,KCNN3,HCN3,TMCO1,CACNA1E,KCNT2,SLC26A9,KCNK2,RYR2,KCNS3,KCNK3,KCNG3,CNGA3,KCNH7,SCN3A,SCN2A,SCN1A,SCN9A,ITGAV,ANO7,ITPR1,KCNH8,SCN11A,CACNA2D2,CACNA1D,CACNA2D3,KCNAB1,KCNMB3,HTR3E,TMEM175,KCNIP4,GABRB1,TMEM150C,PKD2,GRID2,ASIC5,GLRB,GRIA2,GLRA3,GPM6A,HCN1,PKD2L2,ANXA6,GRIA1,GABRB2,KCNIP1,CLIC1,ITPR3,KCNK5,KCNK17,KCNK16,TMEM63B,…
GO:MF	passive transmembrane transporter activity	GO:0022803	7.62e-09	8.11778	483	4397	181	18679	KCNAB2,CLCNKA,GRIK3,CACHD1,CLCA2,CLCA4,LRRC8D,KCNC4,KCNA10,KCNA3,GJA8,KCNN3,HCN3,TMCO1,CACNA1E,KCNT2,SLC26A9,KCNK2,RYR2,KCNS3,KCNK3,KCNG3,CNGA3,KCNH7,SCN3A,SCN2A,SCN1A,SCN9A,ITGAV,ANO7,ITPR1,KCNH8,SCN11A,CACNA2D2,CACNA1D,CACNA2D3,KCNAB1,KCNMB3,HTR3E,TMEM175,KCNIP4,GABRB1,TMEM150C,PKD2,GRID2,ASIC5,GLRB,GRIA2,GLRA3,GPM6A,HCN1,PKD2L2,ANXA6,GRIA1,GABRB2,KCNIP1,CLIC1,ITPR3,KCNK5,KCNK17,KCNK16,TMEM63B,…
GO:MF	ATP binding	GO:0005524	9.22e-09	8.03504	1500	4397	465	18679	CHD5,KIF1B,KIF17,EPHB2,RUNX3,YARS1,STK40,MAST2,ROR1,AK4,FPGT-TNNI3K,TNNI3K,AK5,PKN2,HFM1,MAGI3,HIPK1,ATP8B2,PKLR,NTRK1,INSRR,ATP1A4,UCK2,FAM20B,NMNAT2,KCNT2,DDX59,CDK18,IKBKE,RPS6KC1,EPRS1,IARS2,DNAH14,ITPKB,CDC42BPA,ABCB10,AKT3,KIF26B,NLRP3,CMPK2,ADCY3,KIF3C,CAD,RBKS,ALK,ABCG8,PRKCE,VRK2,ATP6V1B1,ACTG2,TTL,ORC4,STK39,ABCB11,MYO3B,TLK1,PDK1,MAP3K20,TTN,DNAH7,BMPR2,CPS1,ERBB4,EPHA4,FARSB,UBE2F,TRN…
GO:MF	transporter activity	GO:0005215	9.45e-09	8.02436	1186	4397	380	18679	KCNAB2,SLC25A33,CLCNKA,RHCE,OSCP1,GRIK3,SLC6A9,SLC1A7,CACHD1,SLC44A5,CLCA2,CLCA4,LRRC8D,SLC44A3,SLC30A7,KCNC4,KCNA10,KCNA3,SLC16A1,GJA8,MCL1,ATP8B2,KCNN3,HCN3,ATP1A4,TMCO1,ATP1B1,SLC19A2,SLC9C2,XPR1,CACNA1E,KCNT2,TIMM17A,MFSD4A,SLC26A9,FLVCR1,KCNK2,ABCB10,RYR2,KCNS3,KCNK3,SLC5A6,SLC8A1,COX7A2L,KCNG3,ABCG8,SLC3A1,ATP6V1B1,CNGA3,SLC5A7,SLC4A10,KCNH7,SCN3A,SCN2A,SCN1A,SCN9A,ABCB11,LRP2,SLC25A12,PLEK…
GO:MF	protein kinase activity	GO:0004672	1.64e-08	7.7847	585	4397	210	18679	EPHB2,STK40,MAST2,ROR1,FPGT-TNNI3K,TNNI3K,PKN2,TGFBR3,HIPK1,PRKAB2,NTRK1,INSRR,CDK18,IKBKE,RPS6KC1,CDC42BPA,AKT3,CAD,ALK,LTBP1,PRKCE,VRK2,STK39,MYO3B,TLK1,PDK1,MAP3K20,TTN,BMPR2,ERBB4,EPHA4,IRAK2,DCLK3,ULK4,SNRK,MST1R,DCAF1,PXK,EPHA3,EPHA6,GSK3B,MYLK,KALRN,NEK11,EPHB1,TNIK,PIK3CA,MAP3K13,GAK,FGFRL1,FGFR3,GRK4,STK32B,PDGFRA,KIT,EPHA5,CDKL2,MAPK10,BMPR1B,TBCK,DCLK2,TRIO,MAP3K1,MAST4,STK32A,CSNK1A1,…
GO:MF	ion transmembrane transporter activity	GO:0015075	3.51e-08	7.45491	845	4397	283	18679	KCNAB2,CLCNKA,RHCE,GRIK3,SLC6A9,SLC1A7,CACHD1,CLCA2,CLCA4,LRRC8D,SLC30A7,KCNC4,KCNA10,KCNA3,SLC16A1,KCNN3,HCN3,ATP1A4,TMCO1,ATP1B1,SLC19A2,SLC9C2,XPR1,CACNA1E,KCNT2,SLC26A9,KCNK2,RYR2,KCNS3,KCNK3,SLC5A6,SLC8A1,COX7A2L,KCNG3,SLC3A1,ATP6V1B1,CNGA3,SLC5A7,SLC4A10,KCNH7,SCN3A,SCN2A,SCN1A,SCN9A,SLC25A12,ITGAV,ANO7,ITPR1,ATP2B2,SLC6A11,KCNH8,SCN11A,SLC6A20,SLC25A20,SLC38A3,CACNA2D2,CACNA1D,CACNA2D3,SLC…
GO:MF	anion binding	GO:0043168	3.57e-08	7.44741	2413	4397	701	18679	CHD5,KIF1B,MFN2,PADI4,KIF17,EPHB2,RUNX3,YARS1,STK40,PPT1,MAST2,ROR1,AK4,PDE4B,FPGT-TNNI3K,TNNI3K,AK5,IFI44L,PKN2,GBP6,HFM1,DPYD,GNAI3,GSTM2,RHOC,MAGI3,HIPK1,ATP8B2,HCN3,PKLR,NTRK1,INSRR,ATP1A4,PPOX,UCK2,FMO3,FMO4,DNM3,FAM20B,QSOX1,XPR1,NMNAT2,PLA2G4A,KCNT2,DDX59,SYT2,CDK18,RAB29,IKBKE,HHAT,RPS6KC1,EPRS1,IARS2,DNAH14,ITPKB,CDC42BPA,ABCB10,EGLN1,KMO,AKT3,KIF26B,NLRP3,CMPK2,ADCY3,KIF3C,CAD,GCKR,RBKS…
GO:MF	voltage-gated channel activity	GO:0022832	7.15e-08	7.14581	201	4397	90	18679	KCNAB2,CLCNKA,CACHD1,KCNC4,KCNA10,KCNA3,HCN3,CACNA1E,KCNT2,KCNK2,KCNS3,KCNK3,KCNG3,KCNH7,SCN3A,SCN2A,SCN1A,SCN9A,ITGAV,KCNH8,SCN11A,CACNA2D2,CACNA1D,CACNA2D3,KCNAB1,KCNIP4,PKD2,HCN1,KCNIP1,CLIC1,KCNK5,KCNK17,KCNK16,KCNQ5,CNR1,OPRM1,CACNA2D1,PTK2B,KCNU1,KCNB2,KCNS2,KCNQ3,TMC1,GRIN3A,KCNT1,GRIN1,CACNA1B,CACNB2,KCNMA1,KCNIP2,KCNQ1,ABCC8,KCNA4,KCNK7,CATSPER1,TPCN2,ANO1,SCN2B,KCNJ5,CACNA2D4,CACNA1C,KC…
GO:MF	voltage-gated ion channel activity	GO:0005244	1.38e-07	6.85957	200	4397	89	18679	KCNAB2,CLCNKA,CACHD1,KCNC4,KCNA10,KCNA3,HCN3,CACNA1E,KCNT2,KCNK2,KCNS3,KCNK3,KCNG3,KCNH7,SCN3A,SCN2A,SCN1A,SCN9A,ITGAV,KCNH8,SCN11A,CACNA2D2,CACNA1D,CACNA2D3,KCNAB1,KCNIP4,PKD2,HCN1,KCNIP1,CLIC1,KCNK5,KCNK17,KCNK16,KCNQ5,CNR1,OPRM1,CACNA2D1,PTK2B,KCNU1,KCNB2,KCNS2,KCNQ3,TMC1,GRIN3A,KCNT1,GRIN1,CACNA1B,CACNB2,KCNMA1,KCNIP2,KCNQ1,ABCC8,KCNA4,KCNK7,CATSPER1,TPCN2,ANO1,SCN2B,KCNJ5,CACNA2D4,CACNA1C,KC…
GO:MF	GTPase regulator activity	GO:0030695	2.69e-07	6.57058	484	4397	176	18679	ARHGEF19,RCC2,ARHGEF10L,RAP1GAP,EVI5,BCAR3,VAV3,RABGAP1L,RASAL2,RGL1,RAB3GAP2,SIPA1L2,RGS7,ASAP2,ITGB1BP1,PREB,ARHGEF33,SOS1,TBC1D8,ARHGEF4,ARHGAP15,RAPGEF4,DOCK10,NGEF,SH3BP4,AGAP1,SRGAP3,IQSEC1,FGD5,ALS2CL,DOCK3,ARHGEF3,ARHGAP31,STXBP5L,KALRN,ECT2,MCF2L2,EIF2B5,RGS12,TBC1D14,CPEB2,SLIT2,ARAP2,RHOH,ARHGAP24,FAM13A,TBCK,EGF,TBC1D9,ARHGAP10,TRIO,RANBP3L,ARHGEF28,IQGAP2,WDR41,RASGRF2,RASA1,ARHGAP26…
GO:MF	carbohydrate derivative binding	GO:0097367	2.84e-07	6.54733	2282	4397	661	18679	CHD5,KIF1B,MFN2,CDA,KIF17,EPHB2,RUNX3,YARS1,STK40,PPT1,MAST2,ACOT11,ROR1,AK4,PDE4B,FPGT-TNNI3K,TNNI3K,AK5,IFI44L,PKN2,GBP6,HFM1,TGFBR3,COL11A1,GNAI3,CHIA,RHOC,MAGI3,HIPK1,REG4,PSMB4,ATP8B2,HCN3,PKLR,NTRK1,INSRR,ATP1A4,UCK2,DNM3,FAM20B,SOAT1,ACBD6,NMNAT2,KCNT2,DDX59,LGR6,ADORA1,CDK18,RAB29,IKBKE,HHAT,RPS6KC1,EPRS1,IARS2,DNAH14,ITPKB,CDC42BPA,ABCB10,NID1,GREM2,AKT3,KIF26B,NLRP3,CMPK2,ADCY3,KIF3C,CA…
GO:MF	inorganic molecular entity transmembrane transporter activity	GO:0015318	3.11e-07	6.5075	721	4397	244	18679	KCNAB2,CLCNKA,RHCE,GRIK3,SLC6A9,CACHD1,CLCA2,CLCA4,LRRC8D,KCNC4,KCNA10,KCNA3,KCNN3,HCN3,ATP1A4,TMCO1,ATP1B1,SLC9C2,XPR1,CACNA1E,KCNT2,SLC26A9,KCNK2,RYR2,KCNS3,KCNK3,SLC5A6,SLC8A1,COX7A2L,KCNG3,ATP6V1B1,CNGA3,SLC5A7,SLC4A10,KCNH7,SCN3A,SCN2A,SCN1A,SCN9A,ITGAV,ANO7,ITPR1,ATP2B2,SLC6A11,KCNH8,SCN11A,SLC6A20,CACNA2D2,CACNA1D,CACNA2D3,SLC12A8,SLC9A9,KCNAB1,KCNMB3,HTR3E,CLDN16,ATP13A5,TMEM175,SLC2A9,KC…
GO:MF	actin binding	GO:0003779	4.14e-07	6.38284	449	4397	165	18679	MIB2,WASF2,PHACTR4,HPCA,MACF1,LMOD1,VASH2,FMN2,SNTG2,PLEKHH2,PRKCE,SPTBN1,ANTXR1,ADD2,CTNNA2,NCK2,FMNL2,COBLL1,MYO3B,TTN,TNS1,MLPH,CLASP2,MOBP,MYRIP,PXK,FAM107A,MYH15,MYLK,NCK1,PLS1,ADD1,AFAP1,ABLIM2,SHROOM3,PDLIM5,SYNPO2,PALLD,MYO10,IQGAP2,KLHL3,DIAPH1,ABLIM3,SYNPO,ANXA6,PHACTR1,DAAM2,MYO6,PHACTR2,UTRN,SYNE1,PRKN,PACRG,CAMK2B,COBL,EGFR,HIP1,PPP1R9A,BAIAP2L1,ALKBH4,NOS3,MYOM2,SNTG1,PPP1R42,NCALD,…
GO:MF	transmembrane transporter activity	GO:0022857	5.99e-07	6.22265	1080	4397	342	18679	KCNAB2,SLC25A33,CLCNKA,RHCE,OSCP1,GRIK3,SLC6A9,SLC1A7,CACHD1,SLC44A5,CLCA2,CLCA4,LRRC8D,SLC44A3,SLC30A7,KCNC4,KCNA10,KCNA3,SLC16A1,GJA8,MCL1,KCNN3,HCN3,ATP1A4,TMCO1,ATP1B1,SLC19A2,SLC9C2,XPR1,CACNA1E,KCNT2,TIMM17A,MFSD4A,SLC26A9,FLVCR1,KCNK2,ABCB10,RYR2,KCNS3,KCNK3,SLC5A6,SLC8A1,COX7A2L,KCNG3,ABCG8,SLC3A1,ATP6V1B1,CNGA3,SLC5A7,SLC4A10,KCNH7,SCN3A,SCN2A,SCN1A,SCN9A,ABCB11,SLC25A12,ITGAV,ANO7,ITPR1…
GO:MF	ribonucleotide binding	GO:0032553	7.45e-07	6.12766	1934	4397	568	18679	CHD5,KIF1B,MFN2,KIF17,EPHB2,RUNX3,YARS1,STK40,MAST2,ACOT11,ROR1,AK4,PDE4B,FPGT-TNNI3K,TNNI3K,AK5,IFI44L,PKN2,GBP6,HFM1,GNAI3,RHOC,MAGI3,HIPK1,ATP8B2,HCN3,PKLR,NTRK1,INSRR,ATP1A4,UCK2,DNM3,FAM20B,SOAT1,ACBD6,NMNAT2,KCNT2,DDX59,CDK18,RAB29,IKBKE,HHAT,RPS6KC1,EPRS1,IARS2,DNAH14,ITPKB,CDC42BPA,ABCB10,AKT3,KIF26B,NLRP3,CMPK2,ADCY3,KIF3C,CAD,RBKS,ALK,ABCG8,PRKCE,MTIF2,VRK2,RAB1A,ATP6V1B1,ACTG2,CNGA3,SE…
GO:MF	voltage-gated cation channel activity	GO:0022843	7.96e-07	6.09917	143	4397	68	18679	KCNAB2,CACHD1,KCNC4,KCNA10,KCNA3,HCN3,CACNA1E,KCNT2,KCNK2,KCNS3,KCNK3,KCNG3,KCNH7,ITGAV,KCNH8,CACNA2D2,CACNA1D,CACNA2D3,KCNAB1,PKD2,HCN1,KCNQ5,CNR1,OPRM1,CACNA2D1,PTK2B,KCNB2,KCNS2,KCNQ3,TMC1,GRIN3A,KCNT1,GRIN1,CACNA1B,CACNB2,KCNMA1,KCNIP2,KCNQ1,ABCC8,KCNA4,CATSPER1,TPCN2,KCNJ5,CACNA2D4,CACNA1C,KCNA6,GRIN2B,ABCC9,CACNB3,KCNH5,HCN4,CACNA1H,GRIN2A,KCNG4,KCNJ12,CACNB1,CACNA1G,CACNG5,CACNG4,KCNG2,CAC…
GO:MF	GTPase activator activity	GO:0005096	8.36e-07	6.07771	456	4397	166	18679	ARHGEF19,RCC2,ARHGEF10L,RAP1GAP,EVI5,BCAR3,VAV3,RABGAP1L,RASAL2,RGL1,RAB3GAP2,SIPA1L2,RGS7,ASAP2,PREB,ARHGEF33,SOS1,TBC1D8,ARHGEF4,ARHGAP15,RAPGEF4,DOCK10,NGEF,AGAP1,SRGAP3,IQSEC1,FGD5,ALS2CL,DOCK3,ARHGEF3,ARHGAP31,STXBP5L,KALRN,ECT2,MCF2L2,EIF2B5,RGS12,TBC1D14,ARAP2,ARHGAP24,FAM13A,TBCK,EGF,TBC1D9,ARHGAP10,TRIO,RANBP3L,ARHGEF28,IQGAP2,WDR41,RASGRF2,RASA1,ARHGAP26,THG1L,DOCK2,RGS14,TBC1D9B,RASGEF…
GO:MF	purine ribonucleotide binding	GO:0032555	9.09e-07	6.04129	1917	4397	563	18679	CHD5,KIF1B,MFN2,KIF17,EPHB2,RUNX3,YARS1,STK40,MAST2,ACOT11,ROR1,AK4,PDE4B,FPGT-TNNI3K,TNNI3K,AK5,IFI44L,PKN2,GBP6,HFM1,GNAI3,RHOC,MAGI3,HIPK1,ATP8B2,HCN3,PKLR,NTRK1,INSRR,ATP1A4,UCK2,DNM3,FAM20B,SOAT1,ACBD6,NMNAT2,KCNT2,DDX59,CDK18,RAB29,IKBKE,HHAT,RPS6KC1,EPRS1,IARS2,DNAH14,ITPKB,CDC42BPA,ABCB10,AKT3,KIF26B,NLRP3,CMPK2,ADCY3,KIF3C,CAD,RBKS,ALK,ABCG8,PRKCE,MTIF2,VRK2,RAB1A,ATP6V1B1,ACTG2,CNGA3,SE…
GO:MF	purine nucleotide binding	GO:0017076	1.23901e-06	5.90693	1932	4397	566	18679	CHD5,KIF1B,MFN2,KIF17,EPHB2,RUNX3,YARS1,STK40,MAST2,ACOT11,ROR1,AK4,PDE4B,FPGT-TNNI3K,TNNI3K,AK5,IFI44L,PKN2,GBP6,HFM1,GNAI3,RHOC,MAGI3,HIPK1,ATP8B2,HCN3,PKLR,NTRK1,INSRR,ATP1A4,UCK2,DNM3,FAM20B,SOAT1,ACBD6,NMNAT2,KCNT2,DDX59,CDK18,RAB29,IKBKE,HHAT,RPS6KC1,EPRS1,IARS2,DNAH14,ITPKB,CDC42BPA,ABCB10,AKT3,KIF26B,NLRP3,CMPK2,ADCY3,KIF3C,CAD,RBKS,ALK,ABCG8,PRKCE,MTIF2,VRK2,RAB1A,ATP6V1B1,ACTG2,CNGA3,SE…
GO:MF	cell adhesion molecule binding	GO:0050839	1.26348e-06	5.89843	544	4397	191	18679	EFHD2,SFN,WASF2,COL16A1,MACF1,PLPP3,PKN2,VCAM1,NTNG1,CD1D,TNN,CNTN2,CD46,LGALS8,ITGB1BP1,EPCAM,NRXN1,SPTBN1,RTN4,RAB1A,CTNNA2,FMNL2,PKP4,ITGB6,COBLL1,ITGA6,ITGA4,ITGAV,COL3A1,BMPR2,CNTN6,CNTN4,NISCH,CD47,PHLDB2,CASR,NCK1,NLGN1,DLG1,ADD1,PDLIM5,PALLD,TENM3,CTNND2,CDH18,CDH12,CDH10,ITGA1,ITGA2,DHX29,THBS4,EDIL3,CAST,FGF1,TENM2,CDHR2,CLIC1,HSPA1A,HSP90AB1,UTRN,SNX9,ITGB8,YKT6,EGFR,BAIAP2L1,CDHR3,LAM…
GO:MF	cation binding	GO:0043169	1.30601e-06	5.88405	4353	4397	1177	18679	SDF4,MIB2,SKI,PRDM16,CHD5,ZBTB48,PHF13,RERE,CLSTN1,CASZ1,MASP2,EFHD2,CLCNKA,PADI1,PADI4,PADI6,PLA2G2F,CDA,ECE1,ALPL,HSPG2,TRIM63,LIN28A,DHDDS,GMEB1,HPCA,ZMYM1,ZMYM4,MACF1,HPCAL4,RLF,ZMPSTE24,HIVEP3,ZMYND12,KDM4A,KLF17,RNF220,MAST2,TRABD2B,AGBL4,TUT4,GLIS1,OMA1,CYP2J2,PGM1,PDE4B,TNNI3K,LHX8,DDAH1,CLCA2,CLCA4,GTF2B,GFI1,DPYD,COL11A1,AMY2B,VAV3,CELSR2,CYB561D1,GNAI3,SYT6,TRIM33,TRIM45,ZNF697,NOTCH2,…
GO:MF	metal ion binding	GO:0046872	1.38887e-06	5.85734	4265	4397	1155	18679	SDF4,MIB2,SKI,PRDM16,CHD5,ZBTB48,PHF13,RERE,CLSTN1,CASZ1,MASP2,EFHD2,CLCNKA,PADI1,PADI4,PADI6,PLA2G2F,CDA,ECE1,ALPL,HSPG2,TRIM63,LIN28A,DHDDS,GMEB1,HPCA,ZMYM1,ZMYM4,MACF1,HPCAL4,RLF,ZMPSTE24,HIVEP3,ZMYND12,KDM4A,KLF17,RNF220,MAST2,TRABD2B,AGBL4,TUT4,GLIS1,OMA1,CYP2J2,PGM1,PDE4B,TNNI3K,LHX8,DDAH1,CLCA2,CLCA4,GTF2B,GFI1,DPYD,COL11A1,AMY2B,VAV3,CELSR2,CYB561D1,GNAI3,SYT6,TRIM33,TRIM45,ZNF697,NOTCH2,…
GO:MF	cation transmembrane transporter activity	GO:0008324	1.52218e-06	5.81753	643	4397	219	18679	KCNAB2,RHCE,GRIK3,SLC6A9,CACHD1,SLC30A7,KCNC4,KCNA10,KCNA3,KCNN3,HCN3,ATP1A4,TMCO1,ATP1B1,SLC9C2,CACNA1E,KCNT2,KCNK2,RYR2,KCNS3,KCNK3,SLC5A6,SLC8A1,COX7A2L,KCNG3,ATP6V1B1,CNGA3,SLC5A7,SLC4A10,KCNH7,SCN3A,SCN2A,SCN1A,SCN9A,ITGAV,ITPR1,ATP2B2,SLC6A11,KCNH8,SCN11A,SLC6A20,SLC25A20,SLC38A3,CACNA2D2,CACNA1D,CACNA2D3,SLC12A8,SLC9A9,KCNAB1,KCNMB3,HTR3E,CLDN16,ATP13A5,TMEM175,SLC2A9,KCNIP4,ATP8A1,COX7B2,…
GO:MF	enzyme binding	GO:0019899	1.77963e-06	5.74967	2048	4397	595	18679	SKI,PER3,UBE4B,KIF1B,MFN2,TNFRSF1B,RCC2,RAP1GAP,SFN,PHACTR4,HPCA,AGO1,KDM4A,MAST2,TAL1,FAF1,MIER1,GADD45A,PKN2,GTF2B,EVI5,BCAR3,SORT1,GSTM2,CHIA,INKA2,RHOC,NOTCH2,PRKAB2,RPRD2,ZBTB7B,SYT11,NTRK1,ATP1A4,USF1,NOS1AP,CD247,ATP1B1,DNM3,RABGAP1L,KIAA1614,NCF2,MDM4,RAB29,SLC26A9,IKBKE,RASSF5,EPRS1,RAB3GAP2,EGLN1,RYR2,SMYD3,CNST,SH3YL1,RNF144A,ITGB1BP1,MYCN,NCOA1,MAPRE3,PREB,CAD,GCKR,WDR43,MTA3,LRPPRC,P…
GO:MF	transferase activity, transferring phosphorus-containing groups	GO:0016772	2.04376e-06	5.68957	947	4397	303	18679	EPHB2,STK40,MAST2,PIK3R3,TUT4,FGGY,ROR1,AK4,FPGT-TNNI3K,TNNI3K,AK5,PKN2,TGFBR3,MAGI3,HIPK1,TENT5C,POLR3C,PRKAB2,PKLR,NTRK1,INSRR,UCK2,FAM20B,NMNAT2,CDK18,IKBKE,RPS6KC1,ITPKB,CDC42BPA,AKT3,CMPK2,CAD,GCKR,RBKS,ALK,LTBP1,PRKCE,PIGF,VRK2,STK39,MYO3B,TLK1,PDK1,MAP3K20,TTN,CERKL,BMPR2,ERBB4,EPHA4,TRNT1,IRAK2,DCLK3,ULK4,SNRK,IP6K2,MST1R,DCAF1,PXK,EPHA3,EPHA6,GSK3B,MYLK,KALRN,NEK11,EPHB1,NME9,NMNAT3,GK5,…
GO:MF	inorganic cation transmembrane transporter activity	GO:0022890	2.15711e-06	5.66613	596	4397	205	18679	KCNAB2,RHCE,GRIK3,SLC6A9,CACHD1,KCNC4,KCNA10,KCNA3,KCNN3,HCN3,ATP1A4,TMCO1,ATP1B1,SLC9C2,CACNA1E,KCNT2,KCNK2,RYR2,KCNS3,KCNK3,SLC5A6,SLC8A1,COX7A2L,KCNG3,ATP6V1B1,CNGA3,SLC5A7,SLC4A10,KCNH7,SCN3A,SCN2A,SCN1A,SCN9A,ITGAV,ITPR1,ATP2B2,SLC6A11,KCNH8,SCN11A,SLC6A20,CACNA2D2,CACNA1D,CACNA2D3,SLC12A8,SLC9A9,KCNAB1,KCNMB3,HTR3E,CLDN16,ATP13A5,TMEM175,SLC2A9,KCNIP4,ATP8A1,COX7B2,SLC10A4,SLC4A4,PKD2,SLC39…
GO:MF	calcium ion transmembrane transporter activity	GO:0015085	3.08886e-06	5.5102	135	4397	64	18679	CACHD1,TMCO1,CACNA1E,RYR2,SLC8A1,ITGAV,ITPR1,ATP2B2,CACNA2D2,CACNA1D,CACNA2D3,PKD2,GPM6A,PKD2L2,ANXA6,ITPR3,CNR1,OPRM1,CACNA2D1,ORAI2,TRPV5,SLC24A2,TRPM3,TMC1,GRIN3A,GRIN1,CACNA1B,CACNB2,STIM1,CATSPER1,TPCN2,TRPC6,CUL5,CACNA2D4,CACNA1C,GRIN2B,ITPR2,CACNB3,TRPV4,P2RX4,FAM155A,SLC8A3,SLC24A4,TRPM1,RYR3,ANXA2,CACNA1H,GRIN2A,ATP2A1,PKD1L3,PKD1L2,ATP2C2,TRPV3,ATP2A3,CACNB1,CACNA1G,CACNG5,CACNG4,MCOLN1…
GO:MF	nucleoside-triphosphatase regulator activity	GO:0060589	3.67942e-06	5.43422	526	4397	184	18679	ARHGEF19,RCC2,ARHGEF10L,RAP1GAP,EVI5,BCAR3,VAV3,ATP1B1,RABGAP1L,RASAL2,RGL1,RAB3GAP2,SIPA1L2,RGS7,ASAP2,ITGB1BP1,PREB,ARHGEF33,SOS1,NCAPH,TBC1D8,ARHGEF4,ARHGAP15,RAPGEF4,DOCK10,NGEF,SH3BP4,AGAP1,SRGAP3,IQSEC1,FGD5,ALS2CL,DOCK3,ARHGEF3,ARHGAP31,STXBP5L,KALRN,ECT2,MCF2L2,EIF2B5,RGS12,TBC1D14,CPEB2,SLIT2,ARAP2,RHOH,ARHGAP24,FAM13A,TBCK,EGF,TBC1D9,ARHGAP10,TRIO,RANBP3L,ARHGEF28,IQGAP2,WDR41,RASGRF2,R…
GO:MF	small molecule binding	GO:0036094	4.70315e-06	5.32761	2516	4397	712	18679	CHD5,H6PD,KIF1B,PGD,MFN2,DHRS3,PADI4,CDA,KIF17,EPHB2,ID3,RUNX3,YARS1,STK40,MAST2,ACOT11,ROR1,AK4,PDE4B,FPGT-TNNI3K,TNNI3K,AK5,IFI44L,DDAH1,PKN2,GBP6,HFM1,DPYD,GNAI3,RHOC,MAGI3,HIPK1,ATP8B2,HCN3,PKLR,NTRK1,INSRR,ATP1A4,PPOX,UCK2,FMO3,FMO4,DNM3,FAM20B,SOAT1,QSOX1,LHX4,ACBD6,XPR1,NMNAT2,KCNT2,DDX59,SYT2,ADORA1,CDK18,RAB29,IKBKE,HSD11B1,HHAT,RPS6KC1,EPRS1,IARS2,DNAH14,ITPKB,CDC42BPA,ABCB10,EGLN1,RYR2…
GO:MF	calcium channel activity	GO:0005262	4.95534e-06	5.30493	119	4397	58	18679	CACHD1,TMCO1,CACNA1E,RYR2,ITGAV,ITPR1,CACNA2D2,CACNA1D,CACNA2D3,PKD2,GPM6A,PKD2L2,ANXA6,ITPR3,CNR1,OPRM1,CACNA2D1,ORAI2,TRPV5,SLC24A2,TRPM3,TMC1,GRIN3A,GRIN1,CACNA1B,CACNB2,STIM1,CATSPER1,TPCN2,TRPC6,CUL5,CACNA2D4,CACNA1C,GRIN2B,ITPR2,CACNB3,TRPV4,P2RX4,FAM155A,SLC24A4,TRPM1,RYR3,ANXA2,CACNA1H,GRIN2A,PKD1L3,PKD1L2,TRPV3,CACNB1,CACNA1G,CACNG5,CACNG4,MCOLN1,CACNA1A,CACNG7,TMC2,SLC24A3,CACNG2
GO:MF	purine ribonucleoside triphosphate binding	GO:0035639	1.16215e-05	4.93474	1846	4397	537	18679	CHD5,KIF1B,MFN2,KIF17,EPHB2,RUNX3,YARS1,STK40,MAST2,ROR1,AK4,FPGT-TNNI3K,TNNI3K,AK5,IFI44L,PKN2,GBP6,HFM1,GNAI3,RHOC,MAGI3,HIPK1,ATP8B2,PKLR,NTRK1,INSRR,ATP1A4,UCK2,DNM3,FAM20B,NMNAT2,KCNT2,DDX59,CDK18,RAB29,IKBKE,HHAT,RPS6KC1,EPRS1,IARS2,DNAH14,ITPKB,CDC42BPA,ABCB10,AKT3,KIF26B,NLRP3,CMPK2,ADCY3,KIF3C,CAD,RBKS,ALK,ABCG8,PRKCE,MTIF2,VRK2,RAB1A,ATP6V1B1,ACTG2,SEPTIN10,TTL,ORC4,STK39,ABCB11,MYO3B,T…
GO:MF	nucleoside phosphate binding	GO:1901265	3.20034e-05	4.4948	2177	4397	619	18679	CHD5,H6PD,KIF1B,PGD,MFN2,DHRS3,KIF17,EPHB2,RUNX3,YARS1,STK40,MAST2,ACOT11,ROR1,AK4,PDE4B,FPGT-TNNI3K,TNNI3K,AK5,IFI44L,PKN2,GBP6,HFM1,DPYD,GNAI3,RHOC,MAGI3,HIPK1,ATP8B2,HCN3,PKLR,NTRK1,INSRR,ATP1A4,PPOX,UCK2,FMO3,FMO4,DNM3,FAM20B,SOAT1,QSOX1,LHX4,ACBD6,NMNAT2,KCNT2,DDX59,CDK18,RAB29,IKBKE,HSD11B1,HHAT,RPS6KC1,EPRS1,IARS2,DNAH14,ITPKB,CDC42BPA,ABCB10,KMO,AKT3,KIF26B,NLRP3,CMPK2,ADCY3,KIF3C,CAD,RBK…
GO:MF	nucleotide binding	GO:0000166	3.99471e-05	4.39851	2176	4397	618	18679	CHD5,H6PD,KIF1B,PGD,MFN2,DHRS3,KIF17,EPHB2,RUNX3,YARS1,STK40,MAST2,ACOT11,ROR1,AK4,PDE4B,FPGT-TNNI3K,TNNI3K,AK5,IFI44L,PKN2,GBP6,HFM1,DPYD,GNAI3,RHOC,MAGI3,HIPK1,ATP8B2,HCN3,PKLR,NTRK1,INSRR,ATP1A4,PPOX,UCK2,FMO3,FMO4,DNM3,FAM20B,SOAT1,QSOX1,LHX4,ACBD6,NMNAT2,KCNT2,DDX59,CDK18,RAB29,IKBKE,HSD11B1,HHAT,RPS6KC1,EPRS1,IARS2,DNAH14,ITPKB,CDC42BPA,ABCB10,KMO,AKT3,KIF26B,NLRP3,CMPK2,ADCY3,KIF3C,CAD,RBK…
GO:MF	catalytic activity, acting on a protein	GO:0140096	6.76097e-05	4.16999	2336	4397	657	18679	B3GALT6,MIB2,PRDM16,UBE4B,MASP2,ECE1,USP48,EPHB2,TRIM63,ZDHHC18,PTPRU,PSMB2,STK40,RHBDL2,PPT1,ZMPSTE24,KDM4A,RNF220,MAST2,TRABD2B,AGBL4,OMA1,ATG4C,ROR1,MIER1,FPGT-TNNI3K,TNNI3K,CLCA2,CLCA4,PKN2,GTF2B,TGFBR3,CDC14A,PPM1J,HIPK1,TRIM45,PRKAB2,PSMB4,ASH1L,NTRK1,INSRR,RC3H1,QSOX1,COLGALT2,CDK18,PM20D1,IKBKE,VASH2,RPS6KC1,CDC42BPA,PRSS38,GALNT2,EGLN1,ERO1B,AKT3,SMYD3,TRIM58,RNF144A,PDIA6,NCOA1,CAD,ALK,…
GO:MF	binding	GO:0005488	0.000111609	3.9523	17070	4397	4104	18679	SDF4,MIB2,SKI,PRDM16,AJAP1,KCNAB2,CHD5,ZBTB48,PHF13,CAMTA1,PER3,TNFRSF9,RERE,H6PD,SPSB1,CLSTN1,UBE4B,KIF1B,PGD,CASZ1,MASP2,UBIAD1,AGTRAP,MFN2,MIIP,TNFRSF1B,VPS13D,DHRS3,KAZN,FHAD1,EFHD2,PLEKHM2,CLCNKA,ARHGEF19,PADI1,PADI4,PADI6,RCC2,ARHGEF10L,ACTL8,PAX7,ALDH4A1,AKR7A3,TMCO4,PLA2G2F,UBXN10,CDA,KIF17,SH2D5,EIF4G3,ECE1,ALPL,RAP1GAP,USP48,HSPG2,C1QB,EPHB2,ID3,ELOA,IFNLR1,GRHL3,RUNX3,TRIM63,UBXN11,CRY…
GO:MF	glutamate receptor activity	GO:0008066	0.000117204	3.93106	27	4397	20	18679	GRIK3,GRM7,GRID2,GRIA2,GRIA1,GRM4,GRIK2,GRM1,GRM3,GRM8,PTK2B,GRIN3A,GRIN1,GRID1,GRM5,GRIA4,GRIK4,GRIN2B,GRIN2A,GRIK1
GO:MF	kinase binding	GO:0019900	0.000191788	3.71718	757	4397	241	18679	SKI,PER3,KIF1B,RCC2,SFN,HPCA,FAF1,GADD45A,BCAR3,CHIA,INKA2,RHOC,PRKAB2,NTRK1,ATP1A4,USF1,CD247,ATP1B1,KIAA1614,RYR2,ITGB1BP1,MYCN,MAPRE3,VRK2,BCL11A,CEP68,SPRED2,ADD2,BCL2L11,TBR1,GRB14,STK39,TTN,ITGAV,BMPR2,NBEAL1,EPHA4,UGT1A10,UGT1A7,HDAC4,KAT2B,CLASP2,CDC25A,RHOA,MST1,NISCH,CADPS,CBLB,GSK3B,CASR,NCK1,MAP3K13,DLG1,DGKQ,HTT,JAKMIP1,TBC1D14,RHOH,MOB1B,PDLIM5,UNC5C,BANK1,ANK2,LRBA,SLC12A7,MAP3K1,P…
GO:MF	transferase activity	GO:0016740	0.000222499	3.65267	2341	4397	654	18679	B3GALT6,MIB2,PRDM16,UBE4B,UBIAD1,EPHB2,TRIM63,DHDDS,ZDHHC18,STK40,RNF220,MAST2,PIK3R3,TUT4,FGGY,ROR1,AK4,FPGT-TNNI3K,TNNI3K,ST6GALNAC3,AK5,PKN2,GTF2B,TGFBR3,GSTM2,GSTM5,MAGI3,HIPK1,TRIM33,TRIM45,TENT5C,HMGCS2,POLR3C,PRKAB2,PKLR,FDPS,ASH1L,NTRK1,INSRR,TSTD1,B4GALT3,UCK2,RC3H1,FAM20B,SOAT1,NMNAT2,COLGALT2,PLA2G4A,CDK18,IKBKE,HHAT,RPS6KC1,ITPKB,CDC42BPA,GALNT2,GNPAT,AKT3,SMYD3,TRIM58,CMPK2,RNF144A,M…
GO:MF	calmodulin binding	GO:0005516	0.000882846	3.05411	203	4397	80	18679	KCNN3,SPATA17,ITPKB,RYR2,ADCY3,SLC8A1,SPTBN1,ADD2,TTN,ATP2B2,MYH15,IQCB1,MYLK,MAP6D1,ADD1,WFS1,PPP3CA,MYO10,IQGAP2,RASGRF2,CAMK2A,KCNQ5,MYO6,PDE1C,AEBP1,CAMK2B,ADCY1,EGFR,TRPV5,NOS3,SNTB1,ADCY8,KCNQ3,DAPK1,INVS,CDK5RAP2,GRIN1,CAMK1D,ADD3,KCNQ1,SYT7,PLCB3,MYO7A,CACNA1C,SYT1,TRPV4,NOS1,CAMKK2,MYH6,KCNH5,SLC8A3,AKT1,TJP1,RYR3,MYO5C,MYO5A,UNC13C,MYO1E,DAPK2,MYH11,SNTB2,MYO1C,CAMKK1,MYH3,NOS2,MYO1D,SP…
GO:MF	voltage-gated calcium channel activity	GO:0005245	0.000980033	3.00876	46	4397	27	18679	CACHD1,CACNA1E,ITGAV,CACNA2D2,CACNA1D,CACNA2D3,PKD2,CNR1,OPRM1,CACNA2D1,TMC1,CACNA1B,CACNB2,CATSPER1,TPCN2,CACNA2D4,CACNA1C,CACNB3,CACNA1H,CACNB1,CACNA1G,CACNG5,CACNG4,CACNA1A,CACNG7,TMC2,CACNG2
GO:MF	protein tyrosine kinase activity	GO:0004713	0.00123391	2.90872	144	4397	61	18679	EPHB2,ROR1,HIPK1,NTRK1,INSRR,ALK,TTN,ERBB4,EPHA4,MST1R,EPHA3,EPHA6,EPHB1,FGFRL1,FGFR3,PDGFRA,KIT,EPHA5,PDGFRB,ITK,FLT4,TTBK1,TTK,FRK,IGF2R,EGFR,BLK,PDGFRL,PTK2B,PBK,FGFR1,LYN,PTK2,JAK2,TEK,NTRK2,ROR2,MUSK,ABL1,NRP1,SCYL1,DYRK4,ERBB3,CAMKK2,FLT3,FLT1,LTK,TYRO3,MAP2K1,MAP2K5,PEAK1,NTRK3,FES,IGF1R,MAP2K4,MAP2K6,INSR,MAP2K7,TYK2,JAK3,SRC
GO:MF	transmembrane receptor protein tyrosine kinase activity	GO:0004714	0.00140918	2.85103	126	4397	55	18679	EPHB2,ROR1,NTRK1,INSRR,ALK,ERBB4,EPHA4,MST1R,EPHA3,EPHA6,EPHB1,FGFRL1,FGFR3,PDGFRA,KIT,EPHA5,PDGFRB,ITK,FLT4,TTK,FRK,IGF2R,EGFR,BLK,PDGFRL,PTK2B,PBK,FGFR1,LYN,PTK2,JAK2,TEK,NTRK2,ROR2,MUSK,ABL1,NRP1,DYRK4,ERBB3,FLT3,FLT1,LTK,TYRO3,MAP2K1,MAP2K5,NTRK3,FES,IGF1R,MAP2K4,MAP2K6,INSR,MAP2K7,TYK2,JAK3,SRC
GO:MF	enzyme activator activity	GO:0008047	0.00146084	2.8354	730	4397	229	18679	ARHGEF19,RCC2,ARHGEF10L,RAP1GAP,PHACTR4,EVI5,BCAR3,VAV3,ATP1B1,RABGAP1L,RASAL2,NCF2,RGL1,RAB3GAP2,SIPA1L2,RGS7,ASAP2,PREB,ARHGEF33,SOS1,PRKCE,ETAA1,NCAPH,TBC1D8,ARHGEF4,ARHGAP15,TANK,RAPGEF4,DOCK10,NGEF,AGAP1,SRGAP3,IQSEC1,FGD5,ALS2CL,DOCK3,DCP1A,ARHGEF3,GUCA1C,ARHGAP31,STXBP5L,DTX3L,KALRN,ECT2,PIK3CA,MCF2L2,EIF2B5,DGKQ,RGS12,TBC1D14,ARAP2,MOB1B,FAM47E,ARHGAP24,FAM13A,TBCK,EGF,TBC1D9,ARHGAP10,FBX…
GO:MF	potassium channel activity	GO:0005267	0.00265674	2.57565	125	4397	54	18679	KCNAB2,GRIK3,KCNC4,KCNA10,KCNA3,KCNN3,HCN3,KCNT2,KCNK2,KCNS3,KCNK3,KCNG3,KCNH7,KCNH8,KCNAB1,KCNMB3,TMEM175,KCNIP4,PKD2,HCN1,KCNIP1,KCNK5,KCNK17,KCNK16,KCNQ5,GRIK2,KCNU1,KCNB2,KCNS2,KCNQ3,KCNT1,FXYD4,KCNMA1,KCNIP2,KCNQ1,ABCC8,KCNA4,KCNK7,GRIK4,KCNJ5,KCNA6,ABCC9,KCNMB4,KCNH5,KCNK10,HCN4,KCNG4,KCNJ12,KCNG2,KCNC3,KCNB1,GRIK1,KCNJ6,KCNJ15
GO:MF	protein serine/threonine kinase activity	GO:0004674	0.0028074	2.5517	438	4397	147	18679	STK40,MAST2,TNNI3K,PKN2,TGFBR3,HIPK1,PRKAB2,CDK18,IKBKE,RPS6KC1,CDC42BPA,AKT3,LTBP1,PRKCE,VRK2,STK39,MYO3B,TLK1,MAP3K20,TTN,BMPR2,IRAK2,DCLK3,ULK4,SNRK,DCAF1,GSK3B,MYLK,KALRN,NEK11,TNIK,PIK3CA,MAP3K13,GAK,GRK4,STK32B,CDKL2,MAPK10,BMPR1B,DCLK2,TRIO,MAP3K1,MAST4,STK32A,CSNK1A1,CAMK2A,STK10,MYLK4,MAK,BRD2,CCND3,TTBK1,CILK1,TTK,MAP3K7,SGK1,MAP3K5,MAP3K4,RPS6KA2,STK31,CDK13,CAMK2B,EGFR,CDK14,CDK6,SRPK…
GO:MF	guanyl-nucleotide exchange factor activity	GO:0005085	0.0038514	2.41438	216	4397	82	18679	ARHGEF19,RCC2,ARHGEF10L,BCAR3,VAV3,RGL1,RAB3GAP2,PREB,ARHGEF33,SOS1,ARHGEF4,RAPGEF4,DOCK10,NGEF,IQSEC1,FGD5,DOCK3,ARHGEF3,KALRN,ECT2,MCF2L2,EIF2B5,EGF,TRIO,ARHGEF28,WDR41,RASGRF2,THG1L,DOCK2,RASGEF1C,ARFGEF3,TIAM2,CYTH3,RAPGEF5,ELMO1,DOCK4,DENND2A,ARHGEF10,PSD3,ARFGEF1,PREX2,DENND3,DOCK8,DENND1A,GAPVD1,RALGPS1,VAV2,PSD,ADRB1,DOCK1,DENND2B,DENND5A,SBF2,SERGEF,RAB3IL1,ARHGEF17,IQSEC3,DENND5B,RIC8B,…
GO:MF	transmembrane receptor protein kinase activity	GO:0019199	0.00393927	2.40458	145	4397	60	18679	EPHB2,ROR1,TGFBR3,NTRK1,INSRR,ALK,LTBP1,BMPR2,ERBB4,EPHA4,MST1R,EPHA3,EPHA6,EPHB1,FGFRL1,FGFR3,PDGFRA,KIT,EPHA5,BMPR1B,PDGFRB,ITK,FLT4,TTK,FRK,IGF2R,EGFR,BLK,PDGFRL,PTK2B,PBK,FGFR1,LYN,PTK2,JAK2,TEK,NTRK2,ROR2,MUSK,ENG,ABL1,NRP1,DYRK4,ERBB3,FLT3,FLT1,LTK,TYRO3,MAP2K1,MAP2K5,NTRK3,FES,IGF1R,MAP2K4,MAP2K6,INSR,MAP2K7,TYK2,JAK3,SRC
GO:MF	protein kinase binding	GO:0019901	0.00444001	2.35262	677	4397	212	18679	SKI,RCC2,SFN,FAF1,INKA2,RHOC,PRKAB2,USF1,CD247,ATP1B1,KIAA1614,RYR2,ITGB1BP1,MAPRE3,VRK2,BCL11A,CEP68,SPRED2,ADD2,BCL2L11,TBR1,GRB14,STK39,TTN,ITGAV,BMPR2,NBEAL1,EPHA4,UGT1A10,UGT1A7,HDAC4,KAT2B,CLASP2,CDC25A,RHOA,MST1,NISCH,CADPS,CBLB,GSK3B,CASR,NCK1,MAP3K13,DLG1,TBC1D14,RHOH,PDLIM5,UNC5C,BANK1,ANK2,LRBA,SLC12A7,MAP3K1,PIK3R1,CCNB1,RHOBTB3,PAM,CDC25C,NR3C1,PDGFRB,RGS14,EXOC2,NEDD9,TRIM27,CDKN1A,…
GO:MF	protein-containing complex binding	GO:0044877	0.00590088	2.22908	1304	4397	377	18679	AJAP1,EPHB2,LIN28A,ARID1A,WASF2,COL16A1,MACF1,PLPP3,C8B,TGFBR3,VCAM1,SORT1,GNAI3,PDZK1,USF1,FCGR3A,TMCO1,ATP1B1,TNN,ADORA1,RAB29,CENPF,USH2A,DISC1,NID1,LGALS8,ITGB1BP1,NCOA1,OTOF,MTA3,SLC3A1,EPCAM,SPTBN1,MTIF2,ANTXR1,ADD2,ATP6V1B1,CTNNA2,PTCD3,CD8A,NCK2,FMNL2,ITGB6,GAD1,ITGA6,TTN,ITGA4,ITGAV,COL3A1,CPS1,PTPRN,BOK,CAV3,RARB,CLASP2,ITGA9,LZTFL1,SCAP,NISCH,STAB1,SUCLG2,MYH15,CASR,SNX4,EEFSEC,EPHB1,P…
GO:MF	potassium ion transmembrane transporter activity	GO:0015079	0.00717563	2.14414	160	4397	64	18679	KCNAB2,GRIK3,KCNC4,KCNA10,KCNA3,KCNN3,HCN3,ATP1A4,ATP1B1,SLC9C2,KCNT2,KCNK2,KCNS3,KCNK3,KCNG3,KCNH7,KCNH8,SLC12A8,SLC9A9,KCNAB1,KCNMB3,TMEM175,KCNIP4,PKD2,SLC12A7,HCN1,KCNIP1,KCNK5,KCNK17,KCNK16,KCNQ5,GRIK2,KCNU1,KCNB2,KCNS2,KCNQ3,SLC24A2,KCNT1,FXYD4,KCNMA1,KCNIP2,KCNQ1,ABCC8,KCNA4,KCNK7,GRIK4,KCNJ5,KCNA6,ABCC9,KCNMB4,KCNH5,KCNK10,SLC24A4,SLC12A1,HCN4,KCNG4,KCNJ12,KCNG2,KCNC3,SLC24A3,KCNB1,GRIK1,…
GO:MF	phospholipid binding	GO:0005543	0.00752457	2.12352	452	4397	149	18679	PLA2G2F,PPT1,SGIP1,SNX7,SYT6,SYT11,PLA2G4A,NR5A2,SYT2,RPS6KC1,SH3YL1,SPTBN1,DYSF,PLEKHA3,SESTD1,PARD3B,CPS1,AGAP1,ITPR1,OSBPL10,NISCH,PXK,SNX4,CPNE4,PLD1,RUBCN,ZFYVE28,ARAP2,JCHAIN,SCARB2,DAPP1,SNX25,MYO10,GOLPH3,CERT1,IQGAP2,ARHGAP26,ANXA6,SH3PXD2B,ITPR3,PACSIN1,CPNE5,CGAS,SGK1,SNX9,SYTL3,ADAP1,WIPI2,CYTH3,SNX10,EPDR1,AMPH,HIP1,PCLO,SMURF1,PSD3,CLVS1,TTPA,C8ORF44-SGK3,CPNE3,SNX31,ANXA13,ASAP1,AD…
GO:MF	enzyme regulator activity	GO:0030234	0.00848563	2.07132	911	4397	273	18679	SKI,ARHGEF19,RCC2,ARHGEF10L,RAP1GAP,PHACTR4,EVI5,BCAR3,VAV3,NGF,ATP1B1,RABGAP1L,RASAL2,RGL1,IKBKE,RAB3GAP2,SIPA1L2,RGS7,ASAP2,ITGB1BP1,PREB,ALK,BIRC6,ARHGEF33,SOS1,NCAPH,TBC1D8,ARHGEF4,MGAT5,ARHGAP15,ZEB2,TANK,RAPGEF4,TFPI,DOCK10,NGEF,SAG,SH3BP4,AGAP1,GRM7,SRGAP3,IQSEC1,FGD5,ALS2CL,DOCK3,ITIH4,DCP1A,ARHGEF3,PROS1,GUCA1C,ARHGAP31,STXBP5L,CSTA,KALRN,RARRES1,SERPINI1,ECT2,MCF2L2,EIF2B5,RGS12,TBC1D14…
GO:MF	molecular function regulator	GO:0098772	0.0105199	1.97799	1115	4397	326	18679	SKI,KCNAB2,ARHGEF19,RCC2,ARHGEF10L,RAP1GAP,ID3,PHACTR4,EVI5,BCAR3,VAV3,NGF,ATP1B1,RABGAP1L,RASAL2,RGL1,IKBKE,KCNK2,RAB3GAP2,SIPA1L2,RGS7,PXDN,ASAP2,ITGB1BP1,KCNS3,PREB,ALK,BIRC6,ARHGEF33,SOS1,NCAPH,TBC1D8,DPP10,ARHGEF4,MGAT5,ARHGAP15,ZEB2,LYPD6B,TANK,RAPGEF4,TFPI,SUMO1,DOCK10,NGEF,SAG,SH3BP4,AGAP1,ITPR1,GRM7,CAV3,SRGAP3,IQSEC1,FGD5,ALS2CL,RHOA,DOCK3,ITIH4,DCP1A,ARHGEF3,PROS1,GUCA1C,ARHGAP31,STXBP…
GO:MF	protein domain specific binding	GO:0019904	0.0141354	1.84969	706	4397	217	18679	SKI,RCC2,ID3,WASF2,HPCAL4,FAF1,SGIP1,TGFBR3,GNAI3,PDZK1,MCL1,PMF1,SH2D2A,NFASC,PROX1,ESRRG,SNTG2,GCKR,SRSF7,SOS1,VRK2,CEP68,EPB41L5,ARHGEF4,DAPL1,LRP2,ICA1L,EPHA4,BOK,GRM7,ATP2B2,PPARG,LRRFIP2,TRAK1,SHISA5,RHOA,DOCK3,ROBO1,CBLB,ARHGAP31,GATA2,PLXND1,NCK1,KCNAB1,NLGN1,TRA2B,TP63,DLG1,STX18,AFAP1,LDB2,LNX1,KIT,PKD2,GRID2,DAP,SLC22A5,CDC25C,PPARGC1B,GRIA1,EBF1,SH3PXD2B,SLC34A1,MDC1,TUBB,HSPA1A,EHMT2…
GO:MF	ionotropic glutamate receptor activity	GO:0004970	0.0156311	1.80601	19	4397	14	18679	GRIK3,GRID2,GRIA2,GRIA1,GRIK2,PTK2B,GRIN3A,GRIN1,GRID1,GRIA4,GRIK4,GRIN2B,GRIN2A,GRIK1
GO:MF	actin filament binding	GO:0051015	0.0166855	1.77766	213	4397	79	18679	MACF1,ANTXR1,ADD2,CTNNA2,FMNL2,TTN,CLASP2,MYH15,PLS1,ADD1,ABLIM2,SHROOM3,MYO10,IQGAP2,ABLIM3,ANXA6,MYO6,UTRN,SYNE1,EGFR,HIP1,PPP1R9A,MYOM2,TLN1,CCIN,CORO2A,GSN,ABL1,CACNB2,NEBL,SVIL,CTNNA3,VCL,ADD3,SHTN1,USH1C,MYO7A,PKNOX2,FMNL3,TRPV4,LCP1,MYO16,MYH6,FERMT2,SYNE2,SPTB,ACTN1,CLMN,ADSS1,SPTBN5,MYO5C,MYO5A,MYO1E,TLN2,KBTBD13,CORO2B,PSTPIP1,CORO7,MYH11,COTL1,MYO1C,GAS7,MYH3,CORO6,MYO1D,MYO19,LASP1,MY…
GO:MF	protein serine kinase activity	GO:0106310	0.0265783	1.57547	361	4397	121	18679	STK40,MAST2,TNNI3K,PKN2,HIPK1,CDK18,RPS6KC1,CDC42BPA,AKT3,PRKCE,VRK2,STK39,MYO3B,TLK1,MAP3K20,TTN,DCLK3,ULK4,SNRK,DCAF1,GSK3B,KALRN,NEK11,TNIK,PIK3CA,MAP3K13,GAK,STK32B,CDKL2,MAPK10,DCLK2,TRIO,MAP3K1,MAST4,STK32A,CSNK1A1,CAMK2A,STK10,MYLK4,MAK,TTBK1,CILK1,TTK,MAP3K7,SGK1,MAP3K5,MAP3K4,RPS6KA2,STK31,CDK13,CAMK2B,CDK14,CDK6,SRPK2,PIK3CG,PBK,STK3,PRKACG,DAPK1,NEK6,PRKCQ,CAMK1D,MAPK8,PRKG1,STK32C,BRS…
GO:MF	protein threonine kinase activity	GO:0106311	0.0265783	1.57547	361	4397	121	18679	STK40,MAST2,TNNI3K,PKN2,HIPK1,CDK18,RPS6KC1,CDC42BPA,AKT3,PRKCE,VRK2,STK39,MYO3B,TLK1,MAP3K20,TTN,DCLK3,ULK4,SNRK,DCAF1,GSK3B,KALRN,NEK11,TNIK,PIK3CA,MAP3K13,GAK,STK32B,CDKL2,MAPK10,DCLK2,TRIO,MAP3K1,MAST4,STK32A,CSNK1A1,CAMK2A,STK10,MYLK4,MAK,TTBK1,CILK1,TTK,MAP3K7,SGK1,MAP3K5,MAP3K4,RPS6KA2,STK31,CDK13,CAMK2B,CDK14,CDK6,SRPK2,PIK3CG,PBK,STK3,PRKACG,DAPK1,NEK6,PRKCQ,CAMK1D,MAPK8,PRKG1,STK32C,BRS…
GO:MF	lipid binding	GO:0008289	0.0322038	1.49209	774	4397	233	18679	PLA2G2F,ID3,PPT1,ACOT11,OMA1,SGIP1,SNX7,GSTM2,SYT6,NGF,PSMB4,SYT11,PAQR6,CD1D,SOAT1,ACBD6,PLA2G4A,NR5A2,SYT2,HSD11B1,RPS6KC1,ESRRG,SH3YL1,SPTBN1,DYSF,CYP26B1,ACOXL,CYP27C1,PLEKHA3,SESTD1,CERKL,PARD3B,CPS1,UGT1A8,UGT1A9,UGT1A7,AGAP1,ITPR1,PPARG,IQSEC1,OSBPL10,SCAP,NISCH,PXK,ACOX2,CADPS,SIDT1,GRAMD1C,SNX4,CPNE4,RBP1,PLD1,DGKG,RUBCN,ZFYVE28,ARAP2,TLR6,JCHAIN,SCARB2,MTTP,DAPP1,NR3C2,SNX25,MYO10,GOLPH…
GO:MF	motor activity	GO:0003774	0.0431589	1.36493	116	4397	48	18679	KIF1B,KIF17,DNAH14,KIF26B,KIF3C,MYO3B,DNAH7,KIF15,MYH15,DNAH5,MYO10,KIF2A,KIF13A,KIFC1,DNAH8,KIF6,MYO6,DNAH11,DYNC1I1,KIF24,DNAI1,KIF18A,MYO7A,DYNC2H1,DNAH10,MYO16,MYH6,KLC1,KIF26A,MYO5C,MYO5A,CGNL1,MYO1E,MYO9A,MYH11,MYO1C,DNAH2,MYH3,DNAH9,MYO1D,MYO19,DNAH17,MYO5B,MYO1F,MYO9B,MYH7B,MYO18B,MYH9
GO:BP	nervous system development	GO:0007399	6.84e-38	37.1648	2484	4248	858	18123	SDF4,SKI,CHD5,RERE,CLSTN1,CASZ1,TNFRSF1B,IGSF21,RAP1GAP,HSPG2,EPHB2,ID3,GRHL3,RUNX3,LIN28A,ARID1A,PHACTR4,ADGRB2,HPCA,MACF1,HPCAL4,PPT1,FOXO6,KDM4A,RNF220,TAL1,AGBL4,SSBP3,DAB1,ROR1,AK4,LEPR,WLS,NEGR1,LHX8,ADGRL2,GFI1,PLPPR5,VCAM1,NTNG1,CELSR2,GNAI3,CSF1,WNT2B,HIPK1,NGF,NOTCH2,PRUNE1,SEMA6C,SEMA4A,NTRK1,VANGL2,PBX1,LMX1A,DNM3,TNN,TNR,BRINP2,LHX4,BRINP3,LHX9,NAV1,LGR6,SYT2,ADORA1,NFASC,CNTN2,RAB29…
GO:BP	anatomical structure morphogenesis	GO:0009653	1.47e-31	30.8331	2816	4248	925	18123	SKI,AJAP1,RERE,MFN2,TNFRSF1B,DHRS3,ARHGEF19,RCC2,PAX7,ECE1,ALPL,RAP1GAP,HSPG2,EPHB2,ID3,GRHL3,WASF2,PHACTR4,ADGRB2,ZMYM4,PSMB2,AGO1,STK40,CSF3R,MACF1,ZMPSTE24,PIK3R3,TAL1,SSBP3,DAB1,OMA1,ROR1,LEPR,GADD45A,WLS,LHX8,DDAH1,TGFBR3,BCAR3,COL11A1,NTNG1,VAV3,CELSR2,CSF1,PROK1,WNT2B,RHOC,HIPK1,TSHB,NGF,PTGFRN,NOTCH2,SEMA6C,PSMB4,S100A7,ASH1L,SEMA4A,BGLAP,SH2D2A,NTRK1,VANGL2,PBX1,LMX1A,DNM3,RC3H1,TNN,TNR,…
GO:BP	generation of neurons	GO:0048699	2.45e-31	30.6101	1576	4248	578	18123	SKI,CHD5,RERE,CASZ1,TNFRSF1B,RAP1GAP,EPHB2,ID3,RUNX3,LIN28A,MACF1,PPT1,FOXO6,KDM4A,TAL1,AGBL4,DAB1,ROR1,NEGR1,LHX8,GFI1,PLPPR5,VCAM1,NTNG1,CELSR2,WNT2B,HIPK1,NGF,NOTCH2,PRUNE1,SEMA6C,SEMA4A,NTRK1,PBX1,LMX1A,DNM3,TNN,TNR,BRINP2,LHX4,BRINP3,LHX9,NAV1,LGR6,SYT2,NFASC,CNTN2,RAB29,PLXNA2,VASH2,PROX1,USH2A,TGFB2,WNT9A,DISC1,SDCCAG8,MYT1L,MYCN,NCOA1,DNMT3A,DTNB,DPYSL5,ALK,SOS1,NRXN1,SPTBN1,RTN4,BCL11A,W…
GO:BP	neurogenesis	GO:0022008	2.97e-31	30.5272	1698	4248	613	18123	SKI,CHD5,RERE,CASZ1,TNFRSF1B,RAP1GAP,EPHB2,ID3,RUNX3,LIN28A,MACF1,PPT1,FOXO6,KDM4A,TAL1,AGBL4,DAB1,ROR1,LEPR,NEGR1,LHX8,GFI1,PLPPR5,VCAM1,NTNG1,CELSR2,CSF1,WNT2B,HIPK1,NGF,NOTCH2,PRUNE1,SEMA6C,SEMA4A,NTRK1,PBX1,LMX1A,DNM3,TNN,TNR,BRINP2,LHX4,BRINP3,LHX9,NAV1,LGR6,SYT2,NFASC,CNTN2,RAB29,PLXNA2,VASH2,PROX1,USH2A,TGFB2,WNT9A,DISC1,SDCCAG8,MYT1L,MYCN,NCOA1,DNMT3A,DTNB,DPYSL5,ALK,SOS1,NRXN1,SPTBN1,RTN…
GO:BP	neuron differentiation	GO:0030182	2.68e-29	28.5726	1427	4248	528	18123	CHD5,RERE,CASZ1,RAP1GAP,EPHB2,ID3,RUNX3,LIN28A,MACF1,PPT1,FOXO6,KDM4A,TAL1,AGBL4,DAB1,ROR1,NEGR1,LHX8,GFI1,PLPPR5,VCAM1,NTNG1,CELSR2,WNT2B,HIPK1,NGF,NOTCH2,SEMA6C,SEMA4A,NTRK1,PBX1,LMX1A,DNM3,TNN,TNR,BRINP2,LHX4,BRINP3,LHX9,LGR6,SYT2,NFASC,CNTN2,RAB29,PLXNA2,VASH2,PROX1,USH2A,TGFB2,WNT9A,DISC1,MYT1L,MYCN,NCOA1,DNMT3A,DTNB,DPYSL5,ALK,SOS1,NRXN1,SPTBN1,RTN4,BCL11A,WDPCP,MEIS1,CTNNA2,ATOH8,NCK2,TTL,…
GO:BP	system development	GO:0048731	3.76e-29	28.4248	5095	4248	1506	18123	SDF4,SKI,AJAP1,CHD5,RERE,CLSTN1,CASZ1,MFN2,TNFRSF1B,DHRS3,KAZN,ARHGEF19,IGSF21,PAX7,ECE1,ALPL,RAP1GAP,HSPG2,C1QB,EPHB2,ID3,GRHL3,RUNX3,LIN28A,ARID1A,SFN,WASF2,PHACTR4,PTPRU,ADGRB2,HPCA,PSMB2,AGO1,STK40,CSF3R,MACF1,PABPC4,HPCAL4,PPT1,ZMPSTE24,FOXO6,HIVEP3,KDM4A,RNF220,PIK3R3,TAL1,AGBL4,SSBP3,DAB1,ROR1,AK4,LEPR,DNAI4,GADD45A,WLS,NEGR1,LHX8,ADGRL2,DDAH1,TGFBR3,GFI1,BCAR3,PLPPR5,VCAM1,COL11A1,NTNG1,V…
GO:BP	cell development	GO:0048468	8.87e-29	28.0519	2122	4248	724	18123	SKI,CHD5,RERE,TNFRSF1B,RCC2,RAP1GAP,EPHB2,RUNX3,LIN28A,SFN,WASF2,PHACTR4,MACF1,PABPC4,PPT1,FOXO6,KDM4A,TAL1,AGBL4,TUT4,DAB1,ROR1,NEGR1,LHX8,TGFBR3,GFI1,PLPPR5,COL11A1,NTNG1,CELSR2,NGF,NOTCH2,PRUNE1,SEMA6C,SEMA4A,BGLAP,NTRK1,PBX1,LMX1A,DNM3,TNN,TNR,TDRD5,LHX4,LAMC1,LHX9,CSRP1,LMOD1,LGR6,SYT2,KLHL12,NFASC,CNTN2,RAB29,RHEX,PLXNA2,FLVCR1,VASH2,PROX1,USH2A,TGFB2,DISC1,FMN2,SMYD3,MYT1L,ITGB1BP1,MYCN,OS…
GO:BP	anatomical structure development	GO:0048856	1.85e-28	27.7333	6164	4248	1768	18123	SDF4,SKI,AJAP1,CHD5,RERE,CLSTN1,CASZ1,MFN2,TNFRSF1B,DHRS3,KAZN,ARHGEF19,PADI6,RCC2,ACTL8,IGSF21,PAX7,ECE1,ALPL,RAP1GAP,HSPG2,C1QB,EPHB2,ID3,GRHL3,RUNX3,LIN28A,ARID1A,SFN,WASF2,PHACTR4,PTPRU,ADGRB2,HPCA,ZMYM4,TFAP2E,PSMB2,AGO1,STK40,CSF3R,MACF1,PABPC4,HPCAL4,PPT1,ZMPSTE24,FOXO6,HIVEP3,KDM4A,RNF220,PIK3R3,TAL1,AGBL4,TUT4,SSBP3,DAB1,OMA1,ROR1,AK4,LEPR,DNAI4,GADD45A,WLS,NEGR1,LHX8,ADGRL2,DDAH1,TGFBR3…
GO:BP	multicellular organism development	GO:0007275	2.92e-28	27.5342	5670	4248	1645	18123	SDF4,SKI,AJAP1,CHD5,RERE,CLSTN1,CASZ1,MFN2,TNFRSF1B,DHRS3,KAZN,ARHGEF19,PADI6,IGSF21,PAX7,ECE1,ALPL,RAP1GAP,HSPG2,C1QB,EPHB2,ID3,GRHL3,RUNX3,LIN28A,ARID1A,SFN,WASF2,PHACTR4,PTPRU,ADGRB2,HPCA,ZMYM4,PSMB2,AGO1,STK40,CSF3R,MACF1,PABPC4,HPCAL4,PPT1,ZMPSTE24,FOXO6,HIVEP3,KDM4A,RNF220,PIK3R3,TAL1,AGBL4,SSBP3,DAB1,ROR1,AK4,LEPR,DNAI4,GADD45A,WLS,NEGR1,LHX8,ADGRL2,DDAH1,TGFBR3,GFI1,BCAR3,PLPPR5,VCAM1,COL…
GO:BP	cell morphogenesis	GO:0000902	7.06e-27	26.1513	1045	4248	407	18123	RERE,RCC2,RAP1GAP,EPHB2,WASF2,ZMYM4,MACF1,ZMPSTE24,TAL1,DAB1,NTNG1,CELSR2,RHOC,NGF,NOTCH2,SEMA6C,SEMA4A,NTRK1,LMX1A,DNM3,TNN,TNR,LHX4,LAMC1,LHX9,LGR6,SYT2,NFASC,CNTN2,PLXNA2,PROX1,USH2A,TGFB2,DISC1,ITGB1BP1,DPYSL5,SOS1,NRXN1,SPTBN1,RTN4,BCL11A,WDPCP,RAB1A,ANTXR1,CTNNA2,TTL,EPB41L5,GLI2,LIMS2,ARHGAP15,FMNL2,ITGB6,TBR1,LRP2,CCDC141,ITGA4,ITGAV,TMEFF2,HECW2,BMPR2,KLF7,CRYGB,EPHA4,DOCK10,NYAP2,NGEF,C…
GO:BP	neuron development	GO:0048666	8.63e-27	26.0638	1159	4248	441	18123	RERE,RAP1GAP,EPHB2,RUNX3,MACF1,PPT1,FOXO6,AGBL4,DAB1,ROR1,NEGR1,LHX8,GFI1,PLPPR5,NTNG1,CELSR2,NGF,NOTCH2,SEMA6C,SEMA4A,NTRK1,PBX1,LMX1A,DNM3,TNN,TNR,LHX4,LHX9,LGR6,SYT2,NFASC,CNTN2,RAB29,PLXNA2,VASH2,TGFB2,DISC1,MYT1L,DPYSL5,ALK,SOS1,NRXN1,SPTBN1,RTN4,BCL11A,WDPCP,CTNNA2,NCK2,TTL,GLI2,TBR1,SLC4A10,LRP2,ITGA6,CCDC141,ITGA4,HECW2,BMPR2,KLF7,EPHA4,DOCK10,NYAP2,NGEF,CHL1,CNTN6,CNTN4,IQSEC1,THRB,CLASP…
GO:BP	developmental process	GO:0032502	1.87e-25	24.7279	6678	4248	1877	18123	SDF4,SKI,PRDM16,AJAP1,CHD5,RERE,CLSTN1,CASZ1,MFN2,TNFRSF1B,DHRS3,KAZN,ARHGEF19,PADI4,PADI6,RCC2,ACTL8,IGSF21,PAX7,ECE1,ALPL,RAP1GAP,HSPG2,C1QB,EPHB2,ID3,GRHL3,RUNX3,LIN28A,ARID1A,SFN,WASF2,PHACTR4,PTPRU,PUM1,ADGRB2,FNDC5,HPCA,ZMYM4,TFAP2E,PSMB2,AGO1,STK40,CSF3R,MACF1,PABPC4,HPCAL4,PPT1,ZMPSTE24,FOXO6,HIVEP3,FOXJ3,KDM4A,RNF220,MAST2,PIK3R3,TAL1,AGBL4,TUT4,GLIS1,SSBP3,DAB1,OMA1,ROR1,AK4,LEPR,DNAI4,…
GO:BP	plasma membrane bounded cell projection organization	GO:0120036	2.2e-24	23.6582	1596	4248	560	18123	RERE,RCC2,UBXN10,KIF17,RAP1GAP,EPHB2,WASF2,MACF1,FOXO6,DAB1,ROR1,DNAI4,NEGR1,GFI1,PLPPR5,CDC14A,NTNG1,VAV3,CELSR2,NGF,NOTCH2,SEMA6C,SEMA4A,NTRK1,VANGL2,LMX1A,DNM3,TNN,TNR,LHX4,LHX9,LGR6,SYT2,NFASC,CNTN2,RAB29,PLXNA2,VASH2,DISC1,SDCCAG8,SH3YL1,KIF3C,DPYSL5,ALK,SOS1,DYNC2LI1,NRXN1,SPTBN1,RTN4,BCL11A,WDPCP,ALMS1,CTNNA2,NCK2,NPHP1,TTL,GLI2,CLASP1,ARHGEF4,TANC1,TBR1,LRP2,KLHL41,ITGA6,CCDC141,ITGA4,FSI…
GO:BP	cell projection organization	GO:0030030	5.11e-24	23.2919	1636	4248	570	18123	RERE,RCC2,UBXN10,KIF17,RAP1GAP,EPHB2,WASF2,MACF1,FOXO6,DAB1,ROR1,DNAI4,NEGR1,PKN2,GFI1,PLPPR5,CDC14A,NTNG1,VAV3,CELSR2,NGF,NOTCH2,SEMA6C,SEMA4A,NTRK1,VANGL2,LMX1A,DNM3,TNN,TNR,LHX4,LHX9,LGR6,SYT2,NFASC,CNTN2,RAB29,PLXNA2,VASH2,DISC1,SDCCAG8,SH3YL1,KIF3C,DPYSL5,ALK,SOS1,DYNC2LI1,NRXN1,SPTBN1,RTN4,BCL11A,WDPCP,ALMS1,CTNNA2,NCK2,NPHP1,TTL,GLI2,CLASP1,ARHGEF4,TANC1,TBR1,LRP2,KLHL41,ITGA6,CCDC141,ITGA…
GO:BP	cellular component morphogenesis	GO:0032989	2.56e-23	22.5915	797	4248	321	18123	RERE,RAP1GAP,EPHB2,WASF2,MACF1,DAB1,NTNG1,CELSR2,NGF,NOTCH2,SEMA6C,SEMA4A,NTRK1,LMX1A,DNM3,TNN,TNR,LHX4,LHX9,CSRP1,LMOD1,LGR6,SYT2,NFASC,CNTN2,PLXNA2,PROX1,GNPAT,DISC1,DPYSL5,SOS1,NRXN1,SPTBN1,RTN4,BCL11A,CTNNA2,TTL,GLI2,CLASP1,TBR1,LRP2,KLHL41,TTN,CCDC141,ITGA4,HECW2,BMPR2,KLF7,EPHA4,DOCK10,NYAP2,PID1,NGEF,CHL1,CNTN6,CNTN4,CAV3,CLASP2,MOBP,TRAK1,PLXNB1,RHOA,ROBO2,ROBO1,EPHA3,EPHA6,PHLDB2,BOC,GSK…
GO:BP	neuron projection morphogenesis	GO:0048812	2.94e-23	22.5309	670	4248	281	18123	RERE,RAP1GAP,EPHB2,MACF1,DAB1,NTNG1,CELSR2,NGF,NOTCH2,SEMA6C,SEMA4A,NTRK1,LMX1A,DNM3,TNN,TNR,LHX4,LHX9,LGR6,SYT2,NFASC,CNTN2,PLXNA2,DISC1,DPYSL5,SOS1,NRXN1,SPTBN1,RTN4,BCL11A,CTNNA2,TTL,GLI2,TBR1,LRP2,CCDC141,ITGA4,HECW2,BMPR2,KLF7,EPHA4,DOCK10,NYAP2,NGEF,CHL1,CNTN6,CNTN4,CLASP2,TRAK1,PLXNB1,RHOA,ROBO2,ROBO1,EPHA3,EPHA6,BOC,GSK3B,SEMA5B,KALRN,PLXNA1,PLXND1,EPHB1,TNIK,NLGN1,PIK3CA,MAP3K13,OSTN,SLI…
GO:BP	plasma membrane bounded cell projection morphogenesis	GO:0120039	4.38e-23	22.3589	684	4248	285	18123	RERE,RAP1GAP,EPHB2,WASF2,MACF1,DAB1,NTNG1,CELSR2,NGF,NOTCH2,SEMA6C,SEMA4A,NTRK1,LMX1A,DNM3,TNN,TNR,LHX4,LHX9,LGR6,SYT2,NFASC,CNTN2,PLXNA2,DISC1,DPYSL5,SOS1,NRXN1,SPTBN1,RTN4,BCL11A,CTNNA2,TTL,GLI2,TBR1,LRP2,CCDC141,ITGA4,HECW2,BMPR2,KLF7,EPHA4,DOCK10,NYAP2,NGEF,CHL1,CNTN6,CNTN4,CLASP2,TRAK1,PLXNB1,RHOA,ROBO2,ROBO1,EPHA3,EPHA6,BOC,GSK3B,SEMA5B,KALRN,PLXNA1,PLXND1,EPHB1,TNIK,NLGN1,PIK3CA,MAP3K13,OS…
GO:BP	cell projection morphogenesis	GO:0048858	5.54e-23	22.2563	688	4248	286	18123	RERE,RAP1GAP,EPHB2,WASF2,MACF1,DAB1,NTNG1,CELSR2,NGF,NOTCH2,SEMA6C,SEMA4A,NTRK1,LMX1A,DNM3,TNN,TNR,LHX4,LHX9,LGR6,SYT2,NFASC,CNTN2,PLXNA2,DISC1,DPYSL5,SOS1,NRXN1,SPTBN1,RTN4,BCL11A,CTNNA2,TTL,GLI2,TBR1,LRP2,CCDC141,ITGA4,HECW2,BMPR2,KLF7,EPHA4,DOCK10,NYAP2,NGEF,CHL1,CNTN6,CNTN4,CLASP2,TRAK1,PLXNB1,RHOA,ROBO2,ROBO1,EPHA3,EPHA6,BOC,GSK3B,SEMA5B,KALRN,PLXNA1,PLXND1,EPHB1,TNIK,NLGN1,PIK3CA,MAP3K13,OS…
GO:BP	cell morphogenesis involved in differentiation	GO:0000904	1.02e-22	21.9898	754	4248	306	18123	RERE,RCC2,RAP1GAP,EPHB2,MACF1,TAL1,DAB1,NTNG1,CELSR2,NGF,NOTCH2,SEMA6C,SEMA4A,NTRK1,LMX1A,DNM3,TNN,TNR,LHX4,LAMC1,LHX9,LGR6,NFASC,CNTN2,PLXNA2,PROX1,USH2A,DISC1,ITGB1BP1,DPYSL5,SOS1,NRXN1,SPTBN1,RTN4,BCL11A,WDPCP,RAB1A,ANTXR1,CTNNA2,TTL,EPB41L5,GLI2,LIMS2,TBR1,CCDC141,ITGA4,ITGAV,TMEFF2,HECW2,BMPR2,KLF7,CRYGB,EPHA4,DOCK10,NGEF,CHL1,CNTN6,CNTN4,CLASP2,TRAK1,PLXNB1,RHOA,ROBO2,ROBO1,EPHA3,EPHA6,BOC,…
GO:BP	cell part morphogenesis	GO:0032990	1.83e-22	21.738	705	4248	290	18123	RERE,RAP1GAP,EPHB2,WASF2,MACF1,DAB1,NTNG1,CELSR2,NGF,NOTCH2,SEMA6C,SEMA4A,NTRK1,LMX1A,DNM3,TNN,TNR,LHX4,LHX9,LGR6,SYT2,NFASC,CNTN2,PLXNA2,DISC1,DPYSL5,SOS1,NRXN1,SPTBN1,RTN4,BCL11A,CTNNA2,TTL,GLI2,TBR1,LRP2,CCDC141,ITGA4,HECW2,BMPR2,KLF7,EPHA4,DOCK10,NYAP2,PID1,NGEF,CHL1,CNTN6,CNTN4,CLASP2,TRAK1,PLXNB1,RHOA,ROBO2,ROBO1,EPHA3,EPHA6,BOC,GSK3B,SEMA5B,KALRN,PLXNA1,PLXND1,EPHB1,TNIK,NLGN1,PIK3CA,MAP3K…
GO:BP	neuron projection development	GO:0031175	5.65e-22	21.2476	1021	4248	385	18123	RERE,RAP1GAP,EPHB2,MACF1,FOXO6,DAB1,ROR1,NEGR1,GFI1,PLPPR5,NTNG1,CELSR2,NGF,NOTCH2,SEMA6C,SEMA4A,NTRK1,LMX1A,DNM3,TNN,TNR,LHX4,LHX9,LGR6,SYT2,NFASC,CNTN2,RAB29,PLXNA2,VASH2,DISC1,DPYSL5,ALK,SOS1,NRXN1,SPTBN1,RTN4,BCL11A,CTNNA2,NCK2,TTL,GLI2,TBR1,LRP2,ITGA6,CCDC141,ITGA4,HECW2,BMPR2,KLF7,EPHA4,DOCK10,NYAP2,NGEF,CHL1,CNTN6,CNTN4,IQSEC1,CLASP2,ULK4,TRAK1,MAP4,PLXNB1,RHOA,PTPRG,ROBO2,ROBO1,EPHA3,EPHA…
GO:BP	cell morphogenesis involved in neuron differentiation	GO:0048667	1.03e-21	20.9869	607	4248	257	18123	RERE,RAP1GAP,EPHB2,MACF1,DAB1,NTNG1,CELSR2,NGF,NOTCH2,SEMA6C,SEMA4A,NTRK1,LMX1A,DNM3,TNN,TNR,LHX4,LHX9,LGR6,NFASC,CNTN2,PLXNA2,DISC1,DPYSL5,SOS1,NRXN1,SPTBN1,RTN4,BCL11A,WDPCP,CTNNA2,TTL,GLI2,TBR1,CCDC141,ITGA4,HECW2,BMPR2,KLF7,EPHA4,DOCK10,NGEF,CHL1,CNTN6,CNTN4,CLASP2,TRAK1,PLXNB1,RHOA,ROBO2,ROBO1,EPHA3,EPHA6,BOC,GSK3B,SEMA5B,KALRN,PLXNA1,PLXND1,EPHB1,PLS1,TNIK,NLGN1,PIK3CA,MAP3K13,SLIT2,CCKAR,R…
GO:BP	biological adhesion	GO:0022610	4.87e-21	20.3121	1509	4248	523	18123	AJAP1,CLSTN1,RCC2,IGSF21,PLA2G2F,EPHB2,RUNX3,PTPRU,COL16A1,CSF3R,MACF1,FAF1,PLPP3,DAB1,NEGR1,CLCA2,PKN2,VCAM1,NTNG1,VAV3,CELSR2,CSF1,ZBTB7B,BGLAP,PEAR1,CD1D,DPT,ATP1B1,RC3H1,TNN,TNR,LAMC1,HMCN1,CSRP1,NFASC,CNTN2,CR1,CD46,PLXNA2,USH2A,TGFB2,ITPKB,DISC1,NID1,KIF26B,NLRP3,ITGB1BP1,PRKCE,EPCAM,NRXN1,RTN4,WDPCP,RAB1A,ANTXR1,ADD2,CTNNA2,NCK2,NPHP1,BCL2L11,FBLN7,EPB41L5,GLI2,CLASP1,CNTNAP5,LIMS2,PKP4,MA…
GO:BP	cell adhesion	GO:0007155	4.94e-21	20.3064	1502	4248	521	18123	AJAP1,CLSTN1,RCC2,IGSF21,PLA2G2F,EPHB2,RUNX3,PTPRU,COL16A1,CSF3R,MACF1,FAF1,PLPP3,DAB1,NEGR1,CLCA2,PKN2,VCAM1,NTNG1,VAV3,CELSR2,CSF1,ZBTB7B,BGLAP,PEAR1,CD1D,DPT,ATP1B1,RC3H1,TNN,TNR,LAMC1,HMCN1,CSRP1,NFASC,CNTN2,CR1,CD46,PLXNA2,USH2A,TGFB2,ITPKB,DISC1,NID1,KIF26B,NLRP3,ITGB1BP1,PRKCE,EPCAM,NRXN1,RTN4,WDPCP,RAB1A,ANTXR1,ADD2,CTNNA2,NCK2,NPHP1,BCL2L11,FBLN7,EPB41L5,GLI2,CLASP1,CNTNAP5,LIMS2,PKP4,MA…
GO:BP	cellular developmental process	GO:0048869	5.59e-19	18.2525	4468	4248	1293	18123	SDF4,SKI,PRDM16,AJAP1,CHD5,RERE,CASZ1,TNFRSF1B,KAZN,RCC2,ACTL8,ALPL,RAP1GAP,HSPG2,EPHB2,ID3,RUNX3,LIN28A,SFN,WASF2,PHACTR4,PTPRU,PUM1,FNDC5,PSMB2,AGO1,CSF3R,MACF1,PABPC4,PPT1,ZMPSTE24,FOXO6,HIVEP3,FOXJ3,KDM4A,MAST2,TAL1,AGBL4,TUT4,GLIS1,SSBP3,DAB1,ROR1,LEPR,DNAI4,NEGR1,LHX8,TGFBR3,BRDT,GFI1,PLPPR5,VCAM1,COL11A1,NTNG1,CELSR2,SORT1,CSF1,WNT2B,HIPK1,NGF,PTGFRN,CD101,NOTCH2,MCL1,PRUNE1,SEMA6C,PSMB4,L…
GO:BP	cell differentiation	GO:0030154	7.82e-19	18.1066	4392	4248	1273	18123	SDF4,SKI,PRDM16,AJAP1,CHD5,RERE,CASZ1,TNFRSF1B,KAZN,RCC2,ACTL8,ALPL,RAP1GAP,HSPG2,EPHB2,ID3,RUNX3,LIN28A,SFN,WASF2,PHACTR4,PTPRU,PUM1,FNDC5,PSMB2,AGO1,CSF3R,MACF1,PABPC4,PPT1,FOXO6,HIVEP3,FOXJ3,KDM4A,MAST2,TAL1,AGBL4,TUT4,GLIS1,SSBP3,DAB1,ROR1,LEPR,DNAI4,NEGR1,LHX8,TGFBR3,BRDT,GFI1,PLPPR5,VCAM1,COL11A1,NTNG1,CELSR2,SORT1,CSF1,WNT2B,HIPK1,NGF,PTGFRN,CD101,NOTCH2,MCL1,PRUNE1,SEMA6C,PSMB4,LCE1A,SPRR…
GO:BP	axonogenesis	GO:0007409	2.33e-17	16.6332	479	4248	205	18123	RAP1GAP,EPHB2,MACF1,DAB1,NTNG1,NGF,NOTCH2,SEMA6C,SEMA4A,NTRK1,LMX1A,TNN,TNR,LHX4,LHX9,LGR6,NFASC,CNTN2,PLXNA2,DISC1,DPYSL5,SOS1,NRXN1,SPTBN1,RTN4,BCL11A,CTNNA2,TTL,GLI2,TBR1,CCDC141,ITGA4,BMPR2,KLF7,EPHA4,CHL1,CNTN6,CNTN4,CLASP2,TRAK1,PLXNB1,RHOA,ROBO2,ROBO1,EPHA3,EPHA6,BOC,GSK3B,SEMA5B,KALRN,PLXNA1,PLXND1,EPHB1,PIK3CA,MAP3K13,SLIT2,CCKAR,RHOH,EPHA5,RUFY3,ATOH1,BMPR1B,UNC5C,GAB1,PALLD,SEMA5A,TRIO…
GO:BP	trans-synaptic signaling	GO:0099537	3.87e-17	16.4123	721	4248	280	18123	CLSTN1,KIF1B,EPHB2,GRIK3,PPT1,NTNG1,KCNC4,SYT6,NGF,SYT11,NTRK1,TNR,CACNA1E,SYT2,ADORA1,CNTN2,DISC1,CHRM3,KMO,OTOF,KCNK3,PRKCE,NRXN1,SLC5A7,SCTR,SLC4A10,GAD1,PLCL1,EPHA4,CNTN4,GRM7,OXTR,HRH1,BSN,NISCH,ERC2,PXK,FAM107A,CADPS,HTR1F,IGSF11,GSK3B,STXBP5L,EPHB1,CLSTN2,BCHE,NLGN1,HTR3E,SST,IL1RAP,FGF12,DLG1,SORCS2,GABRB1,KIT,GRID2,PPP3CA,GUCY1A1,GUCY1B1,GLRB,GRIA2,GLRA3,SLC12A7,HOMER1,RASGRF2,MEF2C,MCTP…
GO:BP	multicellular organismal process	GO:0032501	5.44e-17	16.2643	8000	4248	2141	18123	SDF4,SKI,PRDM16,AJAP1,CHD5,TAS1R1,PER3,RERE,CLSTN1,CASZ1,AGTRAP,MFN2,TNFRSF1B,DHRS3,KAZN,CLCNKA,ARHGEF19,PADI4,PADI6,IGSF21,PAX7,TAS1R2,ECE1,ALPL,RAP1GAP,HSPG2,C1QB,EPHB2,ID3,GRHL3,RUNX3,TRIM63,LIN28A,ARID1A,SFN,WASF2,PHACTR4,PTPRU,PUM1,COL16A1,ADGRB2,HPCA,ZMYM4,PSMB2,AGO1,STK40,CSF3R,MACF1,PABPC4,HPCAL4,PPT1,ZMPSTE24,FOXO6,HIVEP3,FOXJ3,KDM4A,SLC6A9,RNF220,MAST2,PIK3R3,TAL1,AGBL4,TUT4,GLIS1,SSBP3…
GO:BP	chemical synaptic transmission	GO:0007268	1.29e-16	15.8884	713	4248	276	18123	CLSTN1,KIF1B,EPHB2,GRIK3,PPT1,NTNG1,KCNC4,SYT6,NGF,SYT11,NTRK1,TNR,CACNA1E,SYT2,ADORA1,CNTN2,DISC1,CHRM3,KMO,OTOF,KCNK3,PRKCE,NRXN1,SLC5A7,SCTR,SLC4A10,GAD1,PLCL1,EPHA4,CNTN4,GRM7,OXTR,HRH1,BSN,NISCH,ERC2,PXK,FAM107A,CADPS,HTR1F,IGSF11,GSK3B,STXBP5L,EPHB1,CLSTN2,BCHE,NLGN1,HTR3E,SST,FGF12,DLG1,SORCS2,GABRB1,KIT,GRID2,PPP3CA,GUCY1A1,GUCY1B1,GLRB,GRIA2,GLRA3,SLC12A7,HOMER1,RASGRF2,MEF2C,MCTP1,HTR4,…
GO:BP	anterograde trans-synaptic signaling	GO:0098916	1.29e-16	15.8884	713	4248	276	18123	CLSTN1,KIF1B,EPHB2,GRIK3,PPT1,NTNG1,KCNC4,SYT6,NGF,SYT11,NTRK1,TNR,CACNA1E,SYT2,ADORA1,CNTN2,DISC1,CHRM3,KMO,OTOF,KCNK3,PRKCE,NRXN1,SLC5A7,SCTR,SLC4A10,GAD1,PLCL1,EPHA4,CNTN4,GRM7,OXTR,HRH1,BSN,NISCH,ERC2,PXK,FAM107A,CADPS,HTR1F,IGSF11,GSK3B,STXBP5L,EPHB1,CLSTN2,BCHE,NLGN1,HTR3E,SST,FGF12,DLG1,SORCS2,GABRB1,KIT,GRID2,PPP3CA,GUCY1A1,GUCY1B1,GLRB,GRIA2,GLRA3,SLC12A7,HOMER1,RASGRF2,MEF2C,MCTP1,HTR4,…
GO:BP	animal organ morphogenesis	GO:0009887	1.3e-16	15.8877	1079	4248	384	18123	SKI,AJAP1,MFN2,DHRS3,ARHGEF19,ALPL,HSPG2,EPHB2,ID3,GRHL3,PHACTR4,PSMB2,STK40,CSF3R,ZMPSTE24,ROR1,LHX8,TGFBR3,BCAR3,COL11A1,NTNG1,CELSR2,CSF1,WNT2B,HIPK1,NOTCH2,PSMB4,ASH1L,BGLAP,VANGL2,PBX1,LHX4,LAMC1,LHX9,NR5A2,MDM4,FLVCR1,PROX1,USH2A,TGFB2,WNT9A,RYR2,GREM2,AKT3,KIF26B,MYCN,OSR1,ASXL2,SOS1,RTN4,WDPCP,MEIS1,TGFA,ATP6V1B1,CYP26B1,ACTG2,CTNNA2,SFTPB,FHL2,BCL2L11,GLI2,LIMS2,ITGB6,TBR1,SLC4A10,LRP2,M…
GO:BP	synaptic signaling	GO:0099536	3.37e-16	15.4722	747	4248	285	18123	CLSTN1,KIF1B,EPHB2,GRIK3,PPT1,NTNG1,KCNC4,SYT6,NGF,SYT11,NTRK1,TNR,CACNA1E,SYT2,ADORA1,CNTN2,DISC1,CHRM3,KMO,DTNB,OTOF,KCNK3,PRKCE,NRXN1,SLC5A7,SCTR,SLC4A10,GAD1,PLCL1,EPHA4,CNTN4,GRM7,OXTR,HRH1,BSN,NISCH,ERC2,PXK,FAM107A,CADPS,HTR1F,IGSF11,GSK3B,STXBP5L,KPNA1,EPHB1,CLSTN2,BCHE,NLGN1,HTR3E,SST,IL1RAP,FGF12,DLG1,SORCS2,GABRB1,KIT,GRID2,PPP3CA,GUCY1A1,GUCY1B1,GLRB,GRIA2,GLRA3,SLC12A7,HOMER1,RASGRF2…
GO:BP	regulation of signaling	GO:0023051	3.63e-16	15.4401	3669	4248	1074	18123	MIB2,SKI,PRDM16,CHD5,CAMTA1,CLSTN1,MFN2,DHRS3,ARHGEF19,ECE1,RAP1GAP,EPHB2,LIN28A,PHACTR4,PTPRU,PUM1,PSMB2,STK40,GRIK3,MACF1,ZMPSTE24,SLC6A9,RNF220,TRABD2B,FAF1,PLPP3,DAB1,ROR1,LEPROT,PDE4B,MIER1,GADD45A,WLS,ANKRD13C,TNNI3K,TGFBR3,GFI1,BCAR3,NTNG1,VAV3,GNAI3,CSF1,PROK1,RHOC,SLC16A1,MAGI3,HIPK1,TRIM33,NGF,NOTCH2,PRKAB2,MCL1,PSMB4,S100A7,ZBTB7B,ASH1L,SYT11,NTRK1,ATP1A4,NOS1AP,ATP1B1,RC3H1,TNN,TNR,CA…
GO:BP	localization	GO:0051179	6.31e-16	15.1999	6938	4248	1880	18123	SDF4,SKI,KCNAB2,RERE,SLC25A33,CLSTN1,KIF1B,MFN2,MIIP,TNFRSF1B,VPS13D,PLEKHM2,CLCNKA,PADI6,RCC2,PLA2G2F,CDA,KIF17,HSPG2,EPHB2,RHCE,ZDHHC18,SFN,WASF2,STX12,PHACTR4,PTPRU,SDC3,PUM1,HPCA,PSMB2,OSCP1,CSF3R,GRIK3,MACF1,PPT1,ZMPSTE24,SLC6A9,PIK3R3,AGBL4,FAF1,SLC1A7,PLPP3,DAB1,ATG4C,PGM1,CACHD1,LEPROT,LEPR,PDE4B,SGIP1,GADD45A,WLS,SRSF11,ANKRD13C,PTGER3,SLC44A5,CLCA2,CLCA4,PKN2,LRRC8D,TGFBR3,EVI5,SLC44A3,…
GO:BP	cell junction organization	GO:0034330	1.47e-15	14.8338	727	4248	277	18123	CLSTN1,RCC2,IGSF21,C1QB,EPHB2,WASF2,COL16A1,MACF1,PATJ,ADGRL2,PKN2,NTNG1,RHOC,HIPK1,SEMA4A,NTRK1,NOS1AP,LMX1A,DNM3,TNR,LAMC1,INAVA,NFASC,CNTN2,RAB29,TGFB2,GNPAT,DISC1,ITGB1BP1,GRHL1,NRXN1,WDPCP,ADD2,LRRTM4,CTNNA2,NPHP1,EPB41L5,CLASP1,LIMS2,PKP4,TANC1,ITGA6,ERBB4,TNS1,EPHA4,DOCK10,DNER,NGEF,LRRN1,OXTR,SETD5,LHFPL4,IQSEC1,CLASP2,PLXNB1,RHOA,BSN,ERC2,FAM107A,PDZRN3,ROBO2,CADM2,EPHA3,PHLDB2,KALRN,HEG…
GO:BP	axon development	GO:0061564	2.62e-15	14.5817	524	4248	214	18123	RAP1GAP,EPHB2,MACF1,DAB1,NTNG1,NGF,NOTCH2,SEMA6C,SEMA4A,NTRK1,LMX1A,TNN,TNR,LHX4,LHX9,LGR6,NFASC,CNTN2,PLXNA2,VASH2,DISC1,DPYSL5,SOS1,NRXN1,SPTBN1,RTN4,BCL11A,CTNNA2,TTL,GLI2,TBR1,CCDC141,ITGA4,BMPR2,KLF7,EPHA4,CHL1,CNTN6,CNTN4,CLASP2,TRAK1,PLXNB1,RHOA,ROBO2,ROBO1,EPHA3,EPHA6,BOC,GSK3B,SEMA5B,KALRN,PLXNA1,PLXND1,EPHB1,PIK3CA,MAP3K13,SLIT2,CCKAR,RHOH,EPHA5,RUFY3,ATOH1,BMPR1B,UNC5C,GAB1,PALLD,SEMA5…
GO:BP	regulation of cell communication	GO:0010646	1.17e-14	13.9309	3634	4248	1056	18123	MIB2,SKI,PRDM16,CHD5,CAMTA1,CLSTN1,MFN2,DHRS3,ARHGEF19,RAP1GAP,EPHB2,LIN28A,PHACTR4,PTPRU,PUM1,PSMB2,STK40,GRIK3,MACF1,ZMPSTE24,SLC6A9,RNF220,TRABD2B,FAF1,PLPP3,DAB1,ROR1,LEPROT,PDE4B,MIER1,GADD45A,WLS,ANKRD13C,TGFBR3,GFI1,BCAR3,NTNG1,VAV3,GNAI3,CSF1,PROK1,RHOC,SLC16A1,MAGI3,HIPK1,TRIM33,NGF,NOTCH2,PRKAB2,MCL1,PSMB4,S100A7,ZBTB7B,ASH1L,SYT11,NTRK1,NOS1AP,RC3H1,TNN,TNR,CACNA1E,INAVA,LGR6,KLHL12,AD…
GO:BP	cell-cell signaling	GO:0007267	1.18e-14	13.9271	1735	4248	559	18123	SKI,CLSTN1,KIF1B,TNFRSF1B,ARHGEF19,EPHB2,GRHL3,PTPRU,PSMB2,AGO1,GRIK3,MACF1,PPT1,RNF220,TRABD2B,PLPP3,ROR1,WLS,NTNG1,CELSR2,KCNC4,WNT2B,SLC16A1,SYT6,TSHB,NGF,GJA8,PSMB4,SYT11,NTRK1,VANGL2,TNN,TNR,CACNA1E,PLA2G4A,LGR6,SYT2,KLHL12,ADORA1,CNTN2,WNT9A,DISC1,RYR2,CHRM3,KMO,EIPR1,KCNS3,POMC,DTNB,OTOF,KCNK3,PRKCE,NRXN1,USP34,RAB1A,TRABD2A,TCF7L1,SLC5A7,SCTR,GLI2,ZEB2,PKP4,SLC4A10,DPP4,G6PC2,GAD1,RAPGEF4…
GO:BP	animal organ development	GO:0048513	1.18e-14	13.9264	3701	4248	1073	18123	SDF4,SKI,AJAP1,CHD5,RERE,MFN2,TNFRSF1B,DHRS3,KAZN,ARHGEF19,PAX7,ECE1,ALPL,RAP1GAP,HSPG2,C1QB,EPHB2,ID3,GRHL3,RUNX3,LIN28A,SFN,WASF2,PHACTR4,PTPRU,HPCA,PSMB2,AGO1,STK40,CSF3R,PABPC4,PPT1,ZMPSTE24,HIVEP3,TAL1,SSBP3,DAB1,ROR1,AK4,LEPR,DNAI4,WLS,LHX8,ADGRL2,TGFBR3,GFI1,BCAR3,VCAM1,COL11A1,NTNG1,CELSR2,GNAI3,CSF1,WNT2B,HIPK1,CSDE1,CD101,TRIM45,NOTCH2,GJA8,SEMA6C,PSMB4,LCE1A,SPRR2E,S100A7,ZBTB7B,ASH1L,…
GO:BP	regulation of biological quality	GO:0065008	4.78e-14	13.3205	4116	4248	1174	18123	PRDM16,KCNAB2,ZBTB48,PER3,H6PD,SLC25A33,CLSTN1,AGTRAP,MFN2,TNFRSF1B,DHRS3,ECE1,EPHB2,GRHL3,CD52,LIN28A,SFN,WASF2,STX12,PUM1,HPCA,PSMB2,GRIK3,MACF1,PABPC4,PPT1,ZMPSTE24,SLC6A9,TAL1,TUT4,SLC1A7,DIO1,ACOT11,PLPP3,OMA1,FGGY,KANK4,LEPR,PDE4B,SGIP1,PTGER3,TNNI3K,ADGRL2,DDAH1,LRRC8D,TGFBR3,GFI1,TLCD4,SLC30A7,VAV3,CELSR2,GNAI3,GSTM2,CSF1,RHOC,SLC16A1,SYT6,TSHB,NGF,TENT5C,PRKAB2,VPS45,MCL1,SEMA6C,PSMB4,AT…
GO:BP	modulation of chemical synaptic transmission	GO:0050804	5.61e-14	13.2507	434	4248	182	18123	CLSTN1,EPHB2,GRIK3,NTNG1,NGF,SYT11,NTRK1,TNR,ADORA1,CNTN2,DISC1,KMO,PRKCE,NRXN1,SCTR,SLC4A10,PLCL1,EPHA4,CNTN4,GRM7,OXTR,HRH1,NISCH,ERC2,PXK,FAM107A,IGSF11,GSK3B,STXBP5L,EPHB1,CLSTN2,BCHE,NLGN1,SORCS2,KIT,GRID2,PPP3CA,HOMER1,RASGRF2,MEF2C,MCTP1,CAMK2A,GRIA1,CPLX2,RGS14,TNF,SYNGAP1,ITPR3,GRM4,BTBD9,LRFN2,RIMS1,CNR1,GRIK2,LAMA2,GRM1,PRKN,PRKAR1B,DGKB,CRHR2,CAMK2B,ADCY1,EGFR,STX1A,YWHAG,GRM3,AKAP9,P…
GO:BP	regulation of trans-synaptic signaling	GO:0099177	7.46e-14	13.1275	435	4248	182	18123	CLSTN1,EPHB2,GRIK3,NTNG1,NGF,SYT11,NTRK1,TNR,ADORA1,CNTN2,DISC1,KMO,PRKCE,NRXN1,SCTR,SLC4A10,PLCL1,EPHA4,CNTN4,GRM7,OXTR,HRH1,NISCH,ERC2,PXK,FAM107A,IGSF11,GSK3B,STXBP5L,EPHB1,CLSTN2,BCHE,NLGN1,SORCS2,KIT,GRID2,PPP3CA,HOMER1,RASGRF2,MEF2C,MCTP1,CAMK2A,GRIA1,CPLX2,RGS14,TNF,SYNGAP1,ITPR3,GRM4,BTBD9,LRFN2,RIMS1,CNR1,GRIK2,LAMA2,GRM1,PRKN,PRKAR1B,DGKB,CRHR2,CAMK2B,ADCY1,EGFR,STX1A,YWHAG,GRM3,AKAP9,P…
GO:BP	homophilic cell adhesion via plasma membrane adhesion molecules	GO:0007156	1.76e-13	12.7546	167	4248	90	18123	CLSTN1,IGSF21,CELSR2,HMCN1,CNTN2,CNTN6,CNTN4,ROBO2,ROBO1,IGSF11,CLSTN2,PCDH7,FAT4,DCHS2,PALLD,TENM3,FAT1,CDH18,CDH12,CDH10,PCDHA1,PCDHA2,PCDHA3,PCDHA4,PCDHA5,PCDHA6,PCDHA7,PCDHA8,PCDHA9,PCDHA10,PCDHA11,PCDHA12,PCDHA13,PCDHAC1,PCDHAC2,PCDHGA1,PCDHGA2,PCDHGA3,PCDHGB1,PCDHGA4,PCDHGB2,PCDHGA5,PCDHGA6,PCDHGB3,PCDHGA7,PCDHGA8,PCDHGB4,PCDHGB5,PCDHGA9,PCDHGB6,PCDHGA10,PCDHGB7,PCDHGA11,PCDHGA12,PCDHGC3,PC…
GO:BP	axon guidance	GO:0007411	6.41e-13	12.1935	283	4248	130	18123	RAP1GAP,EPHB2,DAB1,NOTCH2,SEMA6C,SEMA4A,NTRK1,LMX1A,TNR,LHX4,LHX9,LGR6,NFASC,CNTN2,PLXNA2,DPYSL5,SOS1,NRXN1,SPTBN1,GLI2,TBR1,CCDC141,BMPR2,KLF7,EPHA4,CHL1,CNTN6,CNTN4,PLXNB1,ROBO2,ROBO1,EPHA3,EPHA6,BOC,SEMA5B,KALRN,PLXNA1,PLXND1,EPHB1,PIK3CA,SLIT2,RHOH,EPHA5,ATOH1,BMPR1B,UNC5C,GAB1,PALLD,SEMA5A,TRIO,PIK3R1,EFNA5,SLIT3,RANBP9,VEGFA,LAMA2,ETV1,CRPPA,GLI3,GRB10,SEMA3C,SEMA3E,SEMA3A,SEMA3D,RELN,NRCAM…
GO:BP	regulation of developmental process	GO:0050793	6.9e-13	12.1612	2621	4248	785	18123	SKI,AJAP1,CLSTN1,CASZ1,TNFRSF1B,ARHGEF19,RCC2,RAP1GAP,HSPG2,EPHB2,ID3,GRHL3,RUNX3,LIN28A,SFN,ADGRB2,FNDC5,ZMYM4,PSMB2,AGO1,CSF3R,MACF1,ZMPSTE24,FOXO6,KDM4A,TAL1,AGBL4,GLIS1,SSBP3,DAB1,OMA1,ROR1,GADD45A,ADGRL2,DDAH1,TGFBR3,NTNG1,CELSR2,SORT1,CSF1,PROK1,WNT2B,RHOC,HIPK1,NGF,CD101,NOTCH2,PRUNE1,SEMA6C,PSMB4,ZBTB7B,SEMA4A,BGLAP,NTRK1,VANGL2,PBX1,LMX1A,DNM3,RC3H1,TNN,TNR,BRINP2,BRINP3,SYT2,CNTN2,RHEX,…
GO:BP	cellular component organization	GO:0016043	7.16e-13	12.1451	6661	4248	1791	18123	SKI,PRDM16,CHD5,ZBTB48,PHF13,RERE,SLC25A33,CLSTN1,MFN2,TNFRSF1B,VPS13D,PLEKHM2,ARHGEF19,PADI1,PADI4,PADI6,RCC2,ARHGEF10L,IGSF21,UBXN10,CDA,KIF17,RAP1GAP,HSPG2,C1QB,EPHB2,GRHL3,ARID1A,SFN,WASF2,STX12,PHACTR4,COL16A1,HPCA,ZMYM4,PSMB2,AGO1,MACF1,PPT1,RLF,ZMPSTE24,FOXO6,FOXJ3,KDM4A,MAST2,TAL1,TRABD2B,FAF1,MRPL37,SSBP3,DAB1,OMA1,PATJ,KANK4,ROR1,LEPROT,SGIP1,DNAI4,MIER1,GADD45A,NEGR1,ADGRL2,COL24A1,PKN…
GO:BP	neuron projection guidance	GO:0097485	9.12e-13	12.0401	284	4248	130	18123	RAP1GAP,EPHB2,DAB1,NOTCH2,SEMA6C,SEMA4A,NTRK1,LMX1A,TNR,LHX4,LHX9,LGR6,NFASC,CNTN2,PLXNA2,DPYSL5,SOS1,NRXN1,SPTBN1,GLI2,TBR1,CCDC141,BMPR2,KLF7,EPHA4,CHL1,CNTN6,CNTN4,PLXNB1,ROBO2,ROBO1,EPHA3,EPHA6,BOC,SEMA5B,KALRN,PLXNA1,PLXND1,EPHB1,PIK3CA,SLIT2,RHOH,EPHA5,ATOH1,BMPR1B,UNC5C,GAB1,PALLD,SEMA5A,TRIO,PIK3R1,EFNA5,SLIT3,RANBP9,VEGFA,LAMA2,ETV1,CRPPA,GLI3,GRB10,SEMA3C,SEMA3E,SEMA3A,SEMA3D,RELN,NRCAM…
GO:BP	regulation of localization	GO:0032879	2.04e-12	11.6906	2906	4248	856	18123	KCNAB2,MIIP,TNFRSF1B,PLEKHM2,CLCNKA,RCC2,EPHB2,SFN,PTPRU,HPCA,MACF1,PPT1,ZMPSTE24,SLC6A9,PIK3R3,PLPP3,LEPROT,LEPR,PDE4B,SGIP1,GADD45A,WLS,PTGER3,PKN2,TGFBR3,NTNG1,CELSR2,GSTM2,CSF1,KCNC4,KCNA10,KCNA3,RHOC,SLC16A1,SYT6,PDZK1,SEMA6C,S100A7,KCNN3,HCN3,SYT11,SEMA4A,NOS1AP,CD247,ATP1B1,DNM3,RABGAP1L,TNN,SEC16B,KIAA1614,CACNA1E,PLA2G4A,LGR6,SYT2,ADORA1,RAB29,PM20D1,IKBKE,RASSF5,PLXNA2,PROX1,TGFB2,EPRS1…
GO:BP	positive regulation of cellular process	GO:0048522	2.23e-12	11.6517	5863	4248	1594	18123	MIB2,SKI,PRDM16,CHD5,ZBTB48,CAMTA1,RERE,SLC25A33,CLSTN1,CASZ1,MFN2,TNFRSF1B,VPS13D,PLEKHM2,ARHGEF19,RCC2,ARHGEF10L,TAS1R2,ECE1,EPHB2,ID3,IFNLR1,GRHL3,RUNX3,LIN28A,ARID1A,SFN,WASF2,GMEB1,PTPRU,PUM1,COL16A1,FNDC5,HPCA,TFAP2E,PSMB2,AGO1,MACF1,PPT1,RLF,HIVEP3,FOXJ3,KDM4A,SLC6A9,RNF220,GPBP1L1,PIK3R3,TAL1,TRABD2B,AGBL4,FAF1,TUT4,GLIS1,SSBP3,PLPP3,DAB1,OMA1,ROR1,LEPROT,LEPR,SGIP1,MIER1,GADD45A,WLS,NEGR…
GO:BP	movement of cell or subcellular component	GO:0006928	3.67e-12	11.4348	2319	4248	702	18123	SKI,RERE,KIF1B,MIIP,RCC2,KIF17,RAP1GAP,EPHB2,WASF2,PHACTR4,PTPRU,SDC3,CSF3R,MACF1,PIK3R3,AGBL4,PLPP3,DAB1,PDE4B,DNAI4,GADD45A,PKN2,TGFBR3,VCAM1,NTNG1,VAV3,CELSR2,CSF1,RHOC,SLC16A1,NOTCH2,SEMA6C,S100A7,ASH1L,SEMA4A,NTRK1,ATP1A4,VANGL2,CD48,NOS1AP,LMX1A,ATP1B1,TNN,TNR,LHX4,LAMC1,LHX9,NAV1,LGR6,ADORA1,NFASC,CNTN2,PLXNA2,PROX1,USH2A,TGFB2,DNAH14,CDC42BPA,DISC1,LGALS8,RYR2,FMN2,SDCCAG8,AKT3,KIF26B,NLR…
GO:BP	cell-cell adhesion	GO:0098609	3.11e-11	10.5074	898	4248	312	18123	CLSTN1,IGSF21,PLA2G2F,RUNX3,PTPRU,PLPP3,DAB1,NEGR1,VCAM1,NTNG1,CELSR2,ZBTB7B,PEAR1,CD1D,RC3H1,TNR,HMCN1,CSRP1,CNTN2,CR1,CD46,TGFB2,ITPKB,KIF26B,NLRP3,EPCAM,NRXN1,ADD2,CTNNA2,NCK2,NPHP1,EPB41L5,GLI2,LIMS2,PKP4,MARCHF7,DPP4,ITGA6,ITGA4,ITGAV,CNTN6,CNTN4,RHOA,MAGI1,ROBO2,ROBO1,CBLB,CD47,HHLA2,TIGIT,IGSF11,CSTA,NCK1,CLSTN2,NLGN1,PIK3CA,BCL6,LPP,CLDN16,IL1RAP,DLG1,FGFRL1,PCDH7,RHOH,PDGFRA,KIT,GRID2,PD…
GO:BP	central nervous system development	GO:0007417	7.35e-11	10.1339	1052	4248	354	18123	SDF4,SKI,CHD5,RERE,TNFRSF1B,HSPG2,EPHB2,ID3,GRHL3,HPCA,HPCAL4,PPT1,KDM4A,TAL1,AGBL4,SSBP3,DAB1,ROR1,AK4,WLS,LHX8,ADGRL2,CELSR2,GNAI3,WNT2B,PBX1,LMX1A,TNR,LHX4,CNTN2,PLXNA2,PROX1,CENPF,GNPAT,DISC1,AKT3,SNTG2,MYCN,NCOA1,KCNK3,ALK,SOS1,SLC8A1,NRXN1,RTN4,MEIS1,CTNNA2,NPAS2,BCL2L11,SCTR,GLI2,TBR1,SLC4A10,LRP2,DLX1,CCDC141,COL3A1,SATB2,BMPR2,ERBB4,NHEJ1,EPHA4,DNER,BOK,CNTN6,CNTN4,OXTR,SLC6A11,PPARG,BTD…
GO:BP	cell-cell adhesion via plasma-membrane adhesion molecules	GO:0098742	7.43e-11	10.1291	276	4248	123	18123	CLSTN1,IGSF21,DAB1,VCAM1,NTNG1,CELSR2,HMCN1,CNTN2,TGFB2,EPCAM,NRXN1,CNTN6,CNTN4,ROBO2,ROBO1,IGSF11,CLSTN2,NLGN1,CLDN16,IL1RAP,FGFRL1,PCDH7,GRID2,FAT4,DCHS2,PALLD,TENM3,FAT1,CDH18,CDH12,CDH10,PCDHA1,PCDHA2,PCDHA3,PCDHA4,PCDHA5,PCDHA6,PCDHA7,PCDHA8,PCDHA9,PCDHA10,PCDHA11,PCDHA12,PCDHA13,PCDHAC1,PCDHAC2,PCDHGA1,PCDHGA2,PCDHGA3,PCDHGB1,PCDHGA4,PCDHGB2,PCDHGA5,PCDHGA6,PCDHGB3,PCDHGA7,PCDHGA8,PCDHGB4,P…
GO:BP	actin filament-based process	GO:0030029	3.08e-10	9.51154	810	4248	283	18123	ARHGEF19,ARHGEF10L,GRHL3,WASF2,PHACTR4,KANK4,PDE4B,RHOC,NOTCH2,INSRR,NOS1AP,CSRP1,LMOD1,ADORA1,PROX1,CDC42BPA,RYR2,FMN2,ITGB1BP1,PLEKHH2,PRKCE,SPTBN1,EHBP1,ANTXR1,ADD2,ALMS1,CTNNA2,NCK2,NPHP1,EPB41L5,CLASP1,THSD7B,FMNL2,SCN1A,KLHL41,TTN,TMEFF2,CATIP,DES,CAV3,IQSEC1,FGD5,CLASP2,RHOA,NISCH,CACNA1D,FAM107A,EPHA3,CD47,PHLDB2,NCK1,PLS1,TNIK,ECT2,PIK3CA,BCL6,FGF12,DLG1,ADD1,ABLIM2,SLIT2,RHOH,PDGFRA,KIT…
GO:BP	behavior	GO:0007610	4.74e-10	9.32434	589	4248	218	18123	PER3,EPHB2,PUM1,PPT1,ZMPSTE24,FOXO6,TAL1,DAB1,LEPR,SGIP1,NEGR1,LHX8,SLC16A1,NGF,SYT11,NTRK1,LMX1A,TNR,ADORA1,CNTN2,KCNK2,NCOA1,ADCY3,ALK,PRKCE,NRXN1,MEIS1,ATP6V1B1,NPAS2,NPHP1,MBD5,TANC1,TBR1,SLC4A10,DPP4,SCN2A,SCN1A,SCN9A,UBR3,GAD1,EPHA4,HDAC4,CRBN,OXTR,HRH1,THRB,CASR,ADCY5,KALRN,BCHE,NLGN1,FGF12,HTT,WFS1,ATP8A1,KIT,GLRB,ANKH,GCNT4,HOMER1,THBS4,MEF2C,NEUROG1,GRIA1,RGS14,NQO2,ATXN1,EHMT2,SYNGAP1,…
GO:BP	cellular component organization or biogenesis	GO:0071840	4.74e-10	9.32424	6880	4248	1821	18123	SKI,PRDM16,CHD5,ZBTB48,PHF13,RERE,SLC25A33,CLSTN1,MFN2,TNFRSF1B,VPS13D,PLEKHM2,ARHGEF19,PADI1,PADI4,PADI6,RCC2,ARHGEF10L,IGSF21,UBXN10,CDA,KIF17,RAP1GAP,HSPG2,C1QB,EPHB2,GRHL3,ARID1A,SFN,WASF2,STX12,PHACTR4,COL16A1,HPCA,ZMYM4,PSMB2,AGO1,MACF1,PPT1,RLF,ZMPSTE24,FOXO6,FOXJ3,KDM4A,MAST2,TAL1,TRABD2B,FAF1,MRPL37,SSBP3,DAB1,OMA1,PATJ,KANK4,ROR1,LEPROT,SGIP1,DNAI4,MIER1,GADD45A,NEGR1,ADGRL2,COL24A1,PKN…
GO:BP	ion transmembrane transport	GO:0034220	7.73e-10	9.11191	1169	4248	382	18123	KCNAB2,CLCNKA,EPHB2,RHCE,HPCA,GRIK3,ZMPSTE24,SLC6A9,SLC1A7,CACHD1,PDE4B,CLCA2,CLCA4,LRRC8D,SLC30A7,GSTM2,KCNC4,KCNA10,KCNA3,SLC16A1,PDZK1,ATP8B2,KCNN3,HCN3,ATP1A4,NOS1AP,TMCO1,ATP1B1,SLC9C2,XPR1,CACNA1E,KCNT2,PM20D1,SLC26A9,KCNK2,RYR2,CHRM3,KCNS3,OSR1,KCNK3,SLC5A6,SLC8A1,COX7A2L,KCNG3,THADA,SLC3A1,PRKCE,NRXN1,ATP6V1B1,CNGA3,DPP10,TMEM163,SLC4A10,KCNH7,SCN3A,SCN2A,SCN1A,SCN9A,STK39,LRP2,SLC25A12,S…
GO:BP	regulation of cell projection organization	GO:0031344	8.53e-10	9.0689	660	4248	238	18123	RCC2,RAP1GAP,EPHB2,WASF2,MACF1,DAB1,ROR1,NEGR1,GFI1,PLPPR5,NTNG1,NGF,SEMA6C,SEMA4A,NTRK1,DNM3,TNR,CNTN2,RAB29,PLXNA2,DISC1,SDCCAG8,SH3YL1,ALK,DYNC2LI1,NRXN1,RTN4,BCL11A,WDPCP,CTNNA2,TBR1,KLHL41,ITGA6,HECW2,BMPR2,EPHA4,NGEF,HDAC4,ULK4,TRAK1,MAP4,PLXNB1,RHOA,PTPRG,ROBO2,ROBO1,EPHA3,GSK3B,SEMA5B,KALRN,PLXNA1,PLXND1,NCK1,PLS1,SERPINI1,TNIK,PLD1,NLGN1,PIK3CA,MAP3K13,DGKG,GAK,HTT,SLIT2,KIT,RUFY3,SCARB2…
GO:BP	regulation of ion transmembrane transport	GO:0034765	1.29e-09	8.88891	520	4248	196	18123	KCNAB2,CLCNKA,EPHB2,HPCA,ZMPSTE24,SLC6A9,PDE4B,GSTM2,KCNC4,KCNA10,KCNA3,PDZK1,KCNN3,HCN3,NOS1AP,ATP1B1,CACNA1E,PM20D1,RYR2,CHRM3,KCNS3,OSR1,SLC8A1,KCNG3,THADA,PRKCE,NRXN1,DPP10,KCNH7,SCN3A,SCN2A,SCN1A,SCN9A,STK39,SESTD1,HECW2,SUMO1,CRBN,CAV3,KCNH8,SCN11A,CACNA2D2,STIMATE,CACNA1D,CACNA2D3,KCNAB1,NLGN1,KCNMB3,KLHL24,FGF12,DLG1,HTT,KCNIP4,PPARGC1A,PKD2,ANK2,GRIA2,HCN1,PDE4D,HOMER1,RASGRF2,MEF2C,DIAP…
GO:BP	regulation of plasma membrane bounded cell projection organization	GO:0120035	1.38e-09	8.86053	642	4248	232	18123	RCC2,RAP1GAP,EPHB2,WASF2,MACF1,DAB1,ROR1,NEGR1,GFI1,PLPPR5,NTNG1,NGF,SEMA6C,SEMA4A,NTRK1,DNM3,TNR,CNTN2,RAB29,PLXNA2,DISC1,SDCCAG8,SH3YL1,ALK,DYNC2LI1,NRXN1,RTN4,BCL11A,WDPCP,CTNNA2,TBR1,KLHL41,ITGA6,HECW2,BMPR2,EPHA4,NGEF,HDAC4,ULK4,TRAK1,MAP4,PLXNB1,RHOA,PTPRG,ROBO2,ROBO1,EPHA3,GSK3B,SEMA5B,KALRN,PLXNA1,PLXND1,NCK1,PLS1,SERPINI1,TNIK,PLD1,NLGN1,PIK3CA,MAP3K13,DGKG,GAK,HTT,SLIT2,KIT,RUFY3,SCARB2…
GO:BP	actin cytoskeleton organization	GO:0030036	1.71e-09	8.76773	712	4248	252	18123	ARHGEF19,ARHGEF10L,GRHL3,WASF2,PHACTR4,KANK4,RHOC,NOTCH2,INSRR,NOS1AP,CSRP1,LMOD1,PROX1,CDC42BPA,FMN2,ITGB1BP1,PLEKHH2,PRKCE,SPTBN1,EHBP1,ANTXR1,ADD2,ALMS1,CTNNA2,NCK2,NPHP1,EPB41L5,CLASP1,THSD7B,FMNL2,KLHL41,TTN,TMEFF2,CATIP,CAV3,IQSEC1,FGD5,CLASP2,RHOA,NISCH,FAM107A,EPHA3,CD47,PHLDB2,NCK1,PLS1,TNIK,ECT2,PIK3CA,BCL6,DLG1,ADD1,ABLIM2,SLIT2,RHOH,PDGFRA,KIT,EPHA5,RUFY3,SDAD1,SHROOM3,PDLIM5,TBCK,SYN…
GO:BP	regulation of molecular function	GO:0065009	3.15e-09	8.50225	3191	4248	908	18123	SKI,ARHGEF19,RCC2,ARHGEF10L,RAP1GAP,EPHB2,ID3,GRHL3,SFN,PHACTR4,HPCA,PPT1,ZMPSTE24,SLC6A9,PIK3R3,FAF1,PLPP3,DAB1,ROR1,LEPR,PDE4B,GADD45A,ANKRD13C,DDAH1,GTF2B,TGFBR3,GFI1,EVI5,BCAR3,VAV3,PSRC1,SORT1,GNAI3,GSTM2,CSF1,PROK1,INKA2,RHOC,NGF,PDZK1,PRKAB2,NTRK1,INSRR,IFI16,NOS1AP,PBX1,ATP1B1,RABGAP1L,RASAL2,RGL1,INAVA,ADORA1,NUCKS1,PM20D1,IKBKE,CR1,PLXNA2,PROX1,TGFB2,RAB3GAP2,EGLN1,DISC1,SIPA1L2,GPR137B…
GO:BP	regulation of transport	GO:0051049	3.38e-09	8.4716	1839	4248	559	18123	KCNAB2,TNFRSF1B,CLCNKA,EPHB2,SFN,HPCA,PPT1,ZMPSTE24,SLC6A9,LEPROT,LEPR,PDE4B,SGIP1,WLS,PTGER3,GSTM2,KCNC4,KCNA10,KCNA3,SLC16A1,SYT6,PDZK1,KCNN3,HCN3,SYT11,NOS1AP,ATP1B1,DNM3,SEC16B,CACNA1E,PLA2G4A,SYT2,ADORA1,RAB29,PM20D1,TGFB2,EPRS1,RYR2,CHRM3,KMO,CNST,EIPR1,ITGB1BP1,KCNS3,OSR1,POMC,PREB,SLC8A1,KCNG3,THADA,ABCG8,PRKCE,NRXN1,ERLEC1,DYSF,DPP10,CLASP1,PLA2R1,DPP4,KCNH7,SCN3A,SCN2A,SCN1A,SCN9A,STK39…
GO:BP	positive regulation of biological process	GO:0048518	3.54e-09	8.45069	6474	4248	1716	18123	MIB2,SKI,PRDM16,CHD5,ZBTB48,CAMTA1,RERE,SLC25A33,CLSTN1,KIF1B,CASZ1,MASP2,MFN2,TNFRSF1B,VPS13D,PLEKHM2,ARHGEF19,RCC2,ARHGEF10L,TAS1R2,ECE1,C1QB,EPHB2,ID3,IFNLR1,GRHL3,RUNX3,LIN28A,ARID1A,SFN,WASF2,GMEB1,PTPRU,PUM1,COL16A1,FNDC5,HPCA,TFAP2E,PSMB2,AGO1,MACF1,PPT1,RLF,ZMPSTE24,FOXO6,HIVEP3,FOXJ3,KDM4A,SLC6A9,RNF220,GPBP1L1,PIK3R3,TAL1,TRABD2B,AGBL4,FAF1,TUT4,GLIS1,SSBP3,PLPP3,C8B,DAB1,OMA1,ROR1,LEPR…
GO:BP	intracellular signal transduction	GO:0035556	1.41e-08	7.85031	2886	4248	826	18123	MIB2,CHD5,CAMTA1,MFN2,TNFRSF1B,ARHGEF19,RAP1GAP,EPHB2,LIN28A,SFN,WASF2,PHACTR4,PUM1,ADGRB2,HPCA,PSMB2,STK40,ZMPSTE24,MAST2,PIK3R3,ACOT11,DAB1,PATJ,ROR1,MIER1,GADD45A,WLS,DDAH1,PKN2,TGFBR3,BCAR3,VCAM1,VAV3,GSTM2,CSF1,PROK1,RHOC,MAGI3,HIPK1,NGF,NOTCH2,PRKAB2,MCL1,PSMB4,S100A7,ASH1L,NTRK1,PEAR1,IFI16,NOS1AP,ATP1B1,RC3H1,RASAL2,RGL1,NR5A2,INAVA,MDM4,IKBKE,RASSF5,INTS7,PROX1,CENPF,TGFB2,ITPKB,CDC42BPA…
GO:BP	synapse organization	GO:0050808	1.61e-08	7.79357	432	4248	166	18123	CLSTN1,IGSF21,C1QB,EPHB2,WASF2,ADGRL2,NTNG1,SEMA4A,NTRK1,NOS1AP,LMX1A,DNM3,TNR,NFASC,CNTN2,RAB29,GNPAT,DISC1,NRXN1,ADD2,LRRTM4,CTNNA2,TANC1,ERBB4,EPHA4,DOCK10,DNER,NGEF,LRRN1,OXTR,SETD5,LHFPL4,PLXNB1,RHOA,BSN,ERC2,PDZRN3,ROBO2,KALRN,PLXND1,EPHB1,CLSTN2,NLGN1,IL1RAP,DLG1,APBB2,GRID2,PDLIM5,GLRB,GPM6A,CTNND2,HOMER1,MEF2C,CAST,PCDHGC3,PCDHGC4,SYNPO,SPARC,GABRB2,TUBB,TNF,SYNGAP1,MDGA1,LRFN2,ADGRB3,UT…
GO:BP	regulation of cellular component organization	GO:0051128	1.72e-08	7.76495	2439	4248	711	18123	SKI,SLC25A33,CLSTN1,TNFRSF1B,VPS13D,PLEKHM2,ARHGEF19,RCC2,ARHGEF10L,CDA,RAP1GAP,EPHB2,GRHL3,SFN,WASF2,COL16A1,HPCA,MACF1,PPT1,ZMPSTE24,KDM4A,TAL1,TRABD2B,FAF1,DAB1,OMA1,KANK4,ROR1,SGIP1,MIER1,NEGR1,ADGRL2,GFI1,PLPPR5,NTNG1,ELAPOR1,PSRC1,ST7L,RHOC,NGF,NOTCH2,PRUNE1,SEMA6C,ZBTB7B,SYT11,UBQLN4,SEMA4A,NTRK1,LMX1A,DNM3,TNR,LMOD1,SYT2,CNTN2,RAB29,IKBKE,PLXNA2,PROX1,CENPF,TGFB2,RAB3GAP2,DISC1,GNG4,FMN2,…
GO:BP	regulation of membrane potential	GO:0042391	1.92e-08	7.71769	446	4248	170	18123	KCNAB2,SLC25A33,GRIK3,ZMPSTE24,HCN3,ATP1A4,NOS1AP,ATP1B1,CACNA1E,ADORA1,KCNK2,RYR2,NTSR2,KCNK3,SLC8A1,NRXN1,KCNH7,SCN3A,SCN2A,SCN1A,SCN9A,SUMO1,PID1,BOK,CAV3,KCNH8,SCN11A,CACNA1D,PXK,TAFA4,IGSF11,GSK3B,NLGN1,KCNMB3,HTR3E,FGF12,DLG1,GABRB1,SLC4A4,GRID2,PPP3CA,SLC39A8,PPA2,ANK2,GLRB,GLRA3,HCN1,MEF2C,GRIA1,GABRB2,PRELID1,SLC34A1,CLIC1,KCNK5,KCNK17,KCNK16,SLC29A1,RIMS1,CNR1,GRIK2,PLN,TRDN,GRM1,OPRM1,…
GO:BP	cell junction assembly	GO:0034329	3.41e-08	7.46716	442	4248	168	18123	CLSTN1,RCC2,EPHB2,COL16A1,MACF1,PATJ,ADGRL2,PKN2,RHOC,HIPK1,SEMA4A,NTRK1,DNM3,LAMC1,RAB29,GNPAT,ITGB1BP1,NRXN1,WDPCP,ADD2,NPHP1,EPB41L5,CLASP1,LIMS2,PKP4,ITGA6,ERBB4,TNS1,DNER,LRRN1,OXTR,SETD5,LHFPL4,CLASP2,PLXNB1,RHOA,BSN,FAM107A,ROBO2,EPHA3,PHLDB2,HEG1,PLXND1,EPHB1,CLSTN2,ECT2,NLGN1,CLDN16,IL1RAP,DLG1,GRID2,PDLIM5,ANK2,GPM6A,CTNND2,CDH18,CDH12,CDH10,ITGA2,MEF2C,EFNA5,GABRB2,TNF,MDGA1,VEGFA,ADGR…
GO:BP	circulatory system process	GO:0003013	3.46e-08	7.46035	632	4248	224	18123	AGTRAP,ECE1,ZMPSTE24,SLC6A9,CYP2J2,LEPR,PDE4B,TNNI3K,DDAH1,GSTM2,SLC16A1,ATP1A4,NOS1AP,ATP1B1,ADORA1,TGFB2,RYR2,CHRM3,ITGB1BP1,POMC,KCNK3,SLC5A6,SLC8A1,ASB3,TBC1D8,SCN1A,STK39,LRP2,TTN,BMPR2,CPS1,DES,HDAC4,ITPR1,CAV3,OXTR,ATP2B2,HRH1,PPARG,GRIP2,THRB,SLC6A20,RHOA,SLC38A3,CACNA2D2,NISCH,CACNA1D,CASR,HEG1,WWTR1,PIK3CA,ABCC5,FGF12,DLG1,SLIT2,KCNIP4,ATP8A1,CORIN,SLC4A4,ABCG2,ANK2,EDNRA,GUCY1A1,GUCY1B…
GO:BP	cognition	GO:0050890	4.13e-08	7.38356	297	4248	123	18123	EPHB2,PPT1,FOXO6,LHX8,NGF,SYT11,NTRK1,LMX1A,TNR,ADORA1,CNTN2,KCNK2,ADCY3,NRXN1,TANC1,TBR1,SCN2A,OXTR,SETD5,HRH1,FAM107A,KALRN,BCHE,HTT,JAKMIP1,ATP8A1,KIT,MEF2C,NEUROG1,GRIA1,RGS14,NQO2,ATXN1,TNF,EHMT2,SYNGAP1,ITPR3,BTBD9,TTBK1,ADGRB3,CNR1,SOBP,SGK1,PRKN,PRKAR1B,DNAH11,ADCY1,EGFR,NPTX2,RELN,PRKAR2B,PTN,DGKI,CNTNAP2,CSMD1,TUSC3,ADCY8,VLDLR,SLC24A2,NTRK2,MUSK,BRINP1,DBH,GRIN1,ATAD1,PTEN,CPEB3,SORCS3…
GO:BP	developmental growth	GO:0048589	4.29e-08	7.3673	654	4248	230	18123	STK40,MACF1,ZMPSTE24,LEPR,TGFBR3,CSF1,NGF,PTGFRN,NOTCH2,SEMA6C,SEMA4A,TNN,TNR,LGR6,SYT2,FLVCR1,PROX1,KCNK2,TGFB2,DISC1,KIF26B,SOS1,RTN4,BCL11A,MEIS1,BCL2L11,TTL,EPB41L5,GLI2,MBD5,SLC4A10,ITGA4,BMPR2,ERBB4,CAV3,VGLL4,RARB,CLASP2,MST1,STIMATE-MUSTN1,GSK3B,KPNA1,SEMA5B,HEG1,PLXNA1,PPP2R3A,PLS1,TM4SF4,WWTR1,GPR149,IFT80,PIK3CA,MAP3K13,OSTN,FGFR3,ADD1,SLIT2,RBPJ,RUFY3,PDLIM5,BMPR1B,PPP3CA,SORBS2,SEMA5…
GO:BP	sensory organ development	GO:0007423	4.79e-08	7.31995	565	4248	204	18123	SKI,MFN2,ECE1,C1QB,EPHB2,GRHL3,PHACTR4,HPCA,ROR1,BCAR3,COL11A1,WNT2B,HIPK1,NOTCH2,GJA8,PBX1,PROX1,KCNK2,USH2A,TGFB2,WNT9A,MYCN,OSR1,KCNK3,SOS1,WDPCP,SPRED2,MEIS1,ATP6V1B1,CYP26B1,NPHP1,BCL2L11,GLI2,MYO3B,DLX1,SP3,BMPR2,CRYGB,EPHA4,THRB,RARB,LRIG1,MITF,MYH15,GATA2,IFT122,EPHB1,PPP2R3A,PLS1,DLG1,CLRN2,RBPJ,PDGFRA,KIT,ATOH1,BMPR1B,BBS7,FAT4,GPM6A,TENM3,FAT1,HCN1,TENT2,ADGRV1,FBN2,NEUROG1,PDGFRB,SPAR…
GO:BP	regulation of ion transport	GO:0043269	4.79e-08	7.3194	728	4248	251	18123	KCNAB2,CLCNKA,EPHB2,HPCA,ZMPSTE24,SLC6A9,PDE4B,GSTM2,KCNC4,KCNA10,KCNA3,SYT6,PDZK1,KCNN3,HCN3,SYT11,NOS1AP,ATP1B1,CACNA1E,PLA2G4A,SYT2,ADORA1,PM20D1,RYR2,CHRM3,KMO,KCNS3,OSR1,SLC8A1,KCNG3,THADA,PRKCE,NRXN1,DPP10,PLA2R1,KCNH7,SCN3A,SCN2A,SCN1A,SCN9A,STK39,ABCB11,SESTD1,HECW2,SUMO1,CRBN,GRM7,CAV3,KCNH8,SCN11A,RHOA,SLC38A3,CACNA2D2,STIMATE,CACNA1D,CACNA2D3,PXK,CASR,MYLK,SNX4,KCNAB1,NLGN1,KCNMB3,KLHL…
GO:BP	regulation of anatomical structure morphogenesis	GO:0022603	5.84e-08	7.23356	1048	4248	340	18123	AJAP1,ARHGEF19,RCC2,HSPG2,EPHB2,GRHL3,ADGRB2,ZMYM4,PSMB2,AGO1,MACF1,ZMPSTE24,DAB1,OMA1,ROR1,GADD45A,DDAH1,NTNG1,CELSR2,CSF1,PROK1,WNT2B,RHOC,HIPK1,NGF,SEMA6C,PSMB4,SEMA4A,VANGL2,DNM3,RC3H1,TNR,SYT2,CNTN2,PLXNA2,VASH2,TGFB2,EGLN1,DISC1,AKT3,ITGB1BP1,OSR1,RTN4,BCL11A,WDPCP,CLASP1,LIMS2,ARHGAP15,FMNL2,HECW2,BMPR2,EPHA4,PID1,NGEF,CAV3,PPARG,FGD5,CLASP2,TRAK1,PLXNB1,RHOA,HYAL1,STAB1,PRICKLE2,ADAMTS9,R…
GO:BP	establishment of localization	GO:0051234	6.91e-08	7.16052	5364	4248	1436	18123	SDF4,KCNAB2,SLC25A33,CLSTN1,KIF1B,MFN2,TNFRSF1B,VPS13D,CLCNKA,RCC2,PLA2G2F,CDA,KIF17,HSPG2,EPHB2,RHCE,ZDHHC18,SFN,WASF2,STX12,PUM1,HPCA,PSMB2,OSCP1,GRIK3,MACF1,PPT1,ZMPSTE24,SLC6A9,AGBL4,SLC1A7,PLPP3,ATG4C,PGM1,CACHD1,LEPROT,LEPR,PDE4B,SGIP1,WLS,SRSF11,PTGER3,SLC44A5,CLCA2,CLCA4,LRRC8D,EVI5,SLC44A3,SNX7,SLC30A7,VAV3,CELSR2,PSRC1,SORT1,GNAI3,GSTM2,KCNC4,KCNA10,KCNA3,SLC16A1,SYT6,PDZK1,PRKAB2,GJA8,…
GO:BP	head development	GO:0060322	7.86e-08	7.10455	816	4248	275	18123	SDF4,SKI,CHD5,RERE,HSPG2,EPHB2,HPCA,PPT1,SSBP3,DAB1,AK4,WLS,LHX8,ADGRL2,CELSR2,GNAI3,WNT2B,PBX1,LMX1A,TNR,CNTN2,PLXNA2,FLVCR1,PROX1,CENPF,GNPAT,DISC1,AKT3,NCOA1,KCNK3,ALK,SOS1,SLC8A1,NRXN1,RTN4,MEIS1,CTNNA2,TRABD2A,BCL2L11,SCTR,GLI2,TBR1,SLC4A10,LRP2,DLX1,CCDC141,COL3A1,SATB2,BMPR2,ERBB4,BOK,CNTN4,OXTR,SLC6A11,RARB,CSRNP1,RHOA,SLC38A3,PTPRG,ROBO2,ROBO1,GSK3B,ZNF148,GATA2,KCNAB1,EIF2B5,TRA2B,TACC3…
GO:BP	memory	GO:0007613	7.98e-08	7.0979	118	4248	62	18123	FOXO6,NGF,SYT11,LMX1A,KCNK2,SCN2A,OXTR,HRH1,KALRN,GRIA1,RGS14,NQO2,ATXN1,EHMT2,ITPR3,BTBD9,CNR1,SGK1,ADCY1,RELN,PTN,CSMD1,ADCY8,VLDLR,SLC24A2,MUSK,BRINP1,DBH,ATAD1,PTEN,CPEB3,SORCS3,TH,ABCC8,BDNF,FEN1,DRD2,CCND2,NTF3,TAFA2,SLC8A3,KCNK10,EIF2AK4,PAK6,MAP1A,RASGRF1,GRIN2A,JPH3,KAT2A,MAPT,ITGA3,NETO1,INSR,CRTC1,APOE,SHANK1,PLCB1,ADNP,RCAN1,S100B,COMT,SHANK3
GO:BP	regulation of synaptic plasticity	GO:0048167	7.98e-08	7.09785	189	4248	87	18123	EPHB2,TNR,ADORA1,CNTN2,SCTR,SLC4A10,EPHA4,CNTN4,HRH1,ERC2,FAM107A,IGSF11,GSK3B,NLGN1,SORCS2,KIT,GRID2,RASGRF2,MEF2C,MCTP1,CAMK2A,GRIA1,CPLX2,RGS14,SYNGAP1,ITPR3,RIMS1,GRIK2,CRHR2,CAMK2B,ADCY1,YWHAG,PPP1R9A,RELN,PTN,DGKI,PTK2B,RIMS2,ADCY8,ADGRB1,SLC24A2,NTRK2,ABL1,GRIN1,PTEN,CPEB3,SORCS3,INS,SYT7,SHANK2,GRM5,DRD2,ERC1,GRIN2B,KRAS,FGF14,SLC8A3,SIPA1L1,CYP46A1,EIF2AK4,MAP1A,UNC13C,RAB11A,RASGRF1,GRI…
GO:BP	regulation of catalytic activity	GO:0050790	1.08e-07	6.96458	2452	4248	709	18123	ARHGEF19,RCC2,ARHGEF10L,RAP1GAP,EPHB2,GRHL3,SFN,PHACTR4,HPCA,PPT1,PIK3R3,FAF1,DAB1,ROR1,LEPR,GADD45A,DDAH1,GFI1,EVI5,BCAR3,VAV3,PSRC1,SORT1,GNAI3,CSF1,PROK1,INKA2,RHOC,NGF,PRKAB2,NTRK1,INSRR,IFI16,NOS1AP,RABGAP1L,RASAL2,RGL1,INAVA,ADORA1,IKBKE,CR1,PLXNA2,PROX1,TGFB2,RAB3GAP2,EGLN1,SIPA1L2,GPR137B,RGS7,SMYD3,CNST,NLRP3,ASAP2,ITGB1BP1,LPIN1,ADCY3,MAPRE3,PREB,GCKR,ALK,BIRC6,ARHGEF33,SOS1,SLC8A1,NRXN…
GO:BP	regulation of neuron projection development	GO:0010975	1.32e-07	6.88038	455	4248	170	18123	EPHB2,MACF1,DAB1,ROR1,NEGR1,GFI1,PLPPR5,NTNG1,NGF,SEMA6C,SEMA4A,NTRK1,DNM3,TNR,CNTN2,RAB29,PLXNA2,DISC1,ALK,RTN4,BCL11A,CTNNA2,TBR1,ITGA6,HECW2,BMPR2,EPHA4,NGEF,ULK4,TRAK1,PLXNB1,RHOA,PTPRG,ROBO2,ROBO1,EPHA3,GSK3B,SEMA5B,KALRN,PLXNA1,PLXND1,NCK1,SERPINI1,TNIK,NLGN1,MAP3K13,DGKG,GAK,SLIT2,RUFY3,SCARB2,GRID2,PDLIM5,PPP3CA,TENM3,SEMA5A,ARSB,FSTL4,SPOCK1,SYNGAP1,PACSIN1,CUL7,VEGFA,ADGRB3,CNR1,FIG4,US…
GO:BP	brain development	GO:0007420	1.9e-07	6.72041	772	4248	261	18123	SDF4,SKI,CHD5,RERE,HSPG2,EPHB2,HPCA,PPT1,SSBP3,DAB1,AK4,WLS,LHX8,ADGRL2,CELSR2,GNAI3,WNT2B,PBX1,LMX1A,TNR,CNTN2,PLXNA2,PROX1,CENPF,GNPAT,DISC1,AKT3,NCOA1,KCNK3,ALK,SOS1,SLC8A1,NRXN1,RTN4,MEIS1,CTNNA2,BCL2L11,SCTR,GLI2,TBR1,SLC4A10,LRP2,DLX1,CCDC141,COL3A1,SATB2,BMPR2,ERBB4,BOK,CNTN4,OXTR,SLC6A11,RARB,RHOA,SLC38A3,PTPRG,ROBO2,ROBO1,GSK3B,ZNF148,GATA2,KCNAB1,EIF2B5,TRA2B,TACC3,SLIT2,PPARGC1A,RBPJ,C…
GO:BP	learning or memory	GO:0007611	2.23e-07	6.65255	256	4248	108	18123	EPHB2,PPT1,FOXO6,LHX8,NGF,SYT11,NTRK1,LMX1A,TNR,CNTN2,KCNK2,ADCY3,NRXN1,TANC1,TBR1,SCN2A,OXTR,HRH1,KALRN,BCHE,HTT,ATP8A1,KIT,MEF2C,NEUROG1,GRIA1,RGS14,NQO2,ATXN1,EHMT2,SYNGAP1,ITPR3,BTBD9,TTBK1,ADGRB3,CNR1,SGK1,PRKN,PRKAR1B,DNAH11,ADCY1,EGFR,NPTX2,RELN,PRKAR2B,PTN,DGKI,CNTNAP2,CSMD1,ADCY8,VLDLR,SLC24A2,NTRK2,MUSK,BRINP1,DBH,GRIN1,ATAD1,PTEN,CPEB3,SORCS3,TH,ABCC8,BDNF,FEN1,SHANK2,PICALM,GRM5,DRD2,…
GO:BP	ion transport	GO:0006811	2.3e-07	6.6388	1610	4248	488	18123	KCNAB2,CLCNKA,PLA2G2F,EPHB2,RHCE,HPCA,GRIK3,ZMPSTE24,SLC6A9,SLC1A7,CACHD1,PDE4B,CLCA2,CLCA4,LRRC8D,SLC30A7,GSTM2,KCNC4,KCNA10,KCNA3,SLC16A1,SYT6,PDZK1,ATP8B2,KCNN3,HCN3,SYT11,ATP1A4,NOS1AP,TMCO1,ATP1B1,SLC19A2,SLC9C2,XPR1,CACNA1E,PLA2G4A,KCNT2,SYT2,ADORA1,PM20D1,SLC26A9,CR1,FLVCR1,KCNK2,RYR2,CHRM3,KMO,KCNS3,OSR1,NCOA1,KCNK3,SLC5A6,SLC8A1,COX7A2L,KCNG3,THADA,SLC3A1,PRKCE,NRXN1,ATP6V1B1,CNGA3,SLC5A…
GO:BP	transmembrane transport	GO:0055085	2.32e-07	6.63392	1648	4248	498	18123	KCNAB2,SLC25A33,CLCNKA,EPHB2,RHCE,HPCA,PSMB2,OSCP1,GRIK3,ZMPSTE24,SLC6A9,SLC1A7,CACHD1,PDE4B,SLC44A5,CLCA2,CLCA4,LRRC8D,SLC44A3,SLC30A7,SORT1,GSTM2,KCNC4,KCNA10,KCNA3,SLC16A1,PDZK1,PRKAB2,GJA8,MCL1,PSMB4,ATP8B2,KCNN3,HCN3,ATP1A4,NOS1AP,TMCO1,ATP1B1,SLC19A2,SLC9C2,XPR1,CACNA1E,KCNT2,TIMM17A,MFSD4A,PM20D1,SLC26A9,FLVCR1,KCNK2,ABCB10,RYR2,CHRM3,KCNS3,OSR1,KCNK3,SLC5A6,SLC8A1,COX7A2L,KCNG3,THADA,ABCG…
GO:BP	locomotion	GO:0040011	2.54e-07	6.59445	2039	4248	600	18123	SKI,RERE,MIIP,RCC2,RAP1GAP,EPHB2,WASF2,PHACTR4,PTPRU,SDC3,CSF3R,MACF1,PIK3R3,PLPP3,DAB1,PDE4B,GADD45A,PKN2,TGFBR3,VCAM1,NTNG1,VAV3,CELSR2,CSF1,RHOC,SLC16A1,NOTCH2,SEMA6C,S100A7,ASH1L,SEMA4A,NTRK1,ATP1A4,VANGL2,CD48,LMX1A,ATP1B1,TNN,TNR,LHX4,LAMC1,LHX9,NAV1,LGR6,ADORA1,NFASC,CNTN2,PLXNA2,PROX1,USH2A,TGFB2,DNAH14,CDC42BPA,DISC1,LGALS8,SDCCAG8,AKT3,NLRP3,TMEM18,ITGB1BP1,ADCY3,DPYSL5,SOS1,SLC8A1,PRKC…
GO:BP	regulation of signal transduction	GO:0009966	2.63e-07	6.58018	3251	4248	909	18123	MIB2,SKI,PRDM16,CHD5,CAMTA1,MFN2,DHRS3,ARHGEF19,RAP1GAP,EPHB2,LIN28A,PHACTR4,PTPRU,PUM1,PSMB2,STK40,MACF1,ZMPSTE24,SLC6A9,RNF220,TRABD2B,FAF1,PLPP3,DAB1,ROR1,LEPROT,PDE4B,MIER1,GADD45A,WLS,ANKRD13C,TGFBR3,GFI1,BCAR3,VAV3,GNAI3,CSF1,PROK1,RHOC,MAGI3,HIPK1,TRIM33,NGF,NOTCH2,PRKAB2,MCL1,PSMB4,S100A7,ZBTB7B,ASH1L,NTRK1,NOS1AP,RC3H1,TNN,INAVA,LGR6,KLHL12,ADORA1,MDM4,CNTN2,NUCKS1,RAB29,IKBKE,CD46,PROX1…
GO:BP	regulation of transmembrane transport	GO:0034762	2.98e-07	6.52648	620	4248	217	18123	KCNAB2,CLCNKA,EPHB2,HPCA,ZMPSTE24,SLC6A9,PDE4B,GSTM2,KCNC4,KCNA10,KCNA3,PDZK1,KCNN3,HCN3,NOS1AP,ATP1B1,CACNA1E,PM20D1,RYR2,CHRM3,KCNS3,OSR1,SLC8A1,KCNG3,THADA,PRKCE,NRXN1,DPP10,KCNH7,SCN3A,SCN2A,SCN1A,SCN9A,STK39,SESTD1,HECW2,SUMO1,PID1,CRBN,CAV3,KCNH8,SCN11A,CACNA2D2,STIMATE,CACNA1D,CACNA2D3,KCNAB1,NLGN1,KCNMB3,KLHL24,OSTN,FGF12,DLG1,HTT,KCNIP4,PPARGC1A,PKD2,ANK2,EDNRA,GRIA2,ACSL1,HCN1,PDE4D,PIK…
GO:BP	regulation of multicellular organismal process	GO:0051239	2.99e-07	6.52489	2888	4248	817	18123	SKI,PRDM16,AJAP1,PER3,CLSTN1,MFN2,TNFRSF1B,DHRS3,ECE1,RAP1GAP,HSPG2,EPHB2,RUNX3,TRIM63,LIN28A,SFN,ADGRB2,AGO1,CSF3R,MACF1,ZMPSTE24,KDM4A,MAST2,TAL1,ACOT11,PLPP3,DAB1,OMA1,CYP2J2,LEPR,PDE4B,GADD45A,PTGER3,TNNI3K,ADGRL2,DDAH1,TGFBR3,GSTM2,CSF1,PROK1,CHIA,WNT2B,HIPK1,NGF,CD101,NOTCH2,POLR3C,PRKAB2,PRUNE1,SEMA6C,ZBTB7B,SYT11,SEMA4A,BGLAP,NTRK1,IFI16,ATP1A4,USF1,NOS1AP,PBX1,ATP1B1,RC3H1,TNR,INAVA,ADOR…
GO:BP	cytoskeleton organization	GO:0007010	3.05e-07	6.51615	1473	4248	451	18123	ARHGEF19,PADI6,RCC2,ARHGEF10L,GRHL3,WASF2,PHACTR4,ZMYM4,MACF1,MAST2,KANK4,DNAI4,GADD45A,CDC14A,PSRC1,RHOC,SLC16A1,NOTCH2,PRUNE1,PMF1,INSRR,NOS1AP,KIAA1614,CSRP1,NAV1,LMOD1,CNTN2,PROX1,CENPF,CDC42BPA,DISC1,FMN2,SDCCAG8,ITGB1BP1,MAPRE3,EML4,PLEKHH2,PRKCE,SPTBN1,EHBP1,WDPCP,CEP68,ANTXR1,ADD2,ANKRD53,ALMS1,CTNNA2,NCK2,NPHP1,TTL,EPB41L5,CLASP1,NCKAP5,THSD7B,FMNL2,KLHL41,MAP3K20,TTN,FSIP2,TMEFF2,DNAH7,…
GO:BP	transport	GO:0006810	3.67e-07	6.43576	5214	4248	1393	18123	SDF4,KCNAB2,SLC25A33,CLSTN1,KIF1B,MFN2,TNFRSF1B,VPS13D,CLCNKA,PLA2G2F,CDA,KIF17,HSPG2,EPHB2,RHCE,ZDHHC18,SFN,WASF2,STX12,PUM1,HPCA,PSMB2,OSCP1,GRIK3,MACF1,PPT1,ZMPSTE24,SLC6A9,AGBL4,SLC1A7,PLPP3,ATG4C,PGM1,CACHD1,LEPROT,LEPR,PDE4B,SGIP1,WLS,SRSF11,PTGER3,SLC44A5,CLCA2,CLCA4,LRRC8D,EVI5,SLC44A3,SNX7,SLC30A7,VAV3,CELSR2,SORT1,GNAI3,GSTM2,KCNC4,KCNA10,KCNA3,SLC16A1,SYT6,PDZK1,PRKAB2,GJA8,VPS45,MCL1,…
GO:BP	positive regulation of cell communication	GO:0010647	7.93e-07	6.10058	1809	4248	537	18123	MIB2,SKI,CHD5,CAMTA1,CLSTN1,EPHB2,LIN28A,PUM1,PSMB2,MACF1,RNF220,FAF1,ROR1,MIER1,GADD45A,WLS,TGFBR3,GFI1,BCAR3,CSF1,PROK1,RHOC,NGF,NOTCH2,MCL1,PSMB4,S100A7,ZBTB7B,NTRK1,NOS1AP,RC3H1,TNR,INAVA,LGR6,ADORA1,CNTN2,NUCKS1,RAB29,IKBKE,PROX1,TGFB2,ITPKB,DISC1,GPR137B,EDARADD,KMO,AKT3,ITGB1BP1,ASXL2,ALK,SOS1,PRKCE,NRXN1,RTN4,USP34,SPRED2,TGFA,NCK2,BCL2L11,SCTR,LIMS2,MGAT5,ZEB2,MBD5,PLA2R1,STK39,LRP2,MAP3…
GO:BP	positive regulation of signaling	GO:0023056	1.27735e-06	5.89369	1814	4248	537	18123	MIB2,SKI,CHD5,CAMTA1,CLSTN1,ECE1,EPHB2,LIN28A,PUM1,PSMB2,MACF1,RNF220,FAF1,ROR1,MIER1,GADD45A,WLS,TGFBR3,GFI1,BCAR3,CSF1,PROK1,RHOC,NGF,NOTCH2,MCL1,PSMB4,S100A7,ZBTB7B,NTRK1,NOS1AP,RC3H1,TNR,INAVA,LGR6,ADORA1,CNTN2,NUCKS1,RAB29,IKBKE,PROX1,TGFB2,ITPKB,DISC1,GPR137B,EDARADD,KMO,AKT3,ITGB1BP1,ASXL2,ALK,SOS1,PRKCE,NRXN1,RTN4,USP34,SPRED2,TGFA,NCK2,BCL2L11,SCTR,LIMS2,MGAT5,ZEB2,MBD5,PLA2R1,STK39,LRP2…
GO:BP	positive regulation of developmental process	GO:0051094	1.79706e-06	5.74544	1354	4248	415	18123	CLSTN1,TNFRSF1B,EPHB2,RUNX3,LIN28A,SFN,FNDC5,MACF1,FOXO6,KDM4A,TAL1,SSBP3,DAB1,ADGRL2,DDAH1,TGFBR3,CSF1,WNT2B,HIPK1,NGF,CD101,NOTCH2,ZBTB7B,SEMA4A,NTRK1,BRINP2,BRINP3,SYT2,RHEX,CR1,CD46,PLXNA2,VASH2,PROX1,TGFB2,ITPKB,DISC1,AKT3,NLRP3,OSR1,NCOA1,ASXL2,ATRAID,ALK,LBH,SLC8A1,NRXN1,RTN4,BCL11A,CYP26B1,CTNNA2,ATOH8,SMYD1,GLI2,CLASP1,LIMS2,ZEB2,LRP2,DLX1,HOXD3,BMPR2,ERBB4,EPHA4,LRRN1,CAV3,OXTR,PPARG,NR…
GO:BP	positive regulation of catalytic activity	GO:0043085	3.57203e-06	5.44708	1383	4248	421	18123	ARHGEF19,RCC2,ARHGEF10L,RAP1GAP,EPHB2,GRHL3,PHACTR4,HPCA,DAB1,ROR1,GADD45A,EVI5,BCAR3,VAV3,PSRC1,GNAI3,CSF1,PROK1,RHOC,NGF,NTRK1,INSRR,IFI16,NOS1AP,RABGAP1L,RASAL2,INAVA,ADORA1,IKBKE,CR1,PROX1,TGFB2,RAB3GAP2,SIPA1L2,RGS7,NLRP3,ASAP2,ITGB1BP1,ADCY3,MAPRE3,PREB,ALK,SOS1,NRXN1,RAB1A,ETAA1,ANTXR1,TGFA,NCAPH,TBC1D8,BCL2L11,ARHGAP15,PKP4,TANK,STK39,ITGA6,MAP3K20,ERBB4,NHEJ1,EPHA4,DOCK10,NGEF,AGAP1,BOK,…
GO:BP	cell surface receptor signaling pathway involved in cell-cell signaling	GO:1905114	3.82293e-06	5.4176	639	4248	218	18123	SKI,ARHGEF19,GRHL3,PTPRU,PSMB2,AGO1,MACF1,RNF220,TRABD2B,PLPP3,ROR1,WLS,CELSR2,WNT2B,PSMB4,VANGL2,TNN,LGR6,KLHL12,ADORA1,WNT9A,DISC1,NRXN1,USP34,TRABD2A,TCF7L1,GLI2,ZEB2,TMEM237,VGLL4,RBMS3,LRRFIP2,RHOA,PRICKLE2,MITF,IGSF11,GSK3B,KPNA1,PPP2R3A,WWTR1,IFT80,TNIK,NLGN1,TBL1XR1,RBPJ,PKD2,GRID2,PPP3CA,DKK2,EGF,GLRB,GLRA3,SEMA5A,CTNND2,MEF2C,MCC,CSNK1A1,CAMK2A,DCDC2,POU5F1,PSMB8,PSMB9,DAAM2,MDFI,SLC29A…
GO:BP	developmental growth involved in morphogenesis	GO:0060560	3.91254e-06	5.40754	238	4248	99	18123	MACF1,CSF1,NGF,SEMA6C,SEMA4A,TNN,TNR,SYT2,DISC1,KIF26B,RTN4,BCL11A,TTL,EPB41L5,ITGA4,BMPR2,CLASP2,MST1,GSK3B,SEMA5B,PLXNA1,PPP2R3A,MAP3K13,OSTN,SLIT2,RUFY3,SEMA5A,FSTL4,JADE2,FGF1,SLIT3,CPNE5,VEGFA,HSP90AB1,RIMS1,ESR1,PRKN,COBL,AUTS2,MAGI2,SEMA3C,SEMA3E,SEMA3A,SEMA3D,SMURF1,NRCAM,PLXNA4,DPYSL2,RIMS2,EXT1,ABL1,OLFM1,NOTCH1,NRP1,CXCL12,VCL,SLIT1,ZFYVE27,SHTN1,BDNF,WNT11,DIP2B,SYT1,RNF6,DCLK1,SPART,…
GO:BP	positive regulation of molecular function	GO:0044093	4.6246e-06	5.33493	1774	4248	523	18123	SKI,ARHGEF19,RCC2,ARHGEF10L,RAP1GAP,EPHB2,GRHL3,PHACTR4,HPCA,SLC6A9,PLPP3,DAB1,ROR1,GADD45A,GTF2B,EVI5,BCAR3,VAV3,PSRC1,GNAI3,GSTM2,CSF1,PROK1,RHOC,NGF,PDZK1,NTRK1,INSRR,IFI16,NOS1AP,ATP1B1,RABGAP1L,RASAL2,INAVA,ADORA1,IKBKE,CR1,PROX1,TGFB2,RAB3GAP2,SIPA1L2,RYR2,RGS7,NLRP3,ASAP2,ITGB1BP1,ADCY3,MAPRE3,PREB,ALK,SOS1,NRXN1,RAB1A,ETAA1,ANTXR1,TGFA,ADD2,NCAPH,TBC1D8,BCL2L11,EPB41L5,ARHGAP15,PKP4,TANK,…
GO:BP	synaptic transmission, glutamatergic	GO:0035249	4.83139e-06	5.31593	94	4248	50	18123	GRIK3,NTRK1,TNR,ADORA1,DISC1,KMO,NRXN1,GRM7,OXTR,NLGN1,GRID2,GRIA2,HOMER1,MEF2C,TNF,GRM4,CNR1,GRIK2,GRM1,PRKN,EGFR,GRM3,RELN,GRM8,DGKI,PTK2B,EXT1,ROR2,GRID1,ATAD1,SHANK2,GRM5,DRD2,GRIK4,LRRK2,SYT1,UNC13C,CDH8,P2RX1,CACNG5,CACNG4,CDH2,UNC13A,TSHZ3,SHANK1,CACNG7,GRIK1,ADORA2A,CACNG2,SHANK3
GO:BP	cation transmembrane transport	GO:0098655	5.01644e-06	5.2996	936	4248	300	18123	KCNAB2,EPHB2,RHCE,HPCA,SLC6A9,CACHD1,PDE4B,SLC30A7,GSTM2,KCNC4,KCNA10,KCNA3,PDZK1,KCNN3,HCN3,ATP1A4,NOS1AP,TMCO1,ATP1B1,SLC9C2,CACNA1E,KCNT2,PM20D1,KCNK2,RYR2,KCNS3,OSR1,KCNK3,SLC8A1,COX7A2L,KCNG3,THADA,PRKCE,NRXN1,ATP6V1B1,CNGA3,DPP10,TMEM163,SLC4A10,KCNH7,SCN3A,SCN2A,SCN1A,SCN9A,STK39,SLC25A12,SESTD1,ITGAV,HECW2,SUMO1,CRBN,ITPR1,CAV3,ATP2B2,SLC6A11,KCNH8,SCN11A,SLC6A20,SLC25A20,SLC38A3,CACNA2D2…
GO:BP	regulation of synaptic transmission, glutamatergic	GO:0051966	1.18335e-05	4.92689	72	4248	41	18123	GRIK3,NTRK1,TNR,ADORA1,DISC1,KMO,NRXN1,GRM7,OXTR,NLGN1,HOMER1,MEF2C,TNF,GRM4,CNR1,GRIK2,GRM1,EGFR,GRM3,RELN,GRM8,DGKI,PTK2B,ROR2,ATAD1,SHANK2,GRM5,DRD2,LRRK2,SYT1,CACNG5,CACNG4,CDH2,UNC13A,TSHZ3,SHANK1,CACNG7,GRIK1,ADORA2A,CACNG2,SHANK3
GO:BP	tissue morphogenesis	GO:0048729	1.22811e-05	4.91076	675	4248	226	18123	SKI,AJAP1,ARHGEF19,GRHL3,PHACTR4,PSMB2,TAL1,ROR1,WLS,TGFBR3,COL11A1,CELSR2,CSF1,WNT2B,RHOC,NOTCH2,PSMB4,VANGL2,PBX1,MDM4,PROX1,TGFB2,RYR2,KIF26B,MYCN,OSR1,SOS1,ACTG2,NPHP1,EPB41L5,GLI2,CLASP1,TBR1,LRP2,TTN,TMEFF2,BMPR2,EPHA4,TRAF3IP1,CAV3,TRIM71,CLASP2,RHOA,MST1,PRICKLE2,ROBO2,ROBO1,PHLDB2,CASR,MYLK,HEG1,PLXNA1,IFT122,PLXND1,TP63,DLG1,SLIT2,RBPJ,SHROOM3,FRAS1,ARHGAP24,PKD2,EGF,BBS7,FAT4,HHIP,EDNR…
GO:BP	regulation of axonogenesis	GO:0050770	1.25516e-05	4.9013	159	4248	72	18123	EPHB2,MACF1,DAB1,NGF,SEMA6C,SEMA4A,TNR,CNTN2,PLXNA2,DISC1,RTN4,BCL11A,BMPR2,EPHA4,TRAK1,PLXNB1,RHOA,ROBO2,ROBO1,GSK3B,SEMA5B,PLXNA1,PLXND1,MAP3K13,SLIT2,RUFY3,SEMA5A,FSTL4,SYNGAP1,VEGFA,UST,TIAM2,SEMA3C,SEMA3E,SEMA3A,SEMA3D,PLXNA4,NTRK2,NRP1,CXCL12,PTEN,ZFYVE27,SHTN1,BRSK2,BDNF,LRRC4C,DIP2B,PLXNC1,RNF6,SPART,SIPA1L1,SEMA6D,RAB11A,MAP2K1,SEMA7A,LINGO1,RGMA,PAFAH1B1,NTN1,RND2,MAPT,WNT3,CDH2,DCC,STK…
GO:BP	regulation of neurotransmitter receptor activity	GO:0099601	1.32388e-05	4.87815	80	4248	44	18123	EPHB2,SLC6A9,NRXN1,NLGN1,KLHL24,DLG1,PPARGC1A,GRIA2,HOMER1,RASGRF2,MEF2C,CAMK2A,GRIA1,OPRM1,CAMK2B,AKAP9,NPTX2,RELN,DLGAP2,PTK2B,DAPK1,GRIN1,SHANK2,DLG2,GRIA4,GRIN2B,BEGAIN,RASGRF1,GRIN2A,SHISA9,GSG1L,DLG4,SHISA6,CACNG5,CACNG4,NPTX1,DLGAP1,NETO1,SHANK1,CACNG7,SRC,APP,CACNG2,SHANK3
GO:BP	phosphorylation	GO:0016310	1.5132e-05	4.8201	1996	4248	577	18123	EPHB2,RUNX3,SFN,STK40,ZMPSTE24,MAST2,PIK3R3,FAF1,PLPP3,DAB1,FGGY,PGM1,ROR1,AK4,LEPR,GADD45A,FPGT-TNNI3K,TNNI3K,AK5,PKN2,TGFBR3,BCAR3,VAV3,PSRC1,CSF1,PROK1,INKA2,HIPK1,NGF,PRKAB2,PKLR,NTRK1,INSRR,UCK2,FAM20B,NIBAN1,INAVA,ADORA1,CDK18,IKBKE,RPS6KC1,PROX1,TGFB2,ITPKB,CDC42BPA,AKT3,SMYD3,CMPK2,ITGB1BP1,ADCY3,MAPRE3,CAD,GCKR,RBKS,ALK,BIRC6,SLC8A1,PRKCE,NRXN1,SPTBN1,VRK2,SPRED2,ETAA1,TGFA,NCK2,STK39,MY…
GO:BP	regulation of transmembrane transporter activity	GO:0022898	1.67927e-05	4.77488	295	4248	115	18123	EPHB2,HPCA,SLC6A9,PDE4B,GSTM2,PDZK1,NOS1AP,ATP1B1,PM20D1,RYR2,CHRM3,OSR1,THADA,PRKCE,NRXN1,STK39,HECW2,SUMO1,CRBN,CAV3,STIMATE,CACNA1D,KCNAB1,NLGN1,KLHL24,FGF12,DLG1,HTT,PPARGC1A,PKD2,ANK2,GRIA2,PDE4D,HOMER1,RASGRF2,MEF2C,CAMK2A,GRIA1,GOPC,PLN,TRDN,UTRN,OPRM1,ACTB,TWIST1,HECW1,CAMK2B,NIPSNAP2,CACNA2D1,AKAP9,EPO,RELN,PTK2B,JPH1,KCNS2,DAPK1,GRIN1,CACNB2,FXYD4,ANK3,PTEN,KCNIP2,ANO9,INS,KCNQ1,STIM1,A…
GO:BP	phosphorus metabolic process	GO:0006793	1.72719e-05	4.76266	3014	4248	835	18123	CAMTA1,H6PD,PGD,PLA2G2F,CDA,ALPL,EPHB2,RUNX3,DHDDS,SFN,PHACTR4,PTPRU,HPCA,STK40,PPT1,ZMPSTE24,AKR1A1,MAST2,PIK3R3,FAF1,ACOT11,PLPP3,DAB1,FGGY,PGM1,ROR1,AK4,LEPR,PDE4B,GADD45A,FPGT-TNNI3K,TNNI3K,SLC44A5,AK5,PKN2,TGFBR3,BCAR3,SLC44A3,DPYD,PLPPR5,CDC14A,VAV3,PSRC1,GNAI3,CSF1,PROK1,INKA2,PPM1J,MAGI3,HIPK1,NGF,HMGCS2,PRKAB2,PRUNE1,PKLR,FDPS,NTRK1,INSRR,UCK2,FAM20B,ACBD6,NMNAT2,NIBAN1,PLA2G4A,INAVA,ADO…
GO:BP	phosphate-containing compound metabolic process	GO:0006796	1.83955e-05	4.73529	2987	4248	828	18123	CAMTA1,H6PD,PGD,PLA2G2F,CDA,ALPL,EPHB2,RUNX3,DHDDS,SFN,PHACTR4,PTPRU,HPCA,STK40,PPT1,ZMPSTE24,AKR1A1,MAST2,PIK3R3,FAF1,ACOT11,PLPP3,DAB1,FGGY,PGM1,ROR1,AK4,LEPR,PDE4B,GADD45A,FPGT-TNNI3K,TNNI3K,SLC44A5,AK5,PKN2,TGFBR3,BCAR3,SLC44A3,DPYD,PLPPR5,CDC14A,VAV3,PSRC1,GNAI3,CSF1,PROK1,INKA2,PPM1J,MAGI3,HIPK1,NGF,HMGCS2,PRKAB2,PRUNE1,PKLR,FDPS,NTRK1,INSRR,UCK2,FAM20B,ACBD6,NMNAT2,NIBAN1,PLA2G4A,INAVA,ADO…
GO:BP	regulation of small GTPase mediated signal transduction	GO:0051056	2.15624e-05	4.6663	329	4248	125	18123	MFN2,ARHGEF19,RAP1GAP,EPHB2,VAV3,CSF1,RHOC,NGF,NOTCH2,NTRK1,TGFB2,ITPKB,SIPA1L2,SOS1,RTN4,ARHGEF4,ARHGAP15,COL3A1,NGEF,SRGAP3,IQSEC1,RHOA,ARHGEF3,ROBO1,ARHGAP31,KALRN,HEG1,ECT2,BCL6,SLIT2,ARAP2,RHOH,ARHGAP24,FAM13A,ARHGAP10,TRIO,ERBIN,ARHGEF28,RASGRF2,RASA1,ARHGAP26,PDGFRB,RIPOR2,SYNGAP1,ARFGEF3,TIAM2,CYTH3,ADCYAP1R1,AUTS2,EPO,SH2B2,RELN,PIK3CG,DGKI,ARHGEF10,PRAG1,DLC1,PSD3,ADRA1A,NRG1,LYN,ARFGEF…
GO:BP	cell surface receptor signaling pathway	GO:0007166	2.30743e-05	4.63687	3226	4248	887	18123	MIB2,SKI,PRDM16,TNFRSF9,TNFRSF1B,ARHGEF19,RCC2,CDA,EPHB2,IFNLR1,GRHL3,WASF2,PHACTR4,PTPRU,COL16A1,ADGRB2,PSMB2,AGO1,CSF3R,GRIK3,MACF1,RNF220,PIK3R3,TRABD2B,FAF1,PLPP3,DAB1,ROR1,LEPROT,LEPR,PDE4B,GADD45A,WLS,ADGRL2,TGFBR3,GFI1,BCAR3,VCAM1,VAV3,CELSR2,SORT1,CSF1,WNT2B,HIPK1,TRIM33,NGF,CD101,NOTCH2,MCL1,SEMA6C,PSMB4,ZBTB7B,SEMA4A,SH2D2A,NTRK1,INSRR,ATP1A4,VANGL2,FCGR3A,PBX1,CD247,RC3H1,TNN,NCF2,LGR6…
GO:BP	neuron migration	GO:0001764	2.46326e-05	4.60849	158	4248	71	18123	DAB1,NTNG1,CELSR2,TNN,NAV1,CNTN2,DISC1,SDCCAG8,CTNNA2,COL3A1,SATB2,ERBB4,DNER,ULK4,GATA2,CCKAR,ATOH1,SH3RF1,GPM6A,MEF2C,SPOCK1,CAMK2A,PHACTR1,DCDC2,MDGA1,VEGFA,CEP85L,TWIST1,CAMK2B,AUTS2,SEMA3A,RELN,NRCAM,FEZF1,PCM1,ELP3,NRG1,UNC5D,FGFR1,LRP12,NTRK2,ASTN2,DAB2IP,NTNG2,GATA3,NRP1,CXCL12,DRGX,PRKG1,ZMIZ1,NRG3,SHTN1,VAX1,FAT3,DRD2,KIRREL3,ASCL1,DCLK1,DNAAF4,NTRK3,NDE1,ADGRG1,FBXO31,PAFAH1B1,NTN1,ITG…
GO:BP	cation transport	GO:0006812	2.66432e-05	4.57441	1210	4248	370	18123	KCNAB2,EPHB2,RHCE,HPCA,ZMPSTE24,SLC6A9,CACHD1,PDE4B,SLC30A7,GSTM2,KCNC4,KCNA10,KCNA3,SYT6,PDZK1,KCNN3,HCN3,SYT11,ATP1A4,NOS1AP,TMCO1,ATP1B1,SLC9C2,CACNA1E,KCNT2,SYT2,ADORA1,PM20D1,FLVCR1,KCNK2,RYR2,KCNS3,OSR1,KCNK3,SLC5A6,SLC8A1,COX7A2L,KCNG3,THADA,PRKCE,NRXN1,ATP6V1B1,CNGA3,SLC5A7,DPP10,TMEM163,SLC4A10,KCNH7,SCN3A,SCN2A,SCN1A,SCN9A,STK39,LRP2,CYBRD1,SLC25A12,SESTD1,ITGAV,CALCRL,HECW2,SUMO1,CRBN,…
GO:BP	regulation of developmental growth	GO:0048638	3.57156e-05	4.44714	338	4248	127	18123	MACF1,ZMPSTE24,TGFBR3,CSF1,NGF,SEMA6C,SEMA4A,TNR,SYT2,FLVCR1,PROX1,KCNK2,DISC1,RTN4,BCL11A,MEIS1,BCL2L11,TTL,MBD5,BMPR2,ERBB4,CAV3,VGLL4,CLASP2,GSK3B,SEMA5B,PLS1,PIK3CA,MAP3K13,OSTN,FGFR3,RBPJ,RUFY3,SEMA5A,CCNB1,MEF2C,FSTL4,JARID2,CDKN1A,CPNE5,PI16,VEGFA,RIMS1,HEY2,PRKN,SEMA3C,SEMA3E,SEMA3A,SEMA3D,SMURF1,NRCAM,LEP,PLXNA4,DPYSL2,NRG1,GPAT4,STK3,RIMS2,ZFPM2,PTCH1,MUSK,ABL1,OLFM1,NOTCH1,NRP1,CXCL12,…
GO:BP	inner ear development	GO:0048839	3.76611e-05	4.42411	196	4248	83	18123	C1QB,EPHB2,GRHL3,HPCA,ROR1,COL11A1,PROX1,KCNK2,USH2A,TGFB2,MYCN,KCNK3,WDPCP,ATP6V1B1,GLI2,MYO3B,EPHA4,LRIG1,GATA2,PLS1,CLRN2,RBPJ,ATOH1,FAT4,ADGRV1,NEUROG1,PDGFRB,SPARC,GABRB2,FOXI1,TFAP2A,RIPOR2,MYO6,SOBP,HEY2,EYA4,AHI1,NOX3,GLI3,SLC26A5,EYA1,ESRP1,CTHRC1,TMC1,ROR2,ANP32B,WHRN,NOTCH1,GATA3,PCDH15,STOX1,CDH23,PAX2,PDZD7,HMX2,KCNQ1,USH1C,MYO7A,CDKN1B,LRIG3,LGR5,PTPRQ,ATP8A2,FREM2,SIX4,ESRRB,TSHR,G…
GO:BP	inorganic ion transmembrane transport	GO:0098660	4.25138e-05	4.37147	876	4248	279	18123	KCNAB2,RHCE,HPCA,SLC6A9,CACHD1,PDE4B,GSTM2,KCNC4,KCNA10,KCNA3,KCNN3,HCN3,ATP1A4,NOS1AP,TMCO1,ATP1B1,SLC9C2,XPR1,CACNA1E,KCNT2,PM20D1,SLC26A9,KCNK2,RYR2,KCNS3,OSR1,KCNK3,SLC5A6,SLC8A1,COX7A2L,KCNG3,THADA,PRKCE,ATP6V1B1,CNGA3,DPP10,TMEM163,SLC4A10,KCNH7,SCN3A,SCN2A,SCN1A,SCN9A,STK39,SLC25A12,SESTD1,ITGAV,HECW2,SUMO1,ANO7,CRBN,ITPR1,CAV3,ATP2B2,SLC6A11,KCNH8,SCN11A,SLC6A20,CACNA2D2,STIMATE,CACNA1D,C…
GO:BP	positive regulation of cellular metabolic process	GO:0031325	5.00418e-05	4.30067	3342	4248	913	18123	SKI,PRDM16,ZBTB48,CAMTA1,RERE,CASZ1,TNFRSF1B,VPS13D,ECE1,EPHB2,IFNLR1,GRHL3,RUNX3,LIN28A,ARID1A,GMEB1,PUM1,TFAP2E,AGO1,RLF,HIVEP3,FOXJ3,SLC6A9,GPBP1L1,PIK3R3,TAL1,TRABD2B,AGBL4,FAF1,TUT4,GLIS1,SSBP3,DAB1,ROR1,LEPR,GADD45A,DDAH1,BRDT,BCAR3,VAV3,ELAPOR1,PSRC1,GNAI3,CSF1,PROK1,NGF,TRIM45,ZBTB7B,ASH1L,PMF1,NTRK1,INSRR,IFI16,USF1,NOS1AP,PBX1,LMX1A,RC3H1,SOAT1,LHX4,NIBAN1,NR5A2,INAVA,TIMM17A,ADORA1,MDM…
GO:BP	embryo development	GO:0009790	5.07316e-05	4.29472	1055	4248	327	18123	SKI,MFN2,PADI6,ECE1,EPHB2,ID3,GRHL3,PHACTR4,RNF220,TAL1,AGBL4,SSBP3,WLS,COL11A1,WNT2B,HIPK1,TENT5C,NOTCH2,VANGL2,PBX1,TDRD5,NR5A2,KLHL12,PLXNA2,FLVCR1,VASH2,PROX1,TGFB2,WNT9A,RYR2,GREM2,MYCN,OSR1,NCOA1,DNMT3A,BIRC6,SOS1,STPG4,RTN4,WDPCP,MEIS1,ATP6V1B1,CYP26B1,ATOH8,AFF3,SLC5A7,BCL2L11,EPB41L5,GLI2,CLASP1,TBR1,LRP2,UBR3,MYO3B,DLX1,MAP3K20,SP3,SP9,HOXD12,HOXD3,ITGA4,ITGAV,SATB2,BMPR2,ERBB4,NR2C2,RA…
GO:BP	tissue development	GO:0009888	5.28501e-05	4.27695	2093	4248	598	18123	SKI,AJAP1,KAZN,ARHGEF19,ACTL8,ALPL,HSPG2,ID3,GRHL3,RUNX3,SFN,PHACTR4,PSMB2,ZMPSTE24,HIVEP3,RNF220,TAL1,SSBP3,ROR1,WLS,TGFBR3,COL11A1,NTNG1,CELSR2,CSF1,WNT2B,RHOC,NOTCH2,SEMA6C,PSMB4,LCE1A,SPRR2E,S100A7,ZBTB7B,ASH1L,SEMA4A,BGLAP,NTRK1,VANGL2,PBX1,LAMC1,NR5A2,CSRP1,KLHL12,MDM4,PLXNA2,PROX1,CENPF,KCNK2,USH2A,TGFB2,WNT9A,RYR2,KIF26B,MBOAT2,ITGB1BP1,GRHL1,MYCN,OSR1,ATRAID,LBH,BIRC6,SOS1,SLC8A1,EPCAM,R…
GO:BP	regulation of ion transmembrane transporter activity	GO:0032412	5.80737e-05	4.23602	284	4248	110	18123	EPHB2,HPCA,SLC6A9,PDE4B,GSTM2,PDZK1,NOS1AP,ATP1B1,RYR2,CHRM3,OSR1,THADA,PRKCE,NRXN1,STK39,HECW2,SUMO1,CRBN,CAV3,STIMATE,CACNA1D,KCNAB1,NLGN1,KLHL24,FGF12,DLG1,HTT,PPARGC1A,PKD2,ANK2,GRIA2,PDE4D,HOMER1,RASGRF2,MEF2C,CAMK2A,GRIA1,GOPC,PLN,TRDN,UTRN,OPRM1,HECW1,CAMK2B,NIPSNAP2,CACNA2D1,AKAP9,EPO,RELN,PTK2B,JPH1,KCNS2,DAPK1,GRIN1,CACNB2,FXYD4,ANK3,PTEN,KCNIP2,ANO9,KCNQ1,STIM1,ABCC8,AHNAK,GAL,SHANK2,D…
GO:BP	regulation of nervous system development	GO:0051960	6.15688e-05	4.21064	453	4248	160	18123	SKI,CLSTN1,TNFRSF1B,EPHB2,LIN28A,MACF1,KDM4A,DAB1,ADGRL2,NGF,PRUNE1,SEMA6C,SEMA4A,NTRK1,TNR,PLXNA2,DISC1,LPIN1,MYCN,NRXN1,RTN4,BCL11A,LRP2,SLC25A12,DLX1,BMPR2,CTDSP1,EPHA4,LRRN1,OXTR,PPARG,RARB,TRAK1,PLXNB1,RHOA,ROBO2,ROBO1,SEMA5B,KALRN,PLXNA1,PLXND1,EPHB1,FAIM,CLSTN2,NLGN1,MAP3K13,ETV5,IL1RAP,DLG1,SLIT2,KIT,RUFY3,GRID2,PPP3CA,SEMA5A,FSTL4,JADE2,RGS14,LTA,TNF,SYNGAP1,DAAM2,CUL7,TTBK1,VEGFA,TNFRSF…
GO:BP	regulation of response to stimulus	GO:0048583	6.42653e-05	4.19202	4416	4248	1177	18123	MIB2,SKI,PRDM16,AJAP1,CHD5,CAMTA1,MASP2,MFN2,TNFRSF1B,DHRS3,ARHGEF19,RAP1GAP,C1QB,EPHB2,IFNLR1,TRIM63,LIN28A,WASF2,PHACTR4,PTPRU,PUM1,PSMB2,STK40,MACF1,ZMPSTE24,SLC6A9,RNF220,TRABD2B,FAF1,PLPP3,C8B,DAB1,ROR1,LEPROT,PDE4B,MIER1,GADD45A,WLS,ANKRD13C,PTGER3,DDAH1,TGFBR3,GFI1,BCAR3,VCAM1,VAV3,GNAI3,CSF1,PROK1,RHOC,MAGI3,HIPK1,TRIM33,TSHB,NGF,NOTCH2,POLR3C,PRKAB2,MCL1,SEMA6C,PSMB4,S100A7,ZBTB7B,ASH1L,…
GO:BP	morphogenesis of an epithelium	GO:0002009	7.31365e-05	4.13587	566	4248	192	18123	SKI,AJAP1,ARHGEF19,GRHL3,PHACTR4,PSMB2,ROR1,CELSR2,CSF1,WNT2B,RHOC,NOTCH2,PSMB4,VANGL2,PBX1,PROX1,TGFB2,RYR2,KIF26B,MYCN,OSR1,SOS1,NPHP1,EPB41L5,GLI2,CLASP1,TBR1,LRP2,TMEFF2,EPHA4,TRAF3IP1,CAV3,TRIM71,CLASP2,RHOA,MST1,PRICKLE2,PHLDB2,CASR,PLXNA1,IFT122,PLXND1,TP63,DLG1,SLIT2,RBPJ,SHROOM3,FRAS1,ARHGAP24,PKD2,EGF,BBS7,FAT4,HHIP,EDNRA,FAT1,ADAMTS16,MEF2C,KLHL3,FGF1,FOXQ1,RREB1,TFAP2A,TNF,FKBPL,NOTCH…
GO:BP	signaling	GO:0023052	7.41148e-05	4.1301	6937	4248	1785	18123	MIB2,SKI,PRDM16,CHD5,TAS1R1,CAMTA1,TNFRSF9,SLC25A33,CLSTN1,UBE4B,KIF1B,AGTRAP,MFN2,TNFRSF1B,DHRS3,ARHGEF19,RCC2,ARHGEF10L,TAS1R2,CDA,ECE1,RAP1GAP,EPHB2,IFNLR1,GRHL3,TRIM63,LIN28A,ARID1A,SFN,WASF2,PHACTR4,PTPRU,PUM1,COL16A1,ADGRB2,FNDC5,HPCA,PSMB2,AGO1,STK40,CSF3R,GRIK3,MACF1,HPCAL4,PPT1,ZMPSTE24,KDM4A,SLC6A9,RNF220,MAST2,PIK3R3,TRABD2B,FAF1,ACOT11,PLPP3,DAB1,PATJ,ROR1,LEPROT,LEPR,PDE4B,MIER1,GADD…
GO:BP	regulation of multicellular organismal development	GO:2000026	7.46937e-05	4.12672	1459	4248	433	18123	SKI,AJAP1,CLSTN1,TNFRSF1B,HSPG2,EPHB2,RUNX3,LIN28A,SFN,ADGRB2,AGO1,CSF3R,MACF1,ZMPSTE24,KDM4A,TAL1,DAB1,GADD45A,ADGRL2,DDAH1,TGFBR3,CSF1,PROK1,WNT2B,HIPK1,NGF,CD101,NOTCH2,PRUNE1,SEMA6C,ZBTB7B,SEMA4A,BGLAP,NTRK1,RC3H1,TNR,RHEX,CR1,CD46,PLXNA2,VASH2,PROX1,KCNK2,TGFB2,ITPKB,WNT9A,EGLN1,DISC1,GPR137B,AKT3,NLRP3,MBOAT2,GRHL1,LPIN1,MYCN,OSR1,ATRAID,DPY30,SOS1,SLC8A1,NRXN1,RTN4,BCL11A,WDPCP,SPRED2,MEIS…
GO:BP	anatomical structure formation involved in morphogenesis	GO:0048646	7.86302e-05	4.10441	1209	4248	367	18123	SKI,MFN2,HSPG2,EPHB2,GRHL3,WASF2,PHACTR4,ADGRB2,AGO1,CSF3R,PIK3R3,TAL1,SSBP3,LEPR,GADD45A,WLS,DDAH1,TGFBR3,COL11A1,VAV3,PROK1,WNT2B,HIPK1,PTGFRN,NOTCH2,S100A7,SEMA4A,SH2D2A,VANGL2,RC3H1,CSRP1,LMOD1,KLHL12,PLXNA2,VASH2,PROX1,TGFB2,GNPAT,EGLN1,SDCCAG8,AKT3,KIF26B,ITGB1BP1,OSR1,NRXN1,RTN4,MEIS1,TGFA,ATOH8,FHL2,BCL2L11,EPB41L5,GLI2,CLASP1,TANC1,ITGB6,TBR1,LRP2,KLHL41,SP3,TTN,ITGA4,ITGAV,CALCRL,BMPR2,…
GO:BP	regulation of cellular component movement	GO:0051270	8.03752e-05	4.09488	1149	4248	351	18123	MIIP,RCC2,EPHB2,PTPRU,MACF1,PIK3R3,PLPP3,PDE4B,GADD45A,PKN2,TGFBR3,NTNG1,CSF1,RHOC,SEMA6C,S100A7,SEMA4A,TNN,LGR6,ADORA1,PLXNA2,PROX1,TGFB2,RYR2,AKT3,ITGB1BP1,SLC8A1,PRKCE,EPCAM,RTN4,WDPCP,TACR1,CTNNA2,ATOH8,EPB41L5,CLASP1,MGAT5,TBR1,DPP4,STK39,ITGA6,ITGA4,ITGAV,COL3A1,TMEFF2,BMPR2,ERBB4,EPHA4,DOCK10,HDAC4,CAV3,SRGAP3,PPARG,IQSEC1,CLASP2,ULK4,PLXNB1,RHOA,MST1,HYAL1,NISCH,FAM107A,PTPRG,ADAMTS9,MITF…
GO:BP	positive regulation of cell projection organization	GO:0031346	8.47577e-05	4.07182	359	4248	132	18123	WASF2,MACF1,ROR1,NEGR1,PLPPR5,NGF,NTRK1,DNM3,PLXNA2,DISC1,ALK,BCL11A,ITGA6,BMPR2,EPHA4,HDAC4,TRAK1,PLXNB1,RHOA,ROBO2,ROBO1,EPHA3,KALRN,PLXNA1,PLXND1,NCK1,SERPINI1,NLGN1,PIK3CA,MAP3K13,HTT,SLIT2,KIT,RUFY3,SCARB2,GPM6A,TENM3,SEMA5A,ITGA2,PIK3R1,ARSB,CEP120,TENM2,RREB1,RIPOR2,CARMIL1,PACSIN1,CUL7,VEGFA,CNR1,FIG4,TIAM2,CAMK2B,COBL,AUTS2,MAGI2,PPP1R9A,EPO,CUX1,RELN,PLXNA4,PTN,PTK2B,LYN,TOX,WASHC5,VLDL…
GO:BP	regulation of cell differentiation	GO:0045595	9.2977e-05	4.03162	1688	4248	492	18123	SKI,AJAP1,CASZ1,TNFRSF1B,RCC2,RAP1GAP,EPHB2,ID3,RUNX3,LIN28A,SFN,FNDC5,PSMB2,AGO1,CSF3R,MACF1,KDM4A,TAL1,GLIS1,DAB1,SORT1,CSF1,NGF,CD101,NOTCH2,PRUNE1,SEMA6C,PSMB4,ZBTB7B,SEMA4A,BGLAP,PBX1,LMX1A,RC3H1,TNN,TNR,BRINP2,BRINP3,CNTN2,RHEX,CR1,CD46,PLXNA2,PROX1,USH2A,TGFB2,ITPKB,WNT9A,DISC1,GPR137B,NLRP3,MBOAT2,ITGB1BP1,GRHL1,MYCN,OSR1,NCOA1,ASXL2,ATRAID,ALK,LBH,DPY30,SOS1,RTN4,BCL11A,SPRED2,MEIS1,CYP2…
GO:BP	dendrite development	GO:0016358	9.42357e-05	4.02578	247	4248	98	18123	RERE,EPHB2,FOXO6,DAB1,CELSR2,DNM3,DISC1,ALK,BCL11A,CTNNA2,NCK2,HECW2,KLF7,EPHA4,DOCK10,NGEF,IQSEC1,TRAK1,RHOA,GSK3B,KALRN,EPHB1,TNIK,NLGN1,DGKG,PDLIM5,PPP3CA,CTNND2,MEF2C,FSTL4,CAMK2A,PHACTR1,DCDC2,LST1,SYNGAP1,PACSIN1,CUL7,ADGRB3,SDK1,HECW1,CAMK2B,COBL,SEMA3A,PPP1R9A,CUX1,RELN,PTN,PREX2,SDC2,ASAP1,VLDLR,PTPRD,GRIN3A,LPAR1,DAB2IP,CAMK1D,NRP1,PRKG1,ZNF365,NEUROG3,PTEN,CPEB3,SHANK2,PICALM,FAT3,TRPC…
GO:BP	cell communication	GO:0007154	0.000106164	3.97402	6961	4248	1789	18123	MIB2,SKI,PRDM16,CHD5,TAS1R1,CAMTA1,TNFRSF9,SLC25A33,CLSTN1,UBE4B,KIF1B,AGTRAP,MFN2,TNFRSF1B,DHRS3,ARHGEF19,RCC2,ARHGEF10L,TAS1R2,CDA,ECE1,RAP1GAP,EPHB2,IFNLR1,GRHL3,TRIM63,LIN28A,ARID1A,SFN,WASF2,PHACTR4,PTPRU,PUM1,COL16A1,ADGRB2,FNDC5,HPCA,PSMB2,AGO1,STK40,CSF3R,GRIK3,MACF1,HPCAL4,PPT1,ZMPSTE24,KDM4A,SLC6A9,RNF220,MAST2,PIK3R3,TRABD2B,FAF1,ACOT11,PLPP3,DAB1,PATJ,ROR1,LEPROT,LEPR,PDE4B,MIER1,GADD…
GO:BP	regulation of transporter activity	GO:0032409	0.000118496	3.9263	317	4248	119	18123	EPHB2,HPCA,SLC6A9,PDE4B,GSTM2,PDZK1,NOS1AP,ATP1B1,PM20D1,RYR2,CHRM3,OSR1,THADA,PRKCE,NRXN1,STK39,HECW2,SUMO1,CRBN,CAV3,PPARG,STIMATE,CACNA1D,KCNAB1,NLGN1,KLHL24,FGF12,DLG1,HTT,PPARGC1A,PKD2,ANK2,GRIA2,PDE4D,HOMER1,RASGRF2,MEF2C,CAMK2A,GRIA1,GOPC,PLN,TRDN,SGK1,UTRN,OPRM1,ACTB,TWIST1,HECW1,CAMK2B,NIPSNAP2,CACNA2D1,AKAP9,EPO,RELN,PTK2B,JPH1,KCNS2,DAPK1,GRIN1,CACNB2,FXYD4,ANK3,PTEN,KCNIP2,ANO9,INS,KC…
GO:BP	cell migration	GO:0016477	0.000119459	3.92278	1660	4248	484	18123	RERE,MIIP,RCC2,EPHB2,WASF2,PHACTR4,PTPRU,SDC3,CSF3R,MACF1,PIK3R3,PLPP3,DAB1,PDE4B,GADD45A,PKN2,TGFBR3,VCAM1,NTNG1,VAV3,CELSR2,CSF1,RHOC,SLC16A1,SEMA6C,S100A7,SEMA4A,VANGL2,CD48,ATP1B1,TNN,TNR,LAMC1,NAV1,LGR6,ADORA1,CNTN2,PLXNA2,PROX1,USH2A,TGFB2,CDC42BPA,DISC1,LGALS8,SDCCAG8,AKT3,NLRP3,TMEM18,ITGB1BP1,SOS1,SLC8A1,PRKCE,EPCAM,RTN4,WDPCP,RAB1A,ADD2,CTNNA2,ATOH8,NCK2,EPB41L5,CLASP1,MGAT5,ZEB2,FMNL2,…
GO:BP	positive regulation of metabolic process	GO:0009893	0.000120085	3.92051	3873	4248	1041	18123	SKI,PRDM16,ZBTB48,CAMTA1,RERE,KIF1B,CASZ1,MFN2,TNFRSF1B,VPS13D,ECE1,EPHB2,ID3,IFNLR1,GRHL3,RUNX3,LIN28A,ARID1A,GMEB1,PUM1,TFAP2E,AGO1,RLF,ZMPSTE24,HIVEP3,FOXJ3,KDM4A,SLC6A9,GPBP1L1,PIK3R3,TAL1,TRABD2B,AGBL4,FAF1,TUT4,GLIS1,SSBP3,DAB1,OMA1,ROR1,LEPR,PDE4B,GADD45A,DDAH1,BRDT,BCAR3,VAV3,ELAPOR1,PSRC1,GNAI3,CSF1,PROK1,CHIA,NGF,TRIM45,TENT5C,POLR3C,PRKAB2,ZBTB7B,ASH1L,PMF1,NTRK1,INSRR,IFI16,USF1,NOS1A…
GO:BP	positive regulation of nitrogen compound metabolic process	GO:0051173	0.000122322	3.9125	3143	4248	860	18123	SKI,PRDM16,ZBTB48,CAMTA1,RERE,CASZ1,TNFRSF1B,GRHL3,RUNX3,LIN28A,ARID1A,GMEB1,PUM1,TFAP2E,AGO1,RLF,HIVEP3,FOXJ3,SLC6A9,GPBP1L1,PIK3R3,TAL1,TRABD2B,AGBL4,FAF1,TUT4,GLIS1,SSBP3,DAB1,LEPR,GADD45A,DDAH1,BRDT,BCAR3,PSRC1,CSF1,PROK1,NGF,TRIM45,ZBTB7B,ASH1L,PMF1,NTRK1,IFI16,USF1,NOS1AP,PBX1,LMX1A,RC3H1,SOAT1,LHX4,NIBAN1,NR5A2,INAVA,TIMM17A,ADORA1,MDM4,CNTN2,ELK4,NUCKS1,IKBKE,RASSF5,CR1,PROX1,ESRRG,TGFB2,…
GO:BP	adherens junction organization	GO:0034332	0.000138103	3.8598	66	4248	37	18123	HIPK1,INAVA,EPHA4,CADM2,ADD1,CDH18,CDH12,CDH10,BMP6,VEGFA,ACTB,CDHR3,CDH17,VCL,PLEKHA7,CTNND1,CADM1,NECTIN1,CDH24,FERMT2,NUMB,TJP1,CDH8,CDH11,CDH3,CDH1,CDH13,CDH2,CDH20,CDH7,CDH19,PIP5K1C,CAMSAP3,NECTIN2,SRC,CDH22,CDH4
GO:BP	regulation of GTPase activity	GO:0043087	0.000148557	3.82811	493	4248	170	18123	ARHGEF19,RCC2,ARHGEF10L,RAP1GAP,GRHL3,EVI5,BCAR3,VAV3,NTRK1,RABGAP1L,RASAL2,PLXNA2,RAB3GAP2,SIPA1L2,GPR137B,RGS7,ASAP2,ITGB1BP1,PREB,SOS1,TBC1D8,ARHGAP15,PKP4,ITGA6,EPHA4,DOCK10,NGEF,SH3BP4,AGAP1,SRGAP3,IQSEC1,FGD5,ALS2CL,PLXNB1,EPHA3,CBLB,ARHGAP31,GSK3B,STXBP5L,KALRN,PLXNA1,PLXND1,ECT2,BCL6,RGS12,TBC1D14,CPEB2,SLIT2,ARAP2,RHOH,EPHA5,ARHGAP24,FAM13A,TBCK,TBC1D9,ARHGAP10,RANBP3L,IQGAP2,RASA1,EFNA5…
GO:BP	sensory perception of mechanical stimulus	GO:0050954	0.000153661	3.81344	176	4248	75	18123	ROR1,CDC14A,COL11A1,NTRK1,USH2A,OTOF,FBXO11,ATP6V1B1,SCN1A,LRP2,MYO3B,GRM7,LHFPL4,ATP2B2,THRB,CACNA1D,LRIG1,WFS1,CLRN2,KIT,ITGA2,ADGRV1,ALDH7A1,DIAPH1,GABRB2,TFAP2A,DCDC2,RIPOR2,COL11A2,MYO6,SOBP,EYA4,TMEM120A,SLC26A5,LHFPL3,EYA1,PKHD1L1,TMC1,WHRN,CXCL12,DRGX,PCDH15,CDH23,PDZD7,TH,KCNQ1,TUB,USH1C,OTOG,NAV2,MYO7A,CNTN5,CDKN1B,CACNB3,PTPRQ,SRRM4,P2RX4,COCH,GABRA5,TJP1,HOMER2,OTOA,ASIC2,COL1A1,PIEZO…
GO:BP	localization of cell	GO:0051674	0.00019269	3.71514	1840	4248	529	18123	SKI,RERE,MIIP,RCC2,EPHB2,WASF2,PHACTR4,PTPRU,SDC3,CSF3R,MACF1,PIK3R3,PLPP3,DAB1,PDE4B,GADD45A,PKN2,TGFBR3,VCAM1,NTNG1,VAV3,CELSR2,CSF1,RHOC,SLC16A1,SEMA6C,S100A7,ASH1L,SEMA4A,ATP1A4,VANGL2,CD48,ATP1B1,TNN,TNR,LAMC1,NAV1,LGR6,ADORA1,CNTN2,PLXNA2,PROX1,USH2A,TGFB2,DNAH14,CDC42BPA,DISC1,LGALS8,SDCCAG8,AKT3,NLRP3,TMEM18,ITGB1BP1,ADCY3,SOS1,SLC8A1,PRKCE,EPCAM,RTN4,WDPCP,RAB1A,ADD2,TACR1,CTNNA2,ATOH8,N…
GO:BP	cell motility	GO:0048870	0.00019269	3.71514	1840	4248	529	18123	SKI,RERE,MIIP,RCC2,EPHB2,WASF2,PHACTR4,PTPRU,SDC3,CSF3R,MACF1,PIK3R3,PLPP3,DAB1,PDE4B,GADD45A,PKN2,TGFBR3,VCAM1,NTNG1,VAV3,CELSR2,CSF1,RHOC,SLC16A1,SEMA6C,S100A7,ASH1L,SEMA4A,ATP1A4,VANGL2,CD48,ATP1B1,TNN,TNR,LAMC1,NAV1,LGR6,ADORA1,CNTN2,PLXNA2,PROX1,USH2A,TGFB2,DNAH14,CDC42BPA,DISC1,LGALS8,SDCCAG8,AKT3,NLRP3,TMEM18,ITGB1BP1,ADCY3,SOS1,SLC8A1,PRKCE,EPCAM,RTN4,WDPCP,RAB1A,ADD2,TACR1,CTNNA2,ATOH8,N…
GO:BP	ear development	GO:0043583	0.00019664	3.70633	221	4248	89	18123	ECE1,C1QB,EPHB2,GRHL3,HPCA,ROR1,COL11A1,PROX1,KCNK2,USH2A,TGFB2,MYCN,OSR1,KCNK3,WDPCP,ATP6V1B1,BCL2L11,GLI2,MYO3B,EPHA4,LRIG1,GATA2,PLS1,CLRN2,RBPJ,ATOH1,FAT4,ADGRV1,NEUROG1,PDGFRB,SPARC,GABRB2,FOXI1,TFAP2A,RIPOR2,MYO6,SOBP,HEY2,EYA4,AHI1,NOX3,TWIST1,GLI3,SLC26A5,EYA1,ESRP1,CTHRC1,TMC1,ROR2,ANP32B,WHRN,NOTCH1,GATA3,PCDH15,STOX1,CDH23,PAX2,PDZD7,HMX2,KCNQ1,USH1C,MYO7A,CDKN1B,LRIG3,LGR5,PTPRQ,ATP8A…
GO:BP	blood circulation	GO:0008015	0.000207581	3.68281	548	4248	185	18123	AGTRAP,ECE1,ZMPSTE24,CYP2J2,PDE4B,TNNI3K,DDAH1,GSTM2,ATP1A4,NOS1AP,ATP1B1,ADORA1,TGFB2,RYR2,CHRM3,ITGB1BP1,POMC,KCNK3,SLC8A1,ASB3,TBC1D8,SCN1A,STK39,TTN,BMPR2,CPS1,DES,HDAC4,ITPR1,CAV3,OXTR,ATP2B2,HRH1,PPARG,GRIP2,THRB,RHOA,CACNA2D2,NISCH,CACNA1D,CASR,PIK3CA,FGF12,DLG1,SLIT2,KCNIP4,CORIN,ANK2,EDNRA,GUCY1A1,GUCY1B1,ADAMTS16,ITGA1,PDE4D,SGCD,KCNIP1,BMP6,ITPR3,GLP1R,VEGFA,CNR1,PLN,TRDN,HEY2,SGK1,LPA…
GO:BP	cell-substrate adhesion	GO:0031589	0.000250923	3.60046	368	4248	133	18123	AJAP1,RCC2,COL16A1,MACF1,VCAM1,NTNG1,CSF1,TNN,LAMC1,USH2A,DISC1,NID1,ITGB1BP1,PRKCE,WDPCP,RAB1A,ANTXR1,BCL2L11,EPB41L5,CLASP1,LIMS2,ITGB6,ITGA6,HOXD3,ITGA4,ITGAV,COL3A1,TMEFF2,FBLN2,CLASP2,RHOA,FAM107A,ADAMTS9,EPHA3,PHLDB2,GSK3B,EPHB1,BCL6,EGFLAM,ITGA1,ITGA2,PIK3R1,EDIL3,RASA1,EFNA5,SPOCK1,RREB1,NEDD9,CARMIL1,VEGFA,PKHD1,PTPRK,UTRN,ITGB8,EPDR1,SEMA3E,CDK6,COL26A1,LAMB1,MKLN1,PTN,DLC1,PTK2B,PTK2,K…
GO:BP	positive regulation of kinase activity	GO:0033674	0.000254431	3.59443	610	4248	202	18123	EPHB2,DAB1,ROR1,GADD45A,VAV3,PSRC1,CSF1,PROK1,NGF,NTRK1,INSRR,INAVA,ADORA1,IKBKE,PROX1,TGFB2,ITGB1BP1,ADCY3,MAPRE3,ALK,NRXN1,ETAA1,TGFA,STK39,MAP3K20,ERBB4,EPHA4,IRAK2,RHOA,MST1R,DOCK3,ROBO1,EPHA3,EPHA6,ADCY5,EPHB1,TNIK,ECT2,PIK3CA,MAP3K13,DLG1,DGKQ,FGFR3,TLR6,PDGFRA,KIT,EPHA5,MOB1B,MAPK10,PKD2,EGF,FBXW7,ACSL1,TLR3,ADCY2,ITGA1,MAP3K1,CCNB1,MEF2C,EFNA5,FGF1,PDGFRB,FLT4,NEDD9,TNF,GRM4,CDKN1A,CCND3,…
GO:BP	limb development	GO:0060173	0.00028402	3.54665	175	4248	74	18123	SKI,ECE1,NOTCH2,PBX1,PLXNA2,FLVCR1,TGFB2,MYCN,OSR1,WDPCP,CYP26B1,AFF3,BCL2L11,GLI2,ITGA6,MAP3K20,SP9,HOXD12,BMPR2,KAT2B,RARB,IFT122,MBNL1,IFT80,TP63,FRAS1,BMPR1B,BBS7,PAM,FBN2,PITX1,TFAP2A,RUNX2,TFAP2B,IQCE,TWIST1,GLI3,SEMA3C,LMBR1,GRHL2,RSPO2,EXT1,PCSK5,ROR2,PTCH1,RC3H2,NOTCH1,FBXW4,LRP5,C2CD3,DYNC2H1,ZBTB16,CACNA1C,TULP3,CHST11,TBX5,HNF1A,FREM2,FERMT2,SMOC1,FMN1,CREBBP,RPGRIP1L,MYH3,MED1,RARA,K…
GO:BP	appendage development	GO:0048736	0.00028402	3.54665	175	4248	74	18123	SKI,ECE1,NOTCH2,PBX1,PLXNA2,FLVCR1,TGFB2,MYCN,OSR1,WDPCP,CYP26B1,AFF3,BCL2L11,GLI2,ITGA6,MAP3K20,SP9,HOXD12,BMPR2,KAT2B,RARB,IFT122,MBNL1,IFT80,TP63,FRAS1,BMPR1B,BBS7,PAM,FBN2,PITX1,TFAP2A,RUNX2,TFAP2B,IQCE,TWIST1,GLI3,SEMA3C,LMBR1,GRHL2,RSPO2,EXT1,PCSK5,ROR2,PTCH1,RC3H2,NOTCH1,FBXW4,LRP5,C2CD3,DYNC2H1,ZBTB16,CACNA1C,TULP3,CHST11,TBX5,HNF1A,FREM2,FERMT2,SMOC1,FMN1,CREBBP,RPGRIP1L,MYH3,MED1,RARA,K…
GO:BP	neuron projection extension	GO:1990138	0.000292879	3.53331	172	4248	73	18123	MACF1,SEMA6C,SEMA4A,TNN,TNR,SYT2,DISC1,RTN4,BCL11A,TTL,ITGA4,BMPR2,CLASP2,GSK3B,SEMA5B,PLXNA1,MAP3K13,OSTN,SLIT2,RUFY3,SEMA5A,JADE2,SLIT3,CPNE5,VEGFA,HSP90AB1,RIMS1,PRKN,AUTS2,SEMA3C,SEMA3E,SEMA3A,SEMA3D,SMURF1,NRCAM,PLXNA4,DPYSL2,RIMS2,ABL1,OLFM1,NRP1,CXCL12,VCL,SLIT1,ZFYVE27,SHTN1,DIP2B,SYT1,RNF6,DCLK1,CPNE6,EIF2AK4,PAK6,SPG11,SEMA6D,RAB11A,SEMA7A,PAFAH1B1,NTN1,MAPT,WNT3,NEDD4L,STK11,PTPRS,UNC1…
GO:BP	regulation of cell adhesion	GO:0030155	0.000296865	3.52744	756	4248	242	18123	AJAP1,RCC2,PLA2G2F,EPHB2,RUNX3,PTPRU,COL16A1,MACF1,FAF1,PLPP3,DAB1,VCAM1,VAV3,CELSR2,CSF1,ZBTB7B,CD1D,RC3H1,TNR,CR1,CD46,PLXNA2,TGFB2,ITPKB,DISC1,NID1,KIF26B,NLRP3,ITGB1BP1,PRKCE,EPCAM,WDPCP,NCK2,EPB41L5,GLI2,CLASP1,LIMS2,PKP4,MARCHF7,DPP4,ITGA6,ITGA4,ITGAV,EPHA4,FBLN2,CLASP2,PLXNB1,RHOA,HYAL1,FAM107A,MAGI1,EPHA3,CBLB,CD47,HHLA2,PHLDB2,TIGIT,GSK3B,PLXNA1,PLXND1,NCK1,SERPINI1,PIK3CA,BCL6,DLG1,RHOH…
GO:BP	positive regulation of signal transduction	GO:0009967	0.000346307	3.46054	1626	4248	472	18123	MIB2,SKI,CHD5,CAMTA1,LIN28A,PUM1,PSMB2,MACF1,RNF220,FAF1,ROR1,MIER1,GADD45A,WLS,TGFBR3,GFI1,BCAR3,CSF1,PROK1,RHOC,NGF,NOTCH2,MCL1,PSMB4,S100A7,ZBTB7B,NTRK1,NOS1AP,RC3H1,INAVA,LGR6,ADORA1,CNTN2,NUCKS1,RAB29,IKBKE,PROX1,TGFB2,ITPKB,DISC1,GPR137B,EDARADD,AKT3,ITGB1BP1,ASXL2,ALK,SOS1,PRKCE,NRXN1,RTN4,USP34,SPRED2,TGFA,NCK2,BCL2L11,SCTR,LIMS2,MGAT5,ZEB2,MBD5,PLA2R1,STK39,LRP2,MAP3K20,COL3A1,BMPR2,ERBB…
GO:BP	skeletal system development	GO:0001501	0.000354078	3.4509	509	4248	173	18123	SKI,DHRS3,ALPL,RUNX3,WASF2,ZMPSTE24,TAL1,COL11A1,WNT2B,TRIM45,NOTCH2,ASH1L,BGLAP,PBX1,FLVCR1,TGFB2,WNT9A,MBOAT2,MYCN,OSR1,MEIS1,CYP26B1,GLI2,ITGB6,DLX1,SP3,HOXD12,HOXD3,COL3A1,SATB2,BMPR2,SNORC,HDAC4,RARB,CSRNP1,PTH1R,PLXNB1,RHOA,HYAL1,STIMATE-MUSTN1,BBX,IFT80,TP63,DLG1,FGFRL1,FGFR3,NSD2,PDGFRA,KIT,BMPR1B,PAPSS1,FAT4,HHIP,FBXW7,TLL1,ANKH,SPEF2,RANBP3L,VCAN,MEF2C,FBN2,PITX1,NEUROG1,PPARGC1B,NDST1,…
GO:BP	growth	GO:0040007	0.000405029	3.39251	973	4248	300	18123	SLC25A33,CLSTN1,CDA,SFN,STK40,MACF1,PPT1,ZMPSTE24,LEPR,TGFBR3,PSRC1,CSF1,ST7L,NGF,PTGFRN,NOTCH2,SEMA6C,SEMA4A,LMX1A,TNN,TNR,LGR6,SYT2,FLVCR1,PROX1,KCNK2,TGFB2,DISC1,GNG4,KIF26B,SOS1,RTN4,BCL11A,SERTAD2,MEIS1,BCL2L11,TTL,EPB41L5,GLI2,MBD5,SLC4A10,ITGA4,BMPR2,ERBB4,SH3BP4,CAV3,VGLL4,PPARG,RFTN1,RARB,CLASP2,IP6K2,RHOA,MST1,HYAL1,DCAF1,STIMATE-MUSTN1,IL17RB,FAM107A,IGSF11,GSK3B,KPNA1,SEMA5B,HEG1,PLXN…
GO:BP	regulation of system process	GO:0044057	0.000435277	3.36123	621	4248	204	18123	TNFRSF1B,ECE1,TRIM63,ZMPSTE24,CYP2J2,PDE4B,PTGER3,TNNI3K,GSTM2,ATP1A4,NOS1AP,ATP1B1,TNR,ADORA1,TGFB2,RYR2,CHRM3,LPIN1,POMC,KCNK3,SLC8A1,ABCG8,NRXN1,ASB3,TACR1,STK39,SLC25A12,CALCRL,BMPR2,DES,HDAC4,ITPR1,CAV3,OXTR,ATP2B2,HRH1,THRB,SCN11A,RHOA,CACNA2D2,CACNA1D,TAFA4,IGSF11,CASR,MGLL,NLGN1,FGF12,DLG1,KCNIP4,PPARGC1A,CORIN,KIT,PPP3CA,ANK2,GUCY1A1,ITGA2,PDE4D,HOMER1,SLC22A5,NEUROG1,ANXA6,KCNIP1,BMP6,J…
GO:BP	positive regulation of synaptic transmission	GO:0050806	0.000460284	3.33697	155	4248	67	18123	CLSTN1,EPHB2,NTRK1,TNR,ADORA1,KMO,PRKCE,NRXN1,EPHA4,OXTR,FAM107A,IGSF11,GSK3B,CLSTN2,NLGN1,RASGRF2,RGS14,TNF,ITPR3,RIMS1,CNR1,GRIK2,LAMA2,CRHR2,ADCY1,EGFR,STX1A,PPP1R9A,RELN,PTN,ADRA1A,PTK2B,RIMS2,ADCY8,SLC24A2,NTRK2,ROR2,ABL1,CACNB2,PTEN,INS,SHANK2,DRD2,GRIN2B,SLC4A8,SYT1,SLC8A3,CYP46A1,EIF2AK4,BAIAP3,GRIN2A,CALB2,DLG4,MPP2,GFAP,CACNG5,CACNG4,CRTC1,TSHZ3,APOE,SHANK1,CACNG7,APP,S100B,ADORA2A,CACN…
GO:BP	forebrain development	GO:0030900	0.000470477	3.32746	392	4248	139	18123	SKI,CHD5,EPHB2,DAB1,LHX8,WNT2B,LMX1A,TNR,CNTN2,PROX1,DISC1,NCOA1,ALK,SLC8A1,RTN4,GLI2,TBR1,SLC4A10,LRP2,DLX1,CCDC141,COL3A1,SATB2,ERBB4,OXTR,RARB,RHOA,ROBO2,ROBO1,GSK3B,GATA2,EIF2B5,TRA2B,TACC3,SLIT2,PPARGC1A,RBPJ,CCKAR,EPHA5,ATOH1,FAT4,DCLK2,SEMA5A,DNAH5,TENT2,CEP120,PITX1,NDST1,PROP1,PHACTR1,MDGA1,MAS1,GLI3,OGDH,SEMA3A,CDK6,RELN,LAMB1,FOXP2,FEZF1,PLXNA4,PTN,CNTNAP2,MCPH1,DLC1,PCM1,DPYSL2,NRG1,T…
GO:BP	positive regulation of cellular component organization	GO:0051130	0.000474774	3.32351	1189	4248	357	18123	CLSTN1,VPS13D,PLEKHM2,ARHGEF10L,EPHB2,SFN,WASF2,COL16A1,MACF1,PPT1,TAL1,TRABD2B,FAF1,ROR1,SGIP1,MIER1,NEGR1,ADGRL2,PLPPR5,ELAPOR1,PSRC1,RHOC,NGF,ZBTB7B,SEMA4A,NTRK1,DNM3,LMOD1,PLXNA2,PROX1,TGFB2,RAB3GAP2,DISC1,FMN2,ITGB1BP1,ALK,PRKCE,NRXN1,BCL11A,TGFA,ANKRD53,CTNNA2,TRABD2A,NCK2,NPHP1,BCL2L11,EPB41L5,CLASP1,ITGA6,SUMO1,BMPR2,EPHA4,HDAC4,BOK,CRBN,LRRN1,CAV3,OXTR,PPARG,IQSEC1,CLASP2,TRAK1,PLXNB1,RH…
GO:BP	regulation of cation transmembrane transport	GO:1904062	0.000518692	3.28509	396	4248	140	18123	KCNAB2,EPHB2,HPCA,SLC6A9,PDE4B,GSTM2,PDZK1,KCNN3,NOS1AP,ATP1B1,PM20D1,RYR2,OSR1,SLC8A1,THADA,PRKCE,NRXN1,DPP10,STK39,SESTD1,HECW2,SUMO1,CRBN,CAV3,STIMATE,CACNA1D,KCNAB1,NLGN1,KCNMB3,KLHL24,FGF12,DLG1,HTT,KCNIP4,PPARGC1A,PKD2,ANK2,GRIA2,PDE4D,HOMER1,RASGRF2,MEF2C,DIAPH1,CAMK2A,GRIA1,KCNIP1,PLN,TRDN,UTRN,OPRM1,TWIST1,HECW1,CAMK2B,RAMP3,NIPSNAP2,CACNA2D1,AKAP9,CALCR,EPO,RELN,PIK3CG,PTK2B,LYN,JPH1,KC…
GO:BP	regulation of kinase activity	GO:0043549	0.000559517	3.25219	920	4248	285	18123	EPHB2,SFN,PIK3R3,FAF1,DAB1,ROR1,GADD45A,VAV3,PSRC1,CSF1,PROK1,INKA2,NGF,NTRK1,INSRR,INAVA,ADORA1,IKBKE,PROX1,TGFB2,SMYD3,ITGB1BP1,ADCY3,MAPRE3,GCKR,ALK,SLC8A1,NRXN1,SPRED2,ETAA1,TGFA,NCK2,STK39,MAP3K20,TTN,ERBB4,EPHA4,CAV3,IRAK2,KAT2B,CDC25A,RHOA,MST1R,DOCK3,ROBO1,EPHA3,EPHA6,CBLB,ADCY5,HEG1,EPHB1,NCK1,WWTR1,TNIK,ECT2,PIK3CA,MAP3K13,DLG1,RUBCN,DGKQ,FGFR3,ZFYVE28,HTT,LDB2,TLR6,RHOH,PDGFRA,KIT,EPHA…
GO:BP	circulatory system development	GO:0072359	0.000650441	3.18679	1215	4248	363	18123	TNFRSF1B,DHRS3,ECE1,HSPG2,EPHB2,ID3,WASF2,ADGRB2,AGO1,ZMPSTE24,PIK3R3,TAL1,LEPR,GADD45A,DDAH1,TGFBR3,VCAM1,COL11A1,VAV3,PROK1,HIPK1,NOTCH2,S100A7,SEMA4A,SH2D2A,VANGL2,MDM4,FLVCR1,VASH2,PROX1,KCNK2,TGFB2,EGLN1,LGALS8,RYR2,AKT3,ITGB1BP1,OSR1,CAD,SOS1,SLC8A1,NRXN1,RTN4,WDPCP,MEIS1,ANTXR1,TGFA,SMYD1,FHL2,GLI2,TBR1,LRP2,TTN,ITGAV,CALCRL,COL3A1,BMPR2,ERBB4,CAV3,OXTR,VGLL4,PPARG,KAT2B,RARB,RHOA,HYAL1,ST…
GO:BP	camera-type eye morphogenesis	GO:0048593	0.000695332	3.15781	126	4248	57	18123	SKI,MFN2,EPHB2,PHACTR4,BCAR3,WNT2B,HIPK1,NOTCH2,PROX1,WNT9A,MEIS1,SP3,CRYGB,THRB,IFT122,EPHB1,TENM3,FAT1,HCN1,TFAP2A,VEGFA,TFAP2B,AHI1,SDK1,TWIST1,GLI3,PTN,ZHX2,RORB,NTRK2,CRB2,PTF1A,RBP4,PDE6C,PAX2,TH,USH1C,LRP5,FAT3,NECTIN1,CDON,KDM2B,ATP8A2,NRL,MEGF11,LCTL,BBS4,RPGRIP1L,NF1,NAGLU,TBX2,SDK2,PTPRM,BAX,RDH13,JAG1,DSCAM
GO:BP	developmental cell growth	GO:0048588	0.000719189	3.14316	236	4248	92	18123	MACF1,NGF,SEMA6C,SEMA4A,TNN,TNR,SYT2,DISC1,RTN4,BCL11A,TTL,ITGA4,BMPR2,CAV3,CLASP2,GSK3B,SEMA5B,PLXNA1,MAP3K13,OSTN,SLIT2,RUFY3,PDLIM5,SORBS2,SEMA5A,FSTL4,JADE2,SLIT3,CPNE5,PI16,VEGFA,HSP90AB1,RIMS1,PRKN,COBL,AUTS2,SEMA3C,SEMA3E,SEMA3A,SEMA3D,SMURF1,NRCAM,PLXNA4,GATA4,DPYSL2,ADRA1A,RIMS2,ABL1,OLFM1,NRP1,CXCL12,VCL,SLIT1,ZFYVE27,SHTN1,BDNF,DIP2B,SYT1,RNF6,DCLK1,SPART,CPNE6,AKAP6,EIF2AK4,PAK6,SPG11…
GO:BP	telencephalon development	GO:0021537	0.000723688	3.14045	259	4248	99	18123	SKI,EPHB2,DAB1,LMX1A,TNR,CNTN2,PROX1,DISC1,NCOA1,ALK,SLC8A1,RTN4,TBR1,DLX1,CCDC141,COL3A1,ERBB4,OXTR,RARB,RHOA,ROBO2,ROBO1,GSK3B,EIF2B5,TRA2B,TACC3,SLIT2,EPHA5,ATOH1,FAT4,DCLK2,DNAH5,TENT2,CEP120,PHACTR1,MDGA1,MAS1,GLI3,OGDH,SEMA3A,CDK6,RELN,LAMB1,FOXP2,FEZF1,PLXNA4,CNTNAP2,MCPH1,DPYSL2,NRG1,EXT1,TRAPPC9,NFIB,PAX5,NTRK2,LPAR1,DAB2IP,CXCL12,ZMIZ1,NRG3,PTEN,SLIT1,DPCD,TACC2,TH,CELF1,DRD2,H2AX,CDON,…
GO:BP	inorganic cation transmembrane transport	GO:0098662	0.000811541	3.09069	812	4248	255	18123	KCNAB2,RHCE,HPCA,SLC6A9,CACHD1,PDE4B,GSTM2,KCNC4,KCNA10,KCNA3,KCNN3,HCN3,ATP1A4,NOS1AP,TMCO1,ATP1B1,SLC9C2,CACNA1E,KCNT2,PM20D1,KCNK2,RYR2,KCNS3,OSR1,KCNK3,SLC8A1,COX7A2L,KCNG3,THADA,PRKCE,ATP6V1B1,CNGA3,DPP10,TMEM163,SLC4A10,KCNH7,SCN3A,SCN2A,SCN1A,SCN9A,STK39,SLC25A12,SESTD1,ITGAV,HECW2,SUMO1,CRBN,ITPR1,CAV3,ATP2B2,SLC6A11,KCNH8,SCN11A,SLC6A20,CACNA2D2,STIMATE,CACNA1D,CACNA2D3,SLC12A8,SLC9A9,KC…
GO:BP	regulation of cation channel activity	GO:2001257	0.00082322	3.08448	201	4248	81	18123	EPHB2,HPCA,SLC6A9,PDE4B,GSTM2,NOS1AP,NRXN1,SUMO1,CRBN,STIMATE,KCNAB1,NLGN1,KLHL24,FGF12,DLG1,HTT,PPARGC1A,PKD2,ANK2,GRIA2,PDE4D,HOMER1,RASGRF2,MEF2C,CAMK2A,GRIA1,PLN,TRDN,OPRM1,CAMK2B,NIPSNAP2,CACNA2D1,EPO,RELN,PTK2B,JPH1,KCNS2,DAPK1,GRIN1,CACNB2,ANK3,KCNIP2,KCNQ1,STIM1,ABCC8,AHNAK,GAL,SHANK2,DLG2,MTNR1B,GRIA4,DRD2,CRACR2A,GRIN2B,CACNB3,NOS1,FGF14,AKAP6,GNB5,RASGRF1,GRIN2A,SHISA9,GSG1L,PLCG2,JPH3…
GO:BP	renal system development	GO:0072001	0.000832425	3.07965	303	4248	112	18123	ID3,LIN28A,ZMPSTE24,WNT2B,NOTCH2,VANGL2,PBX1,PROX1,CENPF,TGFB2,NID1,KIF26B,OSR1,EPCAM,WDPCP,CYP26B1,BCL2L11,GLI2,LRP2,EPHA4,COL4A4,TRAF3IP1,RARB,ROBO2,PLXND1,WWTR1,DLG1,WFS1,SLIT2,PDGFRA,FRAS1,PKD2,FAT4,DCHS2,ADAMTS16,ADAMTS6,GCNT4,MEF2C,KLHL3,FGF1,PDGFRB,SLC34A1,BMP6,TFAP2A,BAG6,VEGFA,TFAP2B,PKHD1,AHI1,C1GALT1,GLI3,MAGI2,SULF1,EYA1,RIDA,EXT1,MTSS1,MYC,TEK,PCSK5,PTCH1,CNTRL,NOTCH1,GATA3,NRP1,ARID…
GO:BP	protein phosphorylation	GO:0006468	0.000949407	3.02255	1673	4248	481	18123	EPHB2,RUNX3,SFN,STK40,ZMPSTE24,MAST2,PIK3R3,FAF1,PLPP3,DAB1,ROR1,LEPR,GADD45A,FPGT-TNNI3K,TNNI3K,PKN2,TGFBR3,BCAR3,PSRC1,CSF1,PROK1,INKA2,HIPK1,NGF,PRKAB2,NTRK1,INSRR,NIBAN1,INAVA,ADORA1,CDK18,IKBKE,RPS6KC1,PROX1,TGFB2,ITPKB,CDC42BPA,AKT3,SMYD3,ITGB1BP1,ADCY3,MAPRE3,CAD,ALK,BIRC6,SLC8A1,PRKCE,NRXN1,SPTBN1,VRK2,SPRED2,ETAA1,TGFA,NCK2,STK39,MYO3B,TLK1,PDK1,MAP3K20,TTN,PLCL1,BMPR2,ERBB4,CTDSP1,EPHA4…
GO:BP	glutamate receptor signaling pathway	GO:0007215	0.00100554	2.9976	54	4248	31	18123	GRIK3,GRM7,GRID2,GRIA2,HOMER1,GRIA1,GRM4,GRIK2,GRM1,DAGLB,GRM3,GRM8,PTK2B,GNAQ,GRIN3A,FRRS1L,GRIN1,GRID1,GRM5,GRIA4,GRIK4,GRIN2B,TRPM1,HOMER2,GRIN2A,PLCB1,KCNB1,APP,GRIK1,TIAM1,SHANK3
GO:BP	cell-cell junction organization	GO:0045216	0.00102974	2.98727	218	4248	86	18123	PATJ,PKN2,RHOC,HIPK1,INAVA,TGFB2,GNPAT,GRHL1,NPHP1,LIMS2,PKP4,EPHA4,RHOA,CADM2,HEG1,ECT2,CLDN16,DLG1,ADD1,ANK2,CTNND2,CDH18,CDH12,CDH10,BMP6,TNF,VEGFA,PKHD1,SDK1,ACTB,CDHR3,CNTNAP2,CDH17,GRHL2,EXT1,TLN1,TJP2,SVEP1,WHRN,MPP7,PARD3,FRMPD2,VCL,PLEKHA7,ABCC8,CTNND1,WNT11,CADM1,NECTIN1,PTPRO,PKP2,HDAC7,TRPV4,TBX5,CDH24,FERMT2,NUMB,TJP1,TLN2,SMAD3,CDH8,CDH11,CDH3,CDH1,CDH13,MYO1C,CNTNAP1,GJC1,ACE,PRKCA…
GO:BP	kidney development	GO:0001822	0.00103732	2.98409	294	4248	109	18123	ID3,LIN28A,ZMPSTE24,WNT2B,NOTCH2,VANGL2,PBX1,PROX1,CENPF,TGFB2,NID1,KIF26B,OSR1,EPCAM,WDPCP,CYP26B1,BCL2L11,GLI2,LRP2,EPHA4,COL4A4,TRAF3IP1,RARB,ROBO2,PLXND1,WWTR1,DLG1,WFS1,SLIT2,PDGFRA,FRAS1,PKD2,FAT4,DCHS2,ADAMTS16,ADAMTS6,GCNT4,MEF2C,KLHL3,FGF1,PDGFRB,SLC34A1,BMP6,TFAP2A,BAG6,VEGFA,TFAP2B,PKHD1,AHI1,C1GALT1,GLI3,MAGI2,SULF1,EYA1,RIDA,EXT1,MTSS1,MYC,TEK,PCSK5,PTCH1,CNTRL,NOTCH1,GATA3,NRP1,ARID…
GO:BP	regulation of synapse organization	GO:0050807	0.00115489	2.93746	212	4248	84	18123	CLSTN1,EPHB2,ADGRL2,SEMA4A,NTRK1,DNM3,DISC1,NRXN1,CTNNA2,EPHA4,NGEF,LRRN1,OXTR,SETD5,LHFPL4,RHOA,ROBO2,KALRN,EPHB1,CLSTN2,NLGN1,IL1RAP,GRID2,PDLIM5,GPM6A,HOMER1,MEF2C,SPARC,TUBB,TNF,MDGA1,LRFN2,ADGRB3,THBS2,DGKB,CAMK2B,PPP1R9A,RELN,CTTNBP2,PTN,ADGRB1,PTPRD,LINGO2,NTRK2,MUSK,DAB2IP,ABL1,NTNG2,ARHGAP22,PTEN,SLIT1,INS,BDNF,DRD2,NECTIN1,GRIN2B,PTPRO,LRRK2,PPFIA2,GPC6,FARP1,LRFN5,SIX4,SIPA1L1,ABHD17C,…
GO:BP	sensory perception of sound	GO:0007605	0.00116139	2.93502	155	4248	66	18123	ROR1,CDC14A,COL11A1,USH2A,OTOF,FBXO11,ATP6V1B1,LRP2,MYO3B,GRM7,LHFPL4,ATP2B2,THRB,CACNA1D,LRIG1,WFS1,CLRN2,KIT,ADGRV1,ALDH7A1,DIAPH1,GABRB2,TFAP2A,DCDC2,RIPOR2,COL11A2,MYO6,SOBP,EYA4,SLC26A5,LHFPL3,EYA1,PKHD1L1,TMC1,WHRN,PCDH15,CDH23,PDZD7,TH,KCNQ1,TUB,USH1C,OTOG,NAV2,MYO7A,CNTN5,CDKN1B,PTPRQ,SRRM4,COCH,GABRA5,TJP1,HOMER2,OTOA,ASIC2,COL1A1,LOXHD1,ATP8B1,MBP,TIMM13,ICAM1,SPTBN4,CEACAM16,EML2,TMC2,…
GO:BP	positive regulation of axonogenesis	GO:0050772	0.00123474	2.90842	84	4248	42	18123	MACF1,NGF,PLXNA2,DISC1,BCL11A,BMPR2,TRAK1,PLXNB1,RHOA,ROBO2,ROBO1,PLXNA1,PLXND1,MAP3K13,SLIT2,RUFY3,SEMA5A,VEGFA,TIAM2,PLXNA4,NTRK2,NRP1,CXCL12,ZFYVE27,SHTN1,BDNF,PLXNC1,RAB11A,MAP2K1,SEMA7A,PAFAH1B1,NTN1,RND2,MAPT,WNT3,STK11,ADNP,CDH4,CHODL,TIAM1,DSCAM,PLXNB2
GO:BP	regulation of cellular component biogenesis	GO:0044087	0.00124902	2.90343	991	4248	302	18123	CLSTN1,RCC2,ARHGEF10L,RAP1GAP,EPHB2,WASF2,COL16A1,MACF1,TAL1,TRABD2B,FAF1,KANK4,ADGRL2,PLPPR5,ELAPOR1,PSRC1,RHOC,PRUNE1,SYT11,SEMA4A,NTRK1,DNM3,LMOD1,IKBKE,RAB3GAP2,FMN2,SDCCAG8,SH3YL1,ITGB1BP1,MAPRE3,PREB,DYNC2LI1,PRKCE,NRXN1,SPTBN1,BCL11A,WDPCP,ANTXR1,ADD2,ANKRD53,ALMS1,CTNNA2,TRABD2A,NCK2,NPHP1,BCL2L11,EPB41L5,CLASP1,KLHL41,TMEFF2,SUMO1,TRAF3IP1,HDAC4,CRBN,LRRN1,CAV3,OXTR,SETD5,LHFPL4,KAT2B,CL…
GO:BP	cell-substrate junction organization	GO:0150115	0.00126668	2.89733	107	4248	50	18123	RCC2,COL16A1,MACF1,LAMC1,ITGB1BP1,WDPCP,EPB41L5,CLASP1,ITGA6,TNS1,IQSEC1,CLASP2,RHOA,FAM107A,EPHA3,PHLDB2,ITGA2,PIK3R1,EFNA5,VEGFA,PTPRK,DLC1,PTK2B,PTK2,PLEC,TEK,TLN1,ABL1,NRP1,VCL,PTEN,SORBS1,COL17A1,PTPRJ,ARHGEF7,FERMT2,ACTN1,FMN1,THBS1,RAB8B,SMAD3,CORO2B,PEAK1,BCAS3,LAMA3,BCL2,CAMSAP3,PTPRA,SRC,SDC4
GO:BP	regulation of cell size	GO:0008361	0.00143286	2.8438	184	4248	75	18123	MACF1,VAV3,NGF,SEMA6C,SEMA4A,TNR,DISC1,AKT3,RTN4,BCL11A,TTL,SCTR,BMPR2,CAV3,CLASP2,RHOA,GSK3B,SEMA5B,SLC12A8,MAP3K13,ADD1,RUFY3,SLC12A7,SEMA5A,PRR16,FSTL4,VEGFA,HSP90AB1,SEMA3C,SEMA3E,SEMA3A,SEMA3D,SLC26A5,NRCAM,PLXNA4,DPYSL2,DEPTOR,ABL1,VAV2,OLFM1,NRP1,CXCL12,KCNMA1,PTEN,ZFYVE27,SHTN1,BDNF,GNB3,DIP2B,TRPV4,P2RX7,RNF6,SPART,AKT1,SEMA6D,SLC12A1,RAB11A,SEMA7A,RGMA,PAFAH1B1,RAP1GAP2,NTN1,RND2,MAPT,W…
GO:BP	regulation of neuron differentiation	GO:0045664	0.00144012	2.8416	200	4248	80	18123	CASZ1,RAP1GAP,LIN28A,KDM4A,DAB1,NGF,PBX1,LMX1A,BRINP2,BRINP3,CNTN2,PROX1,MYCN,NCOA1,ALK,BCL11A,MEIS1,GLI2,DLX1,HOXD3,CTDSP1,CNTN4,RHOA,GSK3B,GATA2,ECT2,NLGN1,MAP3K13,ETV5,BCL6,ATOH1,MEF2C,NEUROG1,BMP6,HEY2,GLI3,YWHAG,EPO,NRCAM,FEZF1,DPYSL2,FGFR1,EYA1,ESRP1,ZHX2,KDM4C,BRINP1,CDK5RAP2,NOTCH1,CXCL12,NEUROG3,PTEN,BDNF,TRPC6,CDON,NTF3,LRRK2,ASCL1,EDNRB,BCL11B,EIF2AK4,LTK,DUOXA1,TCF12,SH3GL3,ZFHX3,MED1…
GO:BP	regulation of synapse structure or activity	GO:0050803	0.00156231	2.80623	223	4248	87	18123	CLSTN1,EPHB2,PPT1,ADGRL2,SEMA4A,NTRK1,DNM3,DISC1,NRXN1,CTNNA2,EPHA4,NGEF,LRRN1,OXTR,SETD5,LHFPL4,RHOA,ROBO2,KALRN,EPHB1,CLSTN2,NLGN1,IL1RAP,GRID2,PDLIM5,GPM6A,HOMER1,MEF2C,SPARC,TUBB,TNF,SYNGAP1,MDGA1,LRFN2,ADGRB3,THBS2,DGKB,CAMK2B,PPP1R9A,RELN,CTTNBP2,PTN,SYBU,ADGRB1,PTPRD,LINGO2,NTRK2,MUSK,DAB2IP,ABL1,NTNG2,ARHGAP22,PTEN,SLIT1,INS,BDNF,DRD2,NECTIN1,GRIN2B,PTPRO,LRRK2,PPFIA2,GPC6,FARP1,LRFN5,SIX…
GO:BP	enzyme linked receptor protein signaling pathway	GO:0007167	0.00165844	2.7803	1107	4248	332	18123	SKI,PRDM16,EPHB2,WASF2,PTPRU,PIK3R3,ROR1,LEPROT,TGFBR3,BCAR3,VAV3,SORT1,CSF1,TRIM33,NGF,NOTCH2,ZBTB7B,SH2D2A,NTRK1,INSRR,NCF2,ADORA1,FMOD,NUCKS1,TGFB2,GREM2,ALK,LTBP1,SOS1,NRXN1,SPTBN1,RTN4,SPRED2,TGFA,ATP6V1B1,ATOH8,CD8A,TGFBRAP1,NCK2,ZEB2,MBD5,ITGB6,GRB14,LRP2,DLX1,ITGAV,COL3A1,BMPR2,ERBB4,EPHA4,PID1,NGEF,CAV3,PPARG,TRIM71,CLASP2,CSRNP1,RHOA,MST1R,PTPRG,ROBO1,EPHA3,EPHA6,CBLB,GSK3B,KALRN,EPHB1,…
GO:BP	sensory organ morphogenesis	GO:0090596	0.00172502	2.76321	263	4248	99	18123	SKI,MFN2,EPHB2,GRHL3,PHACTR4,BCAR3,COL11A1,WNT2B,HIPK1,NOTCH2,PROX1,WNT9A,OSR1,WDPCP,MEIS1,ATP6V1B1,CYP26B1,GLI2,MYO3B,SP3,CRYGB,THRB,RARB,LRIG1,GATA2,IFT122,EPHB1,PPP2R3A,PLS1,ATOH1,TENM3,FAT1,HCN1,FBN2,NEUROG1,FOXI1,TFAP2A,RIPOR2,VEGFA,TFAP2B,MYO6,SOBP,AHI1,SDK1,TWIST1,GLI3,PTN,EYA1,CTHRC1,ZHX2,RORB,NTRK2,ROR2,WHRN,CRB2,GATA3,PTF1A,PCDH15,STOX1,RBP4,PDE6C,PAX2,PDZD7,HMX2,TH,USH1C,LRP5,MYO7A,FAT…
GO:BP	taxis	GO:0042330	0.00179687	2.74548	657	4248	211	18123	RAP1GAP,EPHB2,CSF3R,DAB1,PDE4B,VCAM1,VAV3,CSF1,NOTCH2,SEMA6C,S100A7,SEMA4A,NTRK1,LMX1A,TNR,LHX4,LHX9,LGR6,NFASC,CNTN2,PLXNA2,TGFB2,DPYSL5,SOS1,NRXN1,SPTBN1,GLI2,TBR1,DPP4,STK39,CCDC141,ITGAV,BMPR2,KLF7,EPHA4,CHL1,CNTN6,CNTN4,HRH1,CMTM8,PLXNB1,RHOA,MST1,TAFA4,ROBO2,ROBO1,EPHA3,EPHA6,BOC,CASR,SEMA5B,KALRN,PLXNA1,PLXND1,EPHB1,PLD1,PIK3CA,SLIT2,RHOH,PDGFRA,KIT,EPHA5,ATOH1,BMPR1B,UNC5C,GAB1,PALLD,SEMA…
GO:BP	chemotaxis	GO:0006935	0.00195147	2.70964	654	4248	210	18123	RAP1GAP,EPHB2,CSF3R,DAB1,PDE4B,VCAM1,VAV3,CSF1,NOTCH2,SEMA6C,S100A7,SEMA4A,NTRK1,LMX1A,TNR,LHX4,LHX9,LGR6,NFASC,CNTN2,PLXNA2,TGFB2,DPYSL5,SOS1,NRXN1,SPTBN1,GLI2,TBR1,DPP4,STK39,CCDC141,ITGAV,BMPR2,KLF7,EPHA4,CHL1,CNTN6,CNTN4,HRH1,CMTM8,PLXNB1,RHOA,MST1,TAFA4,ROBO2,ROBO1,EPHA3,EPHA6,BOC,CASR,SEMA5B,KALRN,PLXNA1,PLXND1,EPHB1,PLD1,PIK3CA,SLIT2,RHOH,PDGFRA,KIT,EPHA5,ATOH1,BMPR1B,UNC5C,GAB1,PALLD,SEMA…
GO:BP	eye development	GO:0001654	0.00198088	2.70314	376	4248	132	18123	SKI,MFN2,EPHB2,GRHL3,PHACTR4,HPCA,BCAR3,WNT2B,HIPK1,NOTCH2,GJA8,PBX1,PROX1,TGFB2,WNT9A,SOS1,WDPCP,SPRED2,MEIS1,NPHP1,DLX1,SP3,BMPR2,CRYGB,THRB,RARB,MITF,MYH15,IFT122,EPHB1,PPP2R3A,DLG1,PDGFRA,BMPR1B,BBS7,GPM6A,TENM3,FAT1,HCN1,TENT2,FBN2,PDGFRB,SH3PXD2B,BMP6,TFAP2A,PRPH2,VEGFA,TFAP2B,USP45,AHI1,SDK1,TWIST1,ABCB5,GLI3,PTN,MYOM2,RP1L1,GRHL2,ZHX2,RORB,NTRK2,CRB2,LAMC3,GATA3,PTF1A,NRP1,RBP4,PDE6C,PAX2…
GO:BP	protein localization	GO:0008104	0.00200213	2.69851	2670	4248	731	18123	KCNAB2,CLSTN1,KIF1B,MFN2,VPS13D,PLEKHM2,PADI6,RCC2,KIF17,EPHB2,ZDHHC18,SFN,STX12,PTPRU,HPCA,MACF1,PPT1,FAF1,ATG4C,LEPROT,WLS,ANKRD13C,EVI5,SNX7,CELSR2,SORT1,SLC16A1,PDZK1,VPS45,MCL1,SELENBP1,SYT11,VANGL2,CD247,SFT2D2,ATP1B1,RABGAP1L,SEC16B,CACNA1E,TIMM17A,ADORA1,NFASC,CNTN2,RAB29,RASSF5,CENPF,USH2A,TGFB2,RAB3GAP2,GNPAT,DISC1,GPR137B,RYR2,FMN2,SMYD3,CNST,EIPR1,ITGB1BP1,KCNS3,EFR3B,OTOF,MAPRE3,PREB…
GO:BP	cell-cell signaling by wnt	GO:0198738	0.00204064	2.69023	535	4248	177	18123	SKI,ARHGEF19,GRHL3,PTPRU,PSMB2,AGO1,MACF1,RNF220,TRABD2B,PLPP3,ROR1,WLS,CELSR2,WNT2B,PSMB4,VANGL2,TNN,LGR6,KLHL12,WNT9A,DISC1,USP34,TRABD2A,TCF7L1,ZEB2,TMEM237,VGLL4,RBMS3,LRRFIP2,RHOA,PRICKLE2,MITF,GSK3B,KPNA1,PPP2R3A,WWTR1,IFT80,TNIK,TBL1XR1,RBPJ,PKD2,PPP3CA,DKK2,EGF,SEMA5A,CTNND2,MCC,CSNK1A1,CAMK2A,DCDC2,POU5F1,PSMB8,PSMB9,DAAM2,MDFI,ANKRD6,MAP3K7,RSPO3,ESR1,OPRM1,PRKN,GLI3,HECW1,GRB10,EGFR,MA…
GO:BP	regulation of cell junction assembly	GO:1901888	0.00210675	2.67639	208	4248	82	18123	CLSTN1,RCC2,EPHB2,COL16A1,MACF1,ADGRL2,SEMA4A,NTRK1,ITGB1BP1,NRXN1,WDPCP,NPHP1,EPB41L5,CLASP1,LRRN1,OXTR,SETD5,LHFPL4,CLASP2,RHOA,FAM107A,ROBO2,EPHA3,PHLDB2,EPHB1,CLSTN2,NLGN1,IL1RAP,GRID2,PDLIM5,MEF2C,EFNA5,TNF,MDGA1,VEGFA,ADGRB3,THBS2,PPP1R9A,CNTNAP2,DLC1,PTK2,ADGRB1,PTPRD,TEK,LINGO2,NTRK2,MUSK,ABL1,NTNG2,NRP1,VCL,PTEN,SLIT1,BDNF,PTPRJ,NECTIN1,TBX5,GPC6,FARP1,LRFN5,FERMT2,SIX4,TJP1,FMN1,THBS1,S…
GO:BP	regulation of postsynaptic membrane potential	GO:0060078	0.0024044	2.61899	142	4248	61	18123	GRIK3,ADORA1,NRXN1,IGSF11,GSK3B,NLGN1,GABRB1,GRID2,PPP3CA,GLRB,GLRA3,MEF2C,GRIA1,GABRB2,SLC29A1,RIMS1,GRIK2,GRM1,OPRM1,STX1A,PPP1R9A,RELN,DGKI,PTK2B,RIMS2,GRIN3A,GRIN1,GRID1,PTEN,ADRB1,INSYN2A,SHANK2,GRM5,MTMR2,DRD2,GRIK4,GRIN2B,LRRK2,CACNB3,P2RX7,P2RX4,FGF14,SLC8A3,AKT1,GABRA5,GABRG3,INSYN1,ABAT,GRIN2A,P2RX1,DLG4,MPP2,BAIAP2,CELF4,NETO1,SHANK1,ZMYND8,APP,GRIK1,ADORA2A,SHANK3
GO:BP	tube morphogenesis	GO:0035239	0.00241379	2.6173	956	4248	291	18123	SKI,HSPG2,EPHB2,GRHL3,WASF2,PHACTR4,ADGRB2,AGO1,PIK3R3,TAL1,LEPR,GADD45A,DDAH1,TGFBR3,VAV3,CSF1,PROK1,WNT2B,HIPK1,NOTCH2,S100A7,SEMA4A,SH2D2A,VANGL2,PBX1,VASH2,PROX1,TGFB2,EGLN1,RYR2,SDCCAG8,AKT3,KIF26B,ITGB1BP1,MYCN,OSR1,SOS1,NRXN1,RTN4,MEIS1,TGFA,ATOH8,BCL2L11,EPB41L5,GLI2,TBR1,LRP2,ITGAV,CALCRL,BMPR2,EPHA4,CAV3,PPARG,TRIM71,RHOA,MST1,HYAL1,STAB1,ADAMTS9,ROBO1,CASR,MYLK,HEG1,GATA2,IFT122,PLXND1…
GO:BP	regulation of hydrolase activity	GO:0051336	0.00243403	2.61367	1252	4248	369	18123	ARHGEF19,RCC2,ARHGEF10L,RAP1GAP,GRHL3,SFN,PHACTR4,HPCA,PPT1,LEPR,EVI5,BCAR3,VAV3,SORT1,RHOC,NGF,NTRK1,IFI16,RABGAP1L,RASAL2,CR1,PLXNA2,TGFB2,RAB3GAP2,EGLN1,SIPA1L2,GPR137B,RGS7,CNST,NLRP3,ASAP2,ITGB1BP1,LPIN1,PREB,BIRC6,SOS1,ANTXR1,TBC1D8,BCL2L11,MGAT5,ARHGAP15,PKP4,PLA2R1,TANK,CSRNP3,ITGA6,TFPI,EPHA4,DOCK10,NGEF,SAG,SH3BP4,AGAP1,BOK,SRGAP3,PPARG,IQSEC1,FGD5,ALS2CL,PLXNB1,RHOA,ITIH4,ROBO1,EPHA3,P…
GO:BP	positive regulation of macromolecule metabolic process	GO:0010604	0.00243683	2.61317	3568	4248	953	18123	SKI,PRDM16,ZBTB48,CAMTA1,RERE,KIF1B,CASZ1,TNFRSF1B,ECE1,EPHB2,ID3,GRHL3,RUNX3,LIN28A,ARID1A,GMEB1,PUM1,TFAP2E,AGO1,RLF,ZMPSTE24,HIVEP3,FOXJ3,KDM4A,SLC6A9,GPBP1L1,PIK3R3,TAL1,TRABD2B,AGBL4,FAF1,TUT4,GLIS1,SSBP3,DAB1,LEPR,PDE4B,GADD45A,BRDT,BCAR3,PSRC1,CSF1,PROK1,CHIA,NGF,TRIM45,TENT5C,POLR3C,ZBTB7B,ASH1L,PMF1,NTRK1,IFI16,USF1,NOS1AP,PBX1,LMX1A,RC3H1,SEC16B,SOAT1,LHX4,NIBAN1,NR5A2,INAVA,TIMM17A,ADO…
GO:BP	Wnt signaling pathway	GO:0016055	0.00255492	2.59262	533	4248	176	18123	SKI,ARHGEF19,GRHL3,PTPRU,PSMB2,AGO1,MACF1,RNF220,TRABD2B,PLPP3,ROR1,WLS,CELSR2,WNT2B,PSMB4,VANGL2,TNN,LGR6,KLHL12,WNT9A,DISC1,USP34,TRABD2A,TCF7L1,ZEB2,TMEM237,VGLL4,RBMS3,LRRFIP2,RHOA,PRICKLE2,MITF,GSK3B,KPNA1,PPP2R3A,WWTR1,IFT80,TNIK,TBL1XR1,RBPJ,PKD2,PPP3CA,DKK2,EGF,SEMA5A,CTNND2,MCC,CSNK1A1,CAMK2A,DCDC2,POU5F1,PSMB8,PSMB9,DAAM2,MDFI,ANKRD6,MAP3K7,RSPO3,ESR1,PRKN,GLI3,HECW1,GRB10,EGFR,MAGI2,CD…
GO:BP	macromolecule localization	GO:0033036	0.0025664	2.59068	3148	4248	849	18123	KCNAB2,CLSTN1,KIF1B,MFN2,VPS13D,PLEKHM2,PADI6,RCC2,PLA2G2F,KIF17,EPHB2,ZDHHC18,SFN,STX12,PTPRU,HPCA,MACF1,PPT1,FAF1,ATG4C,LEPROT,WLS,SRSF11,ANKRD13C,EVI5,SNX7,CELSR2,SORT1,SLC16A1,PDZK1,PRKAB2,VPS45,MCL1,SELENBP1,ATP8B2,SYT11,VANGL2,CD247,SFT2D2,ATP1B1,RABGAP1L,SEC16B,SOAT1,CACNA1E,PLA2G4A,TIMM17A,ADORA1,NFASC,CNTN2,RAB29,IKBKE,RASSF5,CENPF,USH2A,TGFB2,EPRS1,RAB3GAP2,GNPAT,DISC1,GPR137B,RYR2,FMN2…
GO:BP	regulation of cell motility	GO:2000145	0.00262008	2.58169	1070	4248	321	18123	MIIP,RCC2,EPHB2,PTPRU,MACF1,PIK3R3,PLPP3,GADD45A,PKN2,NTNG1,CSF1,RHOC,SEMA6C,S100A7,SEMA4A,TNN,LGR6,ADORA1,PLXNA2,PROX1,TGFB2,AKT3,ITGB1BP1,SLC8A1,PRKCE,EPCAM,RTN4,WDPCP,TACR1,CTNNA2,ATOH8,EPB41L5,CLASP1,MGAT5,DPP4,STK39,ITGA6,ITGA4,ITGAV,COL3A1,TMEFF2,BMPR2,ERBB4,EPHA4,DOCK10,HDAC4,SRGAP3,PPARG,IQSEC1,CLASP2,ULK4,PLXNB1,RHOA,MST1,HYAL1,NISCH,FAM107A,PTPRG,ADAMTS9,MITF,ROBO1,PHLDB2,SEMA5B,MYLK,PL…
GO:BP	positive regulation of transferase activity	GO:0051347	0.00287032	2.54207	690	4248	219	18123	EPHB2,DAB1,ROR1,GADD45A,VAV3,PSRC1,CSF1,PROK1,NGF,NTRK1,INSRR,INAVA,ADORA1,IKBKE,PROX1,TGFB2,ITGB1BP1,ADCY3,MAPRE3,ALK,NRXN1,RAB1A,ETAA1,TGFA,STK39,MAP3K20,ERBB4,EPHA4,IRAK2,RHOA,MST1R,DOCK3,ROBO1,EPHA3,EPHA6,DTX3L,ADCY5,EPHB1,TNIK,ECT2,PIK3CA,MAP3K13,DLG1,DGKQ,FGFR3,TLR6,DCUN1D4,PDGFRA,KIT,EPHA5,MOB1B,MAPK10,PKD2,EGF,FBXW7,ACSL1,TLR3,ADCY2,ITGA1,MAP3K1,CCNB1,MEF2C,EFNA5,FGF1,PDGFRB,FLT4,NEDD9,TN…
GO:BP	regulation of locomotion	GO:0040012	0.00296055	2.52863	1113	4248	332	18123	MIIP,RCC2,EPHB2,PTPRU,MACF1,PIK3R3,PLPP3,GADD45A,PKN2,NTNG1,CSF1,RHOC,SEMA6C,S100A7,SEMA4A,TNN,LGR6,ADORA1,PLXNA2,PROX1,TGFB2,AKT3,ITGB1BP1,SLC8A1,PRKCE,EPCAM,RTN4,WDPCP,TACR1,CTNNA2,ATOH8,EPB41L5,CLASP1,MGAT5,TBR1,DPP4,STK39,ITGA6,ITGA4,ITGAV,COL3A1,TMEFF2,BMPR2,ERBB4,EPHA4,DOCK10,HDAC4,SRGAP3,PPARG,IQSEC1,CLASP2,ULK4,PLXNB1,RHOA,MST1,HYAL1,NISCH,FAM107A,PTPRG,ADAMTS9,MITF,ROBO2,ROBO1,PHLDB2,CAS…
GO:BP	dendrite morphogenesis	GO:0048813	0.00305466	2.51504	149	4248	63	18123	RERE,EPHB2,CELSR2,DNM3,CTNNA2,HECW2,KLF7,EPHA4,DOCK10,NGEF,TRAK1,GSK3B,KALRN,EPHB1,TNIK,NLGN1,PDLIM5,PPP3CA,CTNND2,PHACTR1,DCDC2,CUL7,ADGRB3,HECW1,CAMK2B,SEMA3A,PPP1R9A,CUX1,RELN,PTN,PREX2,SDC2,VLDLR,PTPRD,NRP1,ZNF365,NEUROG3,PTEN,SHANK2,PICALM,TRPC6,LRRK2,PPFIA2,DCLK1,FARP1,SIPA1L1,FBXO31,PAFAH1B1,DLG4,ARHGAP44,SRCIN1,IGF2BP1,TANC2,BAIAP2,NEDD4L,STK11,SHANK1,BTBD3,TIAM1,DSCAM,YWHAH,RBFOX2,SHANK3
GO:BP	regulation of cell migration	GO:0030334	0.00328797	2.48307	1008	4248	304	18123	MIIP,RCC2,EPHB2,PTPRU,MACF1,PIK3R3,PLPP3,GADD45A,NTNG1,CSF1,RHOC,SEMA6C,S100A7,SEMA4A,TNN,LGR6,ADORA1,PLXNA2,PROX1,TGFB2,AKT3,ITGB1BP1,SLC8A1,PRKCE,RTN4,WDPCP,CTNNA2,ATOH8,EPB41L5,CLASP1,MGAT5,DPP4,STK39,ITGA6,ITGA4,ITGAV,COL3A1,TMEFF2,BMPR2,ERBB4,EPHA4,DOCK10,HDAC4,SRGAP3,PPARG,IQSEC1,CLASP2,ULK4,PLXNB1,RHOA,MST1,HYAL1,NISCH,FAM107A,PTPRG,ADAMTS9,MITF,ROBO1,PHLDB2,SEMA5B,MYLK,PLXNA1,GATA2,PLXND1…
GO:BP	sensory system development	GO:0048880	0.00332246	2.47854	386	4248	134	18123	SKI,MFN2,EPHB2,GRHL3,PHACTR4,HPCA,BCAR3,WNT2B,HIPK1,NOTCH2,GJA8,PBX1,PROX1,TGFB2,WNT9A,SOS1,WDPCP,SPRED2,MEIS1,NPHP1,DLX1,SP3,BMPR2,CRYGB,THRB,RARB,MITF,MYH15,IFT122,EPHB1,PPP2R3A,DLG1,PDGFRA,BMPR1B,BBS7,GPM6A,TENM3,FAT1,HCN1,TENT2,FBN2,PDGFRB,SH3PXD2B,BMP6,TFAP2A,PRPH2,VEGFA,TFAP2B,USP45,AHI1,SDK1,TWIST1,ABCB5,GLI3,SEMA3A,PTN,MYOM2,RP1L1,GRHL2,ZHX2,RORB,NTRK2,CRB2,LAMC3,GATA3,PTF1A,NRP1,RBP4,PDE…
GO:BP	cell-substrate junction assembly	GO:0007044	0.00352876	2.45238	101	4248	47	18123	RCC2,COL16A1,MACF1,LAMC1,ITGB1BP1,WDPCP,EPB41L5,CLASP1,ITGA6,TNS1,CLASP2,RHOA,FAM107A,EPHA3,PHLDB2,ITGA2,EFNA5,VEGFA,PTPRK,DLC1,PTK2B,PTK2,PLEC,TEK,TLN1,ABL1,NRP1,VCL,PTEN,SORBS1,COL17A1,PTPRJ,ARHGEF7,FERMT2,ACTN1,FMN1,THBS1,SMAD3,CORO2B,PEAK1,BCAS3,LAMA3,BCL2,CAMSAP3,PTPRA,SRC,SDC4
GO:BP	regulation of extent of cell growth	GO:0061387	0.00370035	2.43176	110	4248	50	18123	MACF1,NGF,SEMA6C,SEMA4A,TNR,DISC1,RTN4,BCL11A,TTL,BMPR2,CLASP2,GSK3B,SEMA5B,MAP3K13,RUFY3,SEMA5A,FSTL4,VEGFA,SEMA3C,SEMA3E,SEMA3A,SEMA3D,NRCAM,PLXNA4,DPYSL2,ABL1,OLFM1,NRP1,CXCL12,ZFYVE27,SHTN1,BDNF,DIP2B,RNF6,SPART,SEMA6D,RAB11A,SEMA7A,RGMA,PAFAH1B1,NTN1,RND2,MAPT,WNT3,DCC,PTPRS,APOE,ADNP,CDH4,DSCAM
GO:BP	visual system development	GO:0150063	0.00390871	2.40797	380	4248	132	18123	SKI,MFN2,EPHB2,GRHL3,PHACTR4,HPCA,BCAR3,WNT2B,HIPK1,NOTCH2,GJA8,PBX1,PROX1,TGFB2,WNT9A,SOS1,WDPCP,SPRED2,MEIS1,NPHP1,DLX1,SP3,BMPR2,CRYGB,THRB,RARB,MITF,MYH15,IFT122,EPHB1,PPP2R3A,DLG1,PDGFRA,BMPR1B,BBS7,GPM6A,TENM3,FAT1,HCN1,TENT2,FBN2,PDGFRB,SH3PXD2B,BMP6,TFAP2A,PRPH2,VEGFA,TFAP2B,USP45,AHI1,SDK1,TWIST1,ABCB5,GLI3,PTN,MYOM2,RP1L1,GRHL2,ZHX2,RORB,NTRK2,CRB2,LAMC3,GATA3,PTF1A,NRP1,RBP4,PDE6C,PAX2…
GO:BP	cell population proliferation	GO:0008283	0.00414624	2.38235	2057	4248	574	18123	SKI,CHD5,TNFRSF9,RERE,SLC25A33,MFN2,TNFRSF1B,PLA2G2F,RAP1GAP,EPHB2,IFNLR1,RUNX3,LIN28A,SFN,PTPRU,TFAP2E,ZMPSTE24,TAL1,AGBL4,SSBP3,LEPR,DDAH1,TGFBR3,VCAM1,VAV3,GNAI3,CSF1,PROK1,WNT2B,HIPK1,NGF,NOTCH2,ZBTB7B,SH2D2A,NTRK1,CD1D,PBX1,DPT,RC3H1,TNN,LAMC1,PLA2G4A,LHX9,NR5A2,ADORA1,MDM4,RASSF5,CR2,CR1,CD46,VASH2,PROX1,KCNK2,TGFB2,ITPKB,WNT9A,DISC1,AKT3,ITGB1BP1,MYCN,OSR1,ATRAID,ALK,LBH,BIRC6,SOS1,MTA3,EP…
GO:BP	regulation of anatomical structure size	GO:0090066	0.00445318	2.35133	519	4248	171	18123	ECE1,WASF2,MACF1,KANK4,VAV3,NGF,SEMA6C,SEMA4A,TNR,LMOD1,ADORA1,CNTN2,DISC1,CHRM3,FMN2,AKT3,ITGB1BP1,SLC8A1,PLEKHH2,PRKCE,SPTBN1,RTN4,BCL11A,ADD2,CTNNA2,NCK2,TTL,SCTR,BMPR2,CPS1,CAV3,OXTR,HRH1,GRIP2,CLASP2,RHOA,GSK3B,CASR,SEMA5B,SLC12A8,NCK1,PLS1,PIK3CA,MAP3K13,DLG1,ADD1,SLIT2,RUFY3,EDNRA,GUCY1A1,SLC12A7,SEMA5A,ITGA1,IQGAP2,RASA1,PRR16,FSTL4,CDHR2,CARMIL1,TRIM27,VEGFA,HSP90AB1,SNX9,EGFR,SEMA3C,SEM…
GO:BP	appendage morphogenesis	GO:0035107	0.00448072	2.34865	141	4248	60	18123	SKI,ECE1,NOTCH2,PBX1,PLXNA2,FLVCR1,TGFB2,MYCN,OSR1,WDPCP,CYP26B1,AFF3,BCL2L11,GLI2,MAP3K20,SP9,HOXD12,RARB,MBNL1,TP63,FRAS1,BMPR1B,FBN2,PITX1,TFAP2A,RUNX2,TFAP2B,IQCE,TWIST1,GLI3,SEMA3C,LMBR1,GRHL2,RSPO2,EXT1,PCSK5,ROR2,PTCH1,NOTCH1,FBXW4,LRP5,C2CD3,DYNC2H1,ZBTB16,CACNA1C,TULP3,CHST11,TBX5,HNF1A,FREM2,FMN1,CREBBP,RPGRIP1L,MYH3,MED1,WNT3,TBX2,BAX,IFT52,SALL4
GO:BP	limb morphogenesis	GO:0035108	0.00448072	2.34865	141	4248	60	18123	SKI,ECE1,NOTCH2,PBX1,PLXNA2,FLVCR1,TGFB2,MYCN,OSR1,WDPCP,CYP26B1,AFF3,BCL2L11,GLI2,MAP3K20,SP9,HOXD12,RARB,MBNL1,TP63,FRAS1,BMPR1B,FBN2,PITX1,TFAP2A,RUNX2,TFAP2B,IQCE,TWIST1,GLI3,SEMA3C,LMBR1,GRHL2,RSPO2,EXT1,PCSK5,ROR2,PTCH1,NOTCH1,FBXW4,LRP5,C2CD3,DYNC2H1,ZBTB16,CACNA1C,TULP3,CHST11,TBX5,HNF1A,FREM2,FMN1,CREBBP,RPGRIP1L,MYH3,MED1,WNT3,TBX2,BAX,IFT52,SALL4
GO:BP	vascular process in circulatory system	GO:0003018	0.00493106	2.30706	258	4248	96	18123	ECE1,SLC6A9,LEPR,DDAH1,SLC16A1,ATP1A4,ADORA1,CHRM3,ITGB1BP1,SLC5A6,SLC8A1,LRP2,BMPR2,CPS1,OXTR,HRH1,GRIP2,SLC6A20,RHOA,SLC38A3,CASR,ABCC5,SLIT2,ATP8A1,SLC4A4,ABCG2,EDNRA,GUCY1A1,ITGA1,SLC22A5,BMP6,VEGFA,SLC29A1,SLC22A1,SLC22A3,SLC29A4,EGFR,DOCK4,LEP,TBXAS1,NOS3,ADRA1A,EXT1,ZDHHC21,TEK,TJP2,SLC44A1,DBH,PRKG1,KCNMA1,ADRB1,INS,ABCC8,EXT2,PTPRJ,P2RY2,ARHGAP42,SLC6A13,PDE3A,ABCC9,SLC2A13,SLC38A1,SLC4A…
GO:BP	regulation of NMDA receptor activity	GO:2000310	0.00493663	2.30657	39	4248	24	18123	EPHB2,SLC6A9,NRXN1,NLGN1,DLG1,PPARGC1A,GRIA2,RASGRF2,MEF2C,CAMK2A,GRIA1,OPRM1,CAMK2B,RELN,PTK2B,DAPK1,GRIN1,DLG2,GRIA4,GRIN2B,RASGRF1,GRIN2A,DLG4,APP
GO:BP	negative regulation of cellular process	GO:0048523	0.00498973	2.30192	5153	4248	1336	18123	SKI,PRDM16,AJAP1,CHD5,PER3,TNFRSF9,RERE,MFN2,MIIP,TNFRSF1B,DHRS3,RCC2,PAX7,PLA2G2F,CDA,RAP1GAP,EPHB2,ID3,IFNLR1,RUNX3,LIN28A,SFN,WASF2,PHACTR4,PTPRU,PUM1,HPCA,PSMB2,AGO1,STK40,GRIK3,PPT1,ZMPSTE24,KDM4A,SLC6A9,TAL1,TRABD2B,AGBL4,BEND5,TUT4,GLIS1,PLPP3,DAB1,OMA1,KANK4,LEPROT,LEPR,PDE4B,MIER1,GADD45A,DDAH1,TGFBR3,GFI1,PSRC1,SORT1,GNAI3,GSTM2,CSF1,INKA2,ST7L,TRIM33,NGF,TENT5C,NOTCH2,MCL1,SEMA6C,PSMB4…
GO:BP	response to drug	GO:0042493	0.0049902	2.30188	406	4248	139	18123	DAB1,CYP2J2,AK4,PDE4B,BCAR3,VAV3,BGLAP,NTRK1,PPOX,CENPF,TGFB2,GNPAT,NCOA1,DNMT3A,KCNK3,CAD,SLC8A1,ABCG8,TGFA,NPAS2,RNF149,ABCB11,GAD1,CPS1,HDAC4,OXTR,SLC6A11,PPARG,SCN11A,RHOA,BCHE,SST,QDPR,PPARGC1A,ACSL1,TLR3,ITGA2,CCNB1,MEF2C,PAM,SLC34A1,GPLD1,LTA,EHMT2,CDKN1A,HSP90AB1,TFAP2B,MYO6,TRAF3IP2,MAS1,ADCYAP1R1,NPC1L1,ADCY1,DDC,EGFR,POR,SEMA3C,CYP3A4,SLC26A5,PRKAR2B,PTN,GATA4,DPYSL2,ADRA1A,PTK2B,LYN,R…
GO:BP	response to organonitrogen compound	GO:0010243	0.00504309	2.2973	1092	4248	325	18123	SLC25A33,UBE4B,AGTRAP,COL16A1,HPCA,PSMB2,PIK3R3,LEPROT,PDE4B,TGFBR3,BCAR3,VCAM1,SORT1,GNAI3,GSTM2,ZBTB7B,HCN3,PKLR,BGLAP,INSRR,USF1,INAVA,NUCKS1,EPRS1,RYR2,CHRM3,LPIN1,ADCY3,DNMT3A,CAD,ALK,SOS1,SLC8A1,PRKCE,ERLEC1,BCL11A,ATP6V1B1,RNF103-CHMP3,CNGA3,BCL2L11,MBD5,GRB14,ITGA4,CPS1,PTPRN,EPHA4,RHBDD1,PID1,SH3BP4,CAV3,OXTR,HRH1,PPARG,KAT2B,NGLY1,SCAP,RHOA,HTR1F,GSK3B,CASR,ADCY5,NCK1,BCHE,PIK3CA,USP13,…
GO:BP	regulation of intracellular signal transduction	GO:1902531	0.00525146	2.27972	1883	4248	529	18123	MIB2,CHD5,CAMTA1,MFN2,ARHGEF19,RAP1GAP,EPHB2,LIN28A,PUM1,STK40,ZMPSTE24,ROR1,MIER1,GADD45A,WLS,BCAR3,VAV3,CSF1,PROK1,RHOC,MAGI3,HIPK1,NGF,NOTCH2,PRKAB2,MCL1,S100A7,ASH1L,NTRK1,NOS1AP,RC3H1,INAVA,MDM4,IKBKE,PROX1,TGFB2,ITPKB,SIPA1L2,GPR137B,EDARADD,AKT3,NLRP3,ITGB1BP1,ALK,LBH,SOS1,PRKCE,NRXN1,RTN4,VRK2,SPRED2,ETAA1,TGFA,RNF149,FHL2,NCK2,BCL2L11,SCTR,ARHGEF4,ARHGAP15,MARCHF7,PLA2R1,TANK,STK39,LRP2,…
GO:BP	postsynapse organization	GO:0099173	0.00545157	2.26348	170	4248	69	18123	EPHB2,WASF2,NOS1AP,DNM3,NRXN1,TANC1,EPHA4,DOCK10,NGEF,LHFPL4,KALRN,EPHB1,NLGN1,IL1RAP,DLG1,GRID2,PDLIM5,GLRB,CTNND2,HOMER1,SYNGAP1,LRFN2,ACTB,DGKB,CAMK2B,PPP1R9A,RELN,PTN,NDRG1,ARHGAP39,PTPRD,MUSK,NTNG2,NRP1,ARHGAP22,ZNF365,PTEN,INA,INS,SHANK2,MTMR2,GRIN2B,LRRK2,PPFIA2,FARP1,ACTN1,SIPA1L1,ABHD17C,MESD,NTRK3,IGF1R,PAFAH1B1,DLG4,SHISA6,ARHGAP44,SRCIN1,MPP2,ITGA3,TANC2,BAIAP2,CDH2,PTPRS,INSR,APOE,LR…
GO:BP	cell projection assembly	GO:0030031	0.00597726	2.2235	630	4248	201	18123	RCC2,UBXN10,KIF17,RAP1GAP,WASF2,DNAI4,PLPPR5,CDC14A,VAV3,CELSR2,VANGL2,DNM3,DISC1,SDCCAG8,SH3YL1,KIF3C,DYNC2LI1,NRXN1,WDPCP,ALMS1,NCK2,NPHP1,CLASP1,ARHGEF4,KLHL41,FSIP2,DNAH7,TMEM237,SPAG16,ARMC9,TRAF3IP1,HDAC4,FGD5,LZTFL1,MAP4,IQCB1,MYLK,IFT122,NCK1,WWTR1,IFT80,TNIK,PLD1,NLGN1,PIK3CA,HTT,CCDC96,ABLIM2,SLIT2,RHOH,KIT,ARHGAP24,BBS7,GPM6A,ADAMTS16,DNAH5,MYO10,GOLPH3,SPEF2,PIK3R1,TNPO1,CEP120,TXNDC1…
GO:BP	mechanoreceptor differentiation	GO:0042490	0.00639591	2.1941	71	4248	36	18123	NTRK1,USH2A,MYCN,WDPCP,PLS1,CLRN2,RBPJ,ATOH1,FAT4,ADGRV1,GABRB2,RIPOR2,MYO6,HEY2,ESRP1,CTHRC1,TMC1,NTRK2,WHRN,NOTCH1,PCDH15,CDH23,PDZD7,USH1C,MYO7A,PTPRQ,TSHR,GABRA5,PAFAH1B1,TMEM132E,NAGLU,FZD2,ATP8B1,JAG1,SDC4,CECR2
GO:BP	cell-matrix adhesion	GO:0007160	0.0065747	2.18212	236	4248	89	18123	AJAP1,RCC2,COL16A1,MACF1,VCAM1,CSF1,TNN,DISC1,NID1,ITGB1BP1,WDPCP,BCL2L11,EPB41L5,CLASP1,ITGB6,HOXD3,ITGA4,ITGAV,COL3A1,CLASP2,RHOA,FAM107A,ADAMTS9,EPHA3,PHLDB2,GSK3B,BCL6,ITGA1,ITGA2,PIK3R1,RASA1,EFNA5,VEGFA,PKHD1,PTPRK,UTRN,ITGB8,EPDR1,SEMA3E,CDK6,MKLN1,DLC1,PTK2B,PTK2,FREM1,TEK,ABL1,NRP1,COL13A1,VCL,PTEN,SORBS1,COL17A1,PTPRJ,MMP12,CD63,PPFIA2,PXN,ITGBL1,ARHGEF7,NID2,FERMT2,ACTN1,FMN1,THBS1,ONE…
GO:BP	heart development	GO:0007507	0.00665883	2.1766	598	4248	192	18123	TNFRSF1B,DHRS3,ECE1,ID3,ZMPSTE24,TGFBR3,VCAM1,COL11A1,NOTCH2,VANGL2,MDM4,PROX1,KCNK2,TGFB2,RYR2,OSR1,CAD,SOS1,SLC8A1,RTN4,MEIS1,SMYD1,FHL2,GLI2,TBR1,LRP2,TTN,CALCRL,COL3A1,BMPR2,ERBB4,CAV3,OXTR,VGLL4,PPARG,KAT2B,RARB,ADAMTS9,ROBO2,ROBO1,HEG1,IFT122,PLXND1,KCNAB1,FGF12,FGFRL1,NSD2,SLIT2,RBPJ,PDGFRA,PKD2,PDLIM5,ANK2,BBS7,FAT4,EDNRA,SORBS2,DNAH5,ADAMTS6,CCNB1,CERT1,MEF2C,PAM,PDGFRB,NDST1,SPARC,SGCD,…
GO:BP	positive regulation of protein kinase activity	GO:0045860	0.00729325	2.13708	537	4248	175	18123	DAB1,GADD45A,PSRC1,CSF1,PROK1,NGF,NTRK1,INAVA,ADORA1,IKBKE,PROX1,TGFB2,ITGB1BP1,ADCY3,MAPRE3,ALK,NRXN1,ETAA1,TGFA,STK39,MAP3K20,EPHA4,IRAK2,RHOA,MST1R,DOCK3,ROBO1,ADCY5,TNIK,ECT2,PIK3CA,MAP3K13,DLG1,DGKQ,TLR6,KIT,MAPK10,PKD2,EGF,FBXW7,ACSL1,TLR3,ADCY2,ITGA1,MAP3K1,CCNB1,MEF2C,EFNA5,FGF1,PDGFRB,NEDD9,TNF,GRM4,CDKN1A,CCND3,TTBK1,VEGFA,HSP90AB1,MAP3K7,MAP3K5,GRM1,SASH1,SNX9,MAS1,MAP3K4,PRKAR1B,ADCY1…
GO:BP	sodium ion transport	GO:0006814	0.00757726	2.12049	240	4248	90	18123	SLC6A9,HCN3,ATP1A4,ATP1B1,SLC9C2,OSR1,SLC5A6,SLC8A1,PRKCE,ATP6V1B1,SLC5A7,SLC4A10,SCN3A,SCN2A,SCN1A,SCN9A,STK39,HECW2,CAV3,SLC6A11,SCN11A,SLC6A20,SLC38A3,SLC9A9,KLHL24,FGF12,DLG1,SLC10A4,SLC4A4,PKD2,ASIC5,HCN1,SLC22A5,KLHL3,SLC6A7,SLC34A1,SLC17A1,MFSD4B,NKAIN2,SGK1,UTRN,HECW1,NKAIN3,SLC24A2,FXYD4,ANK3,SLC6A5,SLC5A12,DRD2,FXYD2,SCN2B,SLC6A12,SLC6A13,SCNN1A,PKP2,SLC38A1,SLC4A8,SCN8A,NOS1,P2RX7,P2RX…
GO:BP	bone development	GO:0060348	0.0077188	2.11245	207	4248	80	18123	SKI,DHRS3,ALPL,WASF2,ZMPSTE24,TAL1,TRIM45,NOTCH2,BGLAP,MEIS1,CYP26B1,ITGB6,BMPR2,RARB,PLXNB1,RHOA,BBX,IFT80,FGFR3,NSD2,KIT,BMPR1B,FAT4,FBXW7,RANBP3L,MEF2C,NEUROG1,ANXA6,SH3PXD2B,BMP6,TFAP2A,MPIG6B,RUNX2,RAB23,TWIST1,SNX10,GLI3,POR,LEP,MCPH1,SULF1,EXT1,FREM1,TEK,COL27A1,ENG,PIP4K2A,COL13A1,SCUBE2,EXT2,LRP5,FLI1,TULP3,TRPV4,RFLNA,FOXN3,FBN1,ANXA2,AKAP13,LRRK1,CHSY1,CCDC154,XYLT1,GLG1,ZFPM1,RPL13,PA…
GO:BP	synapse assembly	GO:0007416	0.00775048	2.11067	181	4248	72	18123	CLSTN1,EPHB2,ADGRL2,SEMA4A,NTRK1,DNM3,RAB29,GNPAT,NRXN1,ADD2,ERBB4,DNER,LRRN1,OXTR,SETD5,LHFPL4,PLXNB1,BSN,ROBO2,PLXND1,EPHB1,CLSTN2,NLGN1,IL1RAP,GRID2,PDLIM5,GPM6A,MEF2C,GABRB2,MDGA1,ADGRB3,THBS2,SDK1,PCLO,PPP1R9A,NRCAM,NRG1,ADGRB1,PTPRD,LINGO2,NTRK2,MUSK,NTNG2,PTEN,SLIT1,BDNF,SHANK2,CNTN5,DRD2,NECTIN1,KIRREL3,PCDH17,GPC6,FARP1,LRFN5,SIX4,GABRB3,NTRK3,CDH1,NTN1,ASIC2,MAPT,SDK2,CDH2,PTPRS,LRRC4B,…
GO:BP	urogenital system development	GO:0001655	0.00795565	2.09932	339	4248	119	18123	EPHB2,ID3,LIN28A,ZMPSTE24,WNT2B,NOTCH2,VANGL2,PBX1,PROX1,CENPF,TGFB2,NID1,KIF26B,OSR1,EPCAM,WDPCP,CYP26B1,BCL2L11,GLI2,LRP2,EPHA4,COL4A4,TRAF3IP1,RARB,ROBO2,GATA2,PLXND1,WWTR1,TP63,DLG1,WFS1,SLIT2,PDGFRA,FRAS1,PKD2,FAT4,DCHS2,ADAMTS16,ADAMTS6,GCNT4,MEF2C,KLHL3,FGF1,PDGFRB,SLC34A1,BMP6,TFAP2A,BAG6,VEGFA,TFAP2B,PKHD1,AHI1,ESR1,C1GALT1,GLI3,MAGI2,SULF1,EYA1,RIDA,EXT1,MTSS1,MYC,TEK,PCSK5,PTCH1,CNTRL,…
GO:BP	regulation of cell development	GO:0060284	0.00819323	2.08655	509	4248	167	18123	SKI,TNFRSF1B,RCC2,EPHB2,LIN28A,MACF1,KDM4A,DAB1,NGF,NOTCH2,PRUNE1,SEMA6C,SEMA4A,TNR,PLXNA2,DISC1,ITGB1BP1,MYCN,RTN4,BCL11A,LIMS2,LRP2,DLX1,BMPR2,CTDSP1,EPHA4,HDAC4,CAV3,PPARG,TRAK1,PLXNB1,RHOA,ROBO2,ROBO1,GSK3B,SEMA5B,KALRN,PLXNA1,PLXND1,FAIM,MAP3K13,ETV5,ADD1,SLIT2,KIT,RUFY3,PPP3CA,FBXW7,SEMA5A,EFNA5,FSTL4,JADE2,RGS14,RREB1,NEDD9,CARMIL1,LTA,TNF,SYNGAP1,DAAM2,CUL7,TTBK1,VEGFA,HEY2,MYB,OPRM1,TIAM…
GO:BP	positive regulation of nervous system development	GO:0051962	0.00850189	2.07048	281	4248	102	18123	CLSTN1,TNFRSF1B,EPHB2,MACF1,ADGRL2,NGF,SEMA4A,NTRK1,PLXNA2,DISC1,NRXN1,BCL11A,LRP2,BMPR2,EPHA4,LRRN1,OXTR,PPARG,TRAK1,PLXNB1,RHOA,ROBO2,ROBO1,KALRN,PLXNA1,PLXND1,EPHB1,FAIM,CLSTN2,NLGN1,MAP3K13,ETV5,IL1RAP,SLIT2,KIT,RUFY3,GRID2,SEMA5A,JADE2,RGS14,LTA,TNF,CUL7,TTBK1,VEGFA,ADGRB3,MYB,OPRM1,TIAM2,THBS2,GLI3,CAMK2B,EGFR,CUX1,RELN,PLXNA4,PTN,XRCC2,LYN,MYC,ADGRB1,PTPRD,LINGO2,NTRK2,NOTCH1,NRP1,CXCL12,Z…
GO:BP	eye morphogenesis	GO:0048592	0.00897162	2.04713	156	4248	64	18123	SKI,MFN2,EPHB2,PHACTR4,BCAR3,WNT2B,HIPK1,NOTCH2,PROX1,WNT9A,MEIS1,SP3,CRYGB,THRB,RARB,IFT122,EPHB1,PPP2R3A,TENM3,FAT1,HCN1,FBN2,TFAP2A,VEGFA,TFAP2B,AHI1,SDK1,TWIST1,GLI3,PTN,ZHX2,RORB,NTRK2,CRB2,PTF1A,RBP4,PDE6C,PAX2,TH,USH1C,LRP5,MYO7A,FAT3,NECTIN1,CDON,KDM2B,ATP8A2,NRL,FBN1,MEGF11,LCTL,BBS4,NKD1,RPGRIP1L,NF1,NAGLU,TBX2,SDK2,PTPRM,BCL2,BAX,RDH13,JAG1,DSCAM
GO:BP	regulation of cell-matrix adhesion	GO:0001952	0.00929198	2.03189	128	4248	55	18123	AJAP1,RCC2,COL16A1,MACF1,CSF1,DISC1,ITGB1BP1,WDPCP,EPB41L5,CLASP1,CLASP2,RHOA,FAM107A,EPHA3,PHLDB2,GSK3B,BCL6,PIK3R1,RASA1,EFNA5,VEGFA,PKHD1,UTRN,SEMA3E,CDK6,DLC1,PTK2B,PTK2,TEK,ABL1,NRP1,VCL,PTEN,PTPRJ,MMP12,FERMT2,FMN1,THBS1,ONECUT1,SMAD3,PEAK1,CDH13,NF1,SKAP1,BCAS3,ONECUT2,BCL2,CAMSAP3,FUT1,PTPRA,FERMT1,JAG1,RIN2,SRC,SDC4
GO:BP	embryonic appendage morphogenesis	GO:0035113	0.00986799	2.00577	119	4248	52	18123	SKI,ECE1,NOTCH2,PBX1,FLVCR1,TGFB2,MYCN,OSR1,WDPCP,CYP26B1,AFF3,BCL2L11,GLI2,MAP3K20,SP9,HOXD12,RARB,MBNL1,TP63,FRAS1,FBN2,PITX1,TFAP2A,RUNX2,TWIST1,GLI3,LMBR1,GRHL2,RSPO2,ROR2,PTCH1,NOTCH1,FBXW4,LRP5,C2CD3,DYNC2H1,ZBTB16,CACNA1C,TULP3,CHST11,TBX5,HNF1A,FREM2,CREBBP,RPGRIP1L,MYH3,MED1,WNT3,TBX2,BAX,IFT52,SALL4
GO:BP	embryonic limb morphogenesis	GO:0030326	0.00986799	2.00577	119	4248	52	18123	SKI,ECE1,NOTCH2,PBX1,FLVCR1,TGFB2,MYCN,OSR1,WDPCP,CYP26B1,AFF3,BCL2L11,GLI2,MAP3K20,SP9,HOXD12,RARB,MBNL1,TP63,FRAS1,FBN2,PITX1,TFAP2A,RUNX2,TWIST1,GLI3,LMBR1,GRHL2,RSPO2,ROR2,PTCH1,NOTCH1,FBXW4,LRP5,C2CD3,DYNC2H1,ZBTB16,CACNA1C,TULP3,CHST11,TBX5,HNF1A,FREM2,CREBBP,RPGRIP1L,MYH3,MED1,WNT3,TBX2,BAX,IFT52,SALL4
GO:BP	plasma membrane bounded cell projection assembly	GO:0120031	0.0101907	1.9918	616	4248	196	18123	RCC2,UBXN10,KIF17,RAP1GAP,WASF2,DNAI4,PLPPR5,CDC14A,VAV3,CELSR2,VANGL2,DNM3,DISC1,SDCCAG8,SH3YL1,KIF3C,DYNC2LI1,NRXN1,WDPCP,ALMS1,NCK2,NPHP1,CLASP1,ARHGEF4,KLHL41,FSIP2,DNAH7,TMEM237,SPAG16,ARMC9,TRAF3IP1,HDAC4,FGD5,LZTFL1,MAP4,IQCB1,MYLK,IFT122,NCK1,WWTR1,IFT80,TNIK,PLD1,NLGN1,PIK3CA,HTT,CCDC96,ABLIM2,SLIT2,KIT,ARHGAP24,BBS7,GPM6A,ADAMTS16,DNAH5,MYO10,GOLPH3,SPEF2,PIK3R1,TNPO1,CEP120,TXNDC15,ABL…
GO:BP	tube development	GO:0035295	0.0112115	1.95034	1158	4248	340	18123	SKI,HSPG2,EPHB2,GRHL3,WASF2,PHACTR4,ADGRB2,AGO1,STK40,RNF220,PIK3R3,TAL1,SSBP3,DAB1,LEPR,GADD45A,DDAH1,TGFBR3,VAV3,CSF1,PROK1,WNT2B,HIPK1,NOTCH2,S100A7,SEMA4A,SH2D2A,VANGL2,PBX1,PLXNA2,HSD11B1,VASH2,PROX1,TGFB2,EGLN1,RYR2,SDCCAG8,AKT3,KIF26B,ITGB1BP1,MYCN,OSR1,SOS1,EPCAM,NRXN1,RTN4,MEIS1,TGFA,ATOH8,BCL2L11,EPB41L5,GLI2,ITGB6,TBR1,LRP2,SP3,ITGAV,CALCRL,BMPR2,CPS1,EPHA4,CAV3,OXTR,PPARG,THRB,RARB,TR…
GO:BP	neuron recognition	GO:0008038	0.011968	1.92198	48	4248	27	18123	EPHB2,TNN,CNTN2,RTN4,EPHA4,CNTN6,CNTN4,ROBO2,ROBO1,EPHA3,PALLD,SEMA5A,TNFRSF21,CNR1,SEMA3A,NRCAM,CNTNAP2,EXT1,NRP1,MYPN,DSCAML1,ROBO4,NTM,OPCML,NCAM2,APP,DSCAM
GO:BP	regulation of neurogenesis	GO:0050767	0.0122959	1.91024	373	4248	128	18123	SKI,TNFRSF1B,EPHB2,LIN28A,MACF1,KDM4A,DAB1,NGF,PRUNE1,SEMA6C,SEMA4A,TNR,PLXNA2,DISC1,MYCN,RTN4,BCL11A,LRP2,DLX1,BMPR2,CTDSP1,EPHA4,PPARG,TRAK1,PLXNB1,RHOA,ROBO2,ROBO1,SEMA5B,KALRN,PLXNA1,PLXND1,FAIM,MAP3K13,ETV5,SLIT2,KIT,RUFY3,PPP3CA,SEMA5A,FSTL4,JADE2,RGS14,LTA,TNF,SYNGAP1,DAAM2,CUL7,TTBK1,VEGFA,HEY2,MYB,OPRM1,TIAM2,GLI3,CAMK2B,EGFR,SEMA3C,SEMA3E,SEMA3A,SEMA3D,CUX1,RELN,FEZF1,PLXNA4,PTN,XRCC2,P…
GO:BP	cardiac chamber morphogenesis	GO:0003206	0.0131886	1.8798	123	4248	53	18123	DHRS3,TGFBR3,COL11A1,NOTCH2,PROX1,TGFB2,RYR2,SOS1,FHL2,LRP2,BMPR2,CAV3,RARB,ROBO2,ROBO1,HEG1,FGFRL1,NSD2,SLIT2,RBPJ,MEF2C,SLIT3,HEY2,ADGRG6,DNAH11,SEMA3C,GATA4,NRG1,GRHL2,ZFPM2,TEK,ENG,NOTCH1,GATA3,NRP1,RBP4,PARVA,WNT11,PKP2,TBX5,MYH6,SAV1,DLL4,SMAD6,ZFPM1,TP53,MED1,RARA,FZD2,TBX2,TGFB1,JAG1,OVOL2
GO:BP	small GTPase mediated signal transduction	GO:0007264	0.0136923	1.86352	520	4248	169	18123	MFN2,ARHGEF19,RAP1GAP,EPHB2,WASF2,PHACTR4,DAB1,BCAR3,VAV3,CSF1,RHOC,NGF,NOTCH2,NTRK1,RGL1,TGFB2,ITPKB,SIPA1L2,SOS1,RTN4,ARHGEF4,ARHGAP15,RAPGEF4,COL3A1,DOCK10,NGEF,SRGAP3,IQSEC1,RHOA,DOCK3,NISCH,ARHGEF3,ROBO1,ARHGAP31,KALRN,HEG1,PLD1,ECT2,BCL6,SLIT2,ARAP2,RHOH,ARHGAP24,FAM13A,ARHGAP10,TRIO,ERBIN,ARHGEF28,RASGRF2,RASA1,ARHGAP26,PDGFRB,DOCK2,RASGEF1C,RREB1,RIPOR2,SYNGAP1,CDKN1A,ARFGEF3,TIAM2,CYTH3,…
GO:BP	neuron projection organization	GO:0106027	0.0138247	1.85934	93	4248	43	18123	EPHB2,DNM3,TANC1,EPHA4,DOCK10,NGEF,GSK3B,KALRN,EPHB1,PLS1,NLGN1,PDLIM5,CTNND2,HOMER1,CAMK2B,PPP1R9A,RELN,ZNF365,PTEN,INS,SHANK2,MTMR2,GRIN2B,ABCD2,LRRK2,PPFIA2,SIPA1L1,MAP1A,IGF1R,PAFAH1B1,DLG4,ARHGAP44,SRCIN1,ITGA3,TANC2,BAIAP2,INSR,APOE,SHANK1,ZMYND8,APP,TIAM1,SHANK3
GO:BP	regulation of cell-substrate adhesion	GO:0010810	0.0142857	1.8451	223	4248	84	18123	AJAP1,RCC2,COL16A1,MACF1,CSF1,DISC1,NID1,ITGB1BP1,PRKCE,WDPCP,EPB41L5,CLASP1,LIMS2,ITGA6,FBLN2,CLASP2,RHOA,FAM107A,EPHA3,PHLDB2,GSK3B,BCL6,EGFLAM,PIK3R1,EDIL3,RASA1,EFNA5,SPOCK1,RREB1,NEDD9,CARMIL1,VEGFA,PKHD1,UTRN,SEMA3E,CDK6,COL26A1,PTN,DLC1,PTK2B,PTK2,KANK1,JAK2,TEK,ABL1,NOTCH1,RSU1,NRP1,VCL,PTEN,DOCK1,HSD17B12,PTPRJ,MEN1,MMP12,PTPRO,ARHGEF7,FERMT2,ATXN3,FMN1,THBS1,ONECUT1,SMAD3,CORO2B,PEAK1,C…
GO:BP	regulation of transferase activity	GO:0051338	0.0162434	1.78932	1036	4248	307	18123	EPHB2,SFN,PIK3R3,FAF1,DAB1,ROR1,GADD45A,VAV3,PSRC1,CSF1,PROK1,INKA2,NGF,NTRK1,INSRR,INAVA,ADORA1,IKBKE,PROX1,TGFB2,SMYD3,ITGB1BP1,ADCY3,MAPRE3,GCKR,ALK,SLC8A1,NRXN1,RAB1A,SPRED2,ETAA1,TGFA,NCK2,STK39,MAP3K20,TTN,ERBB4,EPHA4,UGT1A10,CAV3,IRAK2,PPARG,KAT2B,CDC25A,RHOA,MST1R,DOCK3,ROBO1,EPHA3,EPHA6,CBLB,GSK3B,DTX3L,ADCY5,HEG1,EPHB1,NCK1,WWTR1,TNIK,ECT2,PIK3CA,MAP3K13,DLG1,RUBCN,DGKQ,FGFR3,ZFYVE28,HT…
GO:BP	peptide transport	GO:0015833	0.0166411	1.77882	288	4248	103	18123	SLC16A1,CACNA1E,ADORA1,EIPR1,KCNS3,PRKCE,RAB1A,DPP4,G6PC2,RAPGEF4,KLF7,PTPRN,ITPR1,MYRIP,CACNA2D2,CACNA1D,STXBP5L,CASR,ADCY5,KALRN,SLC2A2,ABCC5,EPHA5,PPP3CA,EFNA5,GPLD1,HFE,TNF,TAP2,TAP1,ITPR3,GLP1R,TFAP2B,CNR1,SLC16A10,RFX6,PRKN,ICA1,GCK,EGFR,STX1A,PCLO,LEP,PTPRN2,BLK,CDH17,RIMS2,SYBU,SLC30A8,ADCY8,RFX3,JAK2,ABCA1,UCN3,RBP4,TCF7L2,BRSK2,INS,SYT9,ARNTL,ABCC8,SLC15A3,SYT7,LRP5,GAL,ANO1,MTNR1B,DRD2…
GO:BP	positive regulation of GTPase activity	GO:0043547	0.0171738	1.76513	414	4248	139	18123	ARHGEF19,RCC2,ARHGEF10L,RAP1GAP,GRHL3,EVI5,BCAR3,VAV3,NTRK1,RABGAP1L,RASAL2,RAB3GAP2,SIPA1L2,RGS7,ASAP2,PREB,SOS1,TBC1D8,ARHGAP15,PKP4,ITGA6,EPHA4,DOCK10,NGEF,AGAP1,SRGAP3,IQSEC1,ALS2CL,PLXNB1,ARHGAP31,GSK3B,STXBP5L,KALRN,ECT2,RGS12,TBC1D14,ARAP2,ARHGAP24,FAM13A,TBCK,TBC1D9,ARHGAP10,RANBP3L,IQGAP2,RASA1,ARHGAP26,DOCK2,RGS14,TBC1D9B,NEDD9,TBC1D7,SYNGAP1,ADGRB3,SMAP1,RGS17,TIAM2,SNX9,ADAP1,DOCK4,AG…
GO:BP	signal release	GO:0023061	0.0192228	1.71618	490	4248	160	18123	PPT1,WLS,SLC16A1,SYT6,SYT11,CACNA1E,PLA2G4A,SYT2,ADORA1,KMO,EIPR1,KCNS3,POMC,OTOF,PRKCE,NRXN1,RAB1A,DPP4,G6PC2,GAD1,RAPGEF4,KLF7,PTPRN,ITPR1,OXTR,MYRIP,CACNA2D2,NISCH,CACNA1D,ERC2,CADPS,GSK3B,STXBP5L,CASR,ADCY5,KALRN,SNX4,SLC2A2,NLGN1,CCKAR,EPHA5,PPP3CA,C1QTNF3,MEF2C,MCTP1,EFNA5,CAMK2A,CPLX2,BMP6,GPLD1,HFE,TNF,ITPR3,GRM4,GLP1R,TFAP2B,RIMS1,CNR1,SLC16A10,RFX6,MYB,OPRM1,PRKN,ICA1,GCK,ADCY1,EGFR,STX…
GO:BP	integrin-mediated signaling pathway	GO:0007229	0.0194094	1.71199	112	4248	49	18123	RCC2,PHACTR4,COL16A1,PLPP3,VAV3,ITGB1BP1,LIMS2,ITGB6,ITGA6,ITGA4,ITGAV,COL3A1,ITGA9,CD47,ITGA1,ITGA2,ERBIN,NEDD9,MPIG6B,ITGB8,PTN,PTK2B,CDH17,PTK2,TLN1,ABL1,NRP1,ADAM12,DOCK1,TSPAN32,CD63,ITGBL1,PRKD1,FERMT2,FUT8,ITGA11,SEMA7A,BCAR1,ITGAE,ADAM11,ITGB3,ITGA3,LAMA3,PTPRA,FERMT1,SRC,SLC2A10,ITGB2,MYH9
GO:BP	external encapsulating structure organization	GO:0045229	0.0195844	1.70809	422	4248	141	18123	TNFRSF1B,HSPG2,COL16A1,COL24A1,VCAM1,COL11A1,NTNG1,DPT,TNR,QSOX1,LAMC1,COLGALT2,FMOD,TGFB2,NID1,PXDN,ANTXR1,CLASP1,ITGB6,DPP4,ITGA6,ITGA4,ITGAV,COL3A1,COL4A4,FBLN2,CLASP2,ITGA9,ADAMTS9,CD47,PHLDB2,PDGFRA,SLC39A8,TLL1,ADAMTS16,EGFLAM,ITGA1,ITGA2,ADAMTS6,VCAN,FBN2,SPINK5,SPARC,SH3PXD2B,COL23A1,ADAMTS2,TNF,COL11A2,COL21A1,COL19A1,COL9A1,COL12A1,LAMA4,COL10A1,LAMA2,SMOC2,ITGB8,AEBP1,COL26A1,LAMB1,BMP…
GO:BP	amide transport	GO:0042886	0.0198833	1.70151	327	4248	114	18123	SLC16A1,SLC19A2,CACNA1E,ADORA1,EIPR1,KCNS3,SLC5A6,PRKCE,RAB1A,DPP4,G6PC2,LRP2,RAPGEF4,PLEKHA3,KLF7,PTPRN,ITPR1,MYRIP,CACNA2D2,CACNA1D,STXBP5L,CASR,ADCY5,KALRN,SLC2A2,ABCC5,EPHA5,ABCG2,MTTP,PPP3CA,CERT1,EFNA5,GPLD1,HFE,TNF,TAP2,TAP1,ITPR3,GLP1R,TFAP2B,CNR1,SLC16A10,RFX6,PRKN,ICA1,GCK,ABCA13,EGFR,STX1A,PCLO,LEP,PTPRN2,BLK,CDH17,RIMS2,SYBU,SLC30A8,ADCY8,RFX3,JAK2,ABCA1,UCN3,RBP4,TCF7L2,BRSK2,INS,SYT…
GO:BP	epithelial tube morphogenesis	GO:0060562	0.0200071	1.69882	334	4248	116	18123	SKI,GRHL3,PHACTR4,CSF1,WNT2B,NOTCH2,VANGL2,PBX1,PROX1,TGFB2,RYR2,KIF26B,MYCN,OSR1,GLI2,TBR1,LRP2,EPHA4,CAV3,TRIM71,RHOA,MST1,CASR,IFT122,PLXND1,DLG1,SLIT2,RBPJ,SHROOM3,PKD2,EGF,BBS7,FAT4,HHIP,EDNRA,ADAMTS16,MEF2C,KLHL3,FGF1,TNF,FKBPL,NOTCH4,BRD2,VEGFA,PKHD1,AHI1,MTHFD1L,ESR1,TWIST1,GLI3,COBL,SEMA3E,CSMD1,GATA4,DLC1,EYA1,STK3,GRHL2,CTHRC1,RSPO2,EXT1,MTSS1,MYC,PTCH1,ENG,ABL1,NOTCH1,GATA3,NRP1,STOX1…
GO:BP	cellular response to endogenous stimulus	GO:0071495	0.0208197	1.68153	1467	4248	418	18123	SKI,PRDM16,SLC25A33,KIF1B,AGTRAP,RAP1GAP,ARID1A,COL16A1,ZMPSTE24,PIK3R3,LEPROT,LEPR,PDE4B,TGFBR3,BCAR3,VCAM1,SORT1,GNAI3,GSTM2,TRIM33,TSHB,NGF,NOTCH2,ZBTB7B,HCN3,PKLR,BGLAP,NTRK1,INSRR,USF1,NR5A2,FMOD,NUCKS1,ESRRG,TGFB2,EPRS1,RYR2,CHRM3,GREM2,SMYD3,ITGB1BP1,LPIN1,NCOA1,ADCY3,DNMT3A,CAD,ALK,LBH,LTBP1,SOS1,SLC8A1,PRKCE,NRXN1,BCL11A,SPRED2,ATP6V1B1,TGFBRAP1,BCL2L11,EPB41L5,ZEB2,MBD5,ITGB6,GRB14,LRP2…
GO:BP	extracellular matrix organization	GO:0030198	0.0212727	1.67218	419	4248	140	18123	TNFRSF1B,HSPG2,COL16A1,COL24A1,VCAM1,COL11A1,NTNG1,DPT,TNR,QSOX1,LAMC1,COLGALT2,FMOD,TGFB2,NID1,PXDN,ANTXR1,CLASP1,ITGB6,DPP4,ITGA6,ITGA4,ITGAV,COL3A1,COL4A4,FBLN2,CLASP2,ITGA9,ADAMTS9,CD47,PHLDB2,PDGFRA,SLC39A8,TLL1,ADAMTS16,EGFLAM,ITGA1,ITGA2,ADAMTS6,VCAN,FBN2,SPINK5,SPARC,SH3PXD2B,COL23A1,ADAMTS2,TNF,COL11A2,COL21A1,COL19A1,COL9A1,COL12A1,LAMA4,COL10A1,LAMA2,SMOC2,ITGB8,AEBP1,COL26A1,LAMB1,BMP…
GO:BP	cardiac chamber development	GO:0003205	0.0227458	1.6431	166	4248	66	18123	DHRS3,ZMPSTE24,TGFBR3,COL11A1,NOTCH2,MDM4,PROX1,KCNK2,TGFB2,RYR2,SOS1,FHL2,LRP2,BMPR2,CAV3,RARB,ROBO2,ROBO1,HEG1,PLXND1,FGFRL1,NSD2,SLIT2,RBPJ,ANK2,ADAMTS6,MEF2C,NDST1,SLIT3,HEY2,ADGRG6,DNAH11,SEMA3C,GATA4,NRG1,GRHL2,ZFPM2,TEK,PCSK5,CNTRL,ENG,NOTCH1,GATA3,NRP1,RBP4,SUFU,PARVA,WNT11,PKP2,TBX5,MYH6,SAV1,DLL4,SMAD6,NPRL3,ZFPM1,TP53,MED1,RARA,FZD2,TBX2,GREB1L,TGFB1,JAG1,OVOL2,SALL4
GO:BP	camera-type eye development	GO:0043010	0.0235301	1.62838	328	4248	114	18123	SKI,MFN2,EPHB2,GRHL3,PHACTR4,HPCA,BCAR3,WNT2B,HIPK1,NOTCH2,GJA8,PROX1,TGFB2,WNT9A,SOS1,WDPCP,SPRED2,MEIS1,NPHP1,DLX1,SP3,BMPR2,CRYGB,THRB,MITF,MYH15,IFT122,EPHB1,DLG1,PDGFRA,BMPR1B,GPM6A,TENM3,FAT1,HCN1,TENT2,FBN2,PDGFRB,TFAP2A,PRPH2,VEGFA,TFAP2B,USP45,AHI1,SDK1,TWIST1,GLI3,PTN,MYOM2,RP1L1,GRHL2,ZHX2,RORB,NTRK2,CRB2,LAMC3,GATA3,PTF1A,NRP1,RBP4,PDE6C,PAX2,VAX1,TH,RRM1,TUB,USH1C,WT1,LRP5,FAT3,MTNR1…
GO:BP	regulation of protein kinase activity	GO:0045859	0.0235828	1.62741	809	4248	246	18123	EPHB2,SFN,FAF1,DAB1,GADD45A,PSRC1,CSF1,PROK1,INKA2,NGF,NTRK1,INAVA,ADORA1,IKBKE,PROX1,TGFB2,SMYD3,ITGB1BP1,ADCY3,MAPRE3,ALK,SLC8A1,NRXN1,SPRED2,ETAA1,TGFA,NCK2,STK39,MAP3K20,TTN,EPHA4,CAV3,IRAK2,KAT2B,CDC25A,RHOA,MST1R,DOCK3,ROBO1,CBLB,ADCY5,HEG1,NCK1,WWTR1,TNIK,ECT2,PIK3CA,MAP3K13,DLG1,DGKQ,ZFYVE28,HTT,TLR6,KIT,MAPK10,PKD2,EGF,SYNPO2,FBXW7,ACSL1,TLR3,ADCY2,ITGA1,MAP3K1,CCNB1,MEF2C,EFNA5,CDC25C,F…
GO:BP	embryonic morphogenesis	GO:0048598	0.0239614	1.62049	601	4248	190	18123	SKI,ECE1,EPHB2,GRHL3,PHACTR4,TAL1,WLS,COL11A1,WNT2B,HIPK1,NOTCH2,VANGL2,PBX1,FLVCR1,PROX1,TGFB2,RYR2,GREM2,MYCN,OSR1,NCOA1,SOS1,WDPCP,ATP6V1B1,CYP26B1,ATOH8,AFF3,BCL2L11,EPB41L5,GLI2,CLASP1,TBR1,LRP2,MYO3B,MAP3K20,SP3,SP9,HOXD12,HOXD3,ITGA4,ITGAV,SATB2,BMPR2,RARB,TRIM71,CLASP2,HYAL1,LRIG1,PHLDB2,GATA2,IFT122,PLS1,MBNL1,TP63,DLG1,PDGFRA,SHROOM3,FRAS1,PKD2,ATOH1,BBS7,ITGA2,MEF2C,FBN2,PITX1,NEUROG1,…
GO:BP	regulation of nervous system process	GO:0031644	0.023989	1.61999	147	4248	60	18123	TNFRSF1B,TNR,ADORA1,LPIN1,NRXN1,SLC25A12,SCN11A,TAFA4,IGSF11,MGLL,NLGN1,FGF12,ITGA2,HOMER1,TNFRSF21,RIMS1,FIG4,GRM1,OPRM1,STX1A,AKAP9,NPTX2,RELN,NOS3,DLGAP2,PTK2B,RIMS2,GRIN1,PARD3,PTEN,SHANK2,TENM4,CTSC,MTNR1B,MTMR2,LRRK2,CACNB3,WASF3,EDNRB,SLC8A3,BEGAIN,ABAT,SHISA9,DLG4,SHISA6,CACNG5,CACNG4,NPTX1,BAIAP2,DLGAP1,CELF4,NETO1,SHANK1,SRC,ZMYND8,OPRL1,APP,S100B,COMT,SHANK3
GO:BP	actin filament organization	GO:0007015	0.0245234	1.61042	445	4248	147	18123	ARHGEF10L,WASF2,KANK4,RHOC,LMOD1,PROX1,FMN2,ITGB1BP1,PLEKHH2,PRKCE,SPTBN1,ADD2,ALMS1,CTNNA2,NCK2,CLASP1,TTN,TMEFF2,CATIP,CAV3,CLASP2,RHOA,FAM107A,CD47,PHLDB2,NCK1,PLS1,PIK3CA,DLG1,ADD1,SLIT2,RHOH,RUFY3,SHROOM3,SYNPO2,SORBS2,FAT1,SEMA5A,PIK3R1,IQGAP2,RASA1,RHOBTB3,DIAPH1,PPARGC1B,SYNPO,NEDD9,PHACTR1,CARMIL1,TRIM27,PACSIN1,MYO6,SNX9,PRKN,ELMO1,COBL,HIP1,PPP1R9A,BAIAP2L1,ARHGEF10,DLC1,PTK2B,ARFGEF1,…
GO:BP	regulation of cellular component size	GO:0032535	0.0245796	1.60943	388	4248	131	18123	WASF2,MACF1,KANK4,VAV3,NGF,SEMA6C,SEMA4A,TNR,LMOD1,CNTN2,DISC1,FMN2,AKT3,PLEKHH2,PRKCE,SPTBN1,RTN4,BCL11A,ADD2,CTNNA2,NCK2,TTL,SCTR,BMPR2,CAV3,CLASP2,RHOA,GSK3B,SEMA5B,SLC12A8,NCK1,PLS1,PIK3CA,MAP3K13,DLG1,ADD1,SLIT2,RUFY3,SLC12A7,SEMA5A,IQGAP2,RASA1,PRR16,FSTL4,CDHR2,CARMIL1,TRIM27,VEGFA,HSP90AB1,SNX9,SEMA3C,SEMA3E,SEMA3A,SEMA3D,PPP1R9A,BAIAP2L1,SLC26A5,NRCAM,PLXNA4,DPYSL2,PTK2B,ARFGEF1,DEPTOR,W…
GO:BP	extracellular structure organization	GO:0043062	0.0246303	1.60853	420	4248	140	18123	TNFRSF1B,HSPG2,COL16A1,COL24A1,VCAM1,COL11A1,NTNG1,DPT,TNR,QSOX1,LAMC1,COLGALT2,FMOD,TGFB2,NID1,PXDN,ANTXR1,CLASP1,ITGB6,DPP4,ITGA6,ITGA4,ITGAV,COL3A1,COL4A4,FBLN2,CLASP2,ITGA9,ADAMTS9,CD47,PHLDB2,PDGFRA,SLC39A8,TLL1,ADAMTS16,EGFLAM,ITGA1,ITGA2,ADAMTS6,VCAN,FBN2,SPINK5,SPARC,SH3PXD2B,COL23A1,ADAMTS2,TNF,COL11A2,COL21A1,COL19A1,COL9A1,COL12A1,LAMA4,COL10A1,LAMA2,SMOC2,ITGB8,AEBP1,COL26A1,LAMB1,BMP…
GO:BP	focal adhesion assembly	GO:0048041	0.026823	1.57149	86	4248	40	18123	RCC2,COL16A1,MACF1,ITGB1BP1,WDPCP,EPB41L5,CLASP1,CLASP2,RHOA,FAM107A,EPHA3,PHLDB2,ITGA2,EFNA5,VEGFA,PTPRK,DLC1,PTK2B,PTK2,TEK,ABL1,NRP1,VCL,PTEN,SORBS1,PTPRJ,ARHGEF7,FERMT2,ACTN1,FMN1,THBS1,SMAD3,CORO2B,PEAK1,BCAS3,BCL2,CAMSAP3,PTPRA,SRC,SDC4
GO:BP	inner ear receptor cell differentiation	GO:0060113	0.0281991	1.54976	66	4248	33	18123	USH2A,MYCN,WDPCP,PLS1,CLRN2,RBPJ,ATOH1,FAT4,ADGRV1,GABRB2,RIPOR2,MYO6,HEY2,ESRP1,CTHRC1,TMC1,WHRN,NOTCH1,PCDH15,CDH23,PDZD7,USH1C,MYO7A,PTPRQ,TSHR,GABRA5,PAFAH1B1,NAGLU,FZD2,ATP8B1,JAG1,SDC4,CECR2
GO:BP	multicellular organismal signaling	GO:0035637	0.0307978	1.51148	200	4248	76	18123	ZMPSTE24,TNNI3K,ATP1A4,ATP1B1,TNR,NFASC,RYR2,KCNK3,SLC8A1,SCN3A,SCN2A,SCN1A,SCN9A,ITPR1,ATP2B2,SCN11A,CACNA2D2,CACNA1D,KCNMB3,FGF12,KCNIP4,CORIN,ANK2,ITGA2,PDE4D,KCNIP1,ITPR3,GRIK2,PLN,TRDN,CACNA2D1,AKAP9,CNTNAP2,NTRK2,CACNB2,FXYD4,ANK3,CTNNA3,KCNIP2,KCNQ1,STIM1,MTNR1B,FXYD2,SCN2B,KCNJ5,CACNA1C,ABCC9,ITPR2,PKP2,SCN8A,KCNMB4,TBX5,NOS1,P2RX4,SLC8A3,RYR3,HCN4,CACNA1H,OTOA,ATP2A1,PAFAH1B1,P2RX1,ATP2A…
GO:BP	regulation of insulin secretion	GO:0050796	0.0321634	1.49264	187	4248	72	18123	SLC16A1,CACNA1E,EIPR1,KCNS3,PRKCE,DPP4,G6PC2,RAPGEF4,KLF7,ITPR1,MYRIP,CACNA2D2,CACNA1D,STXBP5L,CASR,ADCY5,SLC2A2,EPHA5,PPP3CA,EFNA5,GPLD1,TNF,ITPR3,GLP1R,TFAP2B,CNR1,RFX6,PRKN,ICA1,GCK,STX1A,LEP,BLK,SYBU,SLC30A8,ADCY8,RFX3,JAK2,UCN3,RBP4,TCF7L2,BRSK2,SYT9,ARNTL,ABCC8,SYT7,LRP5,ANO1,MTNR1B,DRD2,SIDT2,CACNA1C,ITPR2,TM7SF3,PFKM,DYNLL1,IRS2,SSTR5,BAIAP3,ABAT,NOS2,PRKCA,KCNG2,CACNA1A,GIPR,FOXA2,HNF4A,…
GO:BP	response to nitrogen compound	GO:1901698	0.0324515	1.48876	1178	4248	342	18123	SLC25A33,UBE4B,AGTRAP,COL16A1,HPCA,PSMB2,PIK3R3,LEPROT,PDE4B,TGFBR3,BCAR3,VCAM1,SORT1,GNAI3,GSTM2,ZBTB7B,HCN3,PKLR,BGLAP,INSRR,USF1,INAVA,NUCKS1,EPRS1,EGLN1,RYR2,CHRM3,LPIN1,ADCY3,DNMT3A,CAD,ALK,SOS1,SLC8A1,PRKCE,ERLEC1,BCL11A,ATP6V1B1,RNF103-CHMP3,CNGA3,BCL2L11,MBD5,GRB14,ITGA4,RFTN2,CPS1,PTPRN,EPHA4,RHBDD1,PID1,SH3BP4,CAV3,OXTR,HRH1,PPARG,RFTN1,KAT2B,NGLY1,SCAP,RHOA,HTR1F,GSK3B,CASR,ADCY5,NCK1,…
GO:BP	response to endogenous stimulus	GO:0009719	0.0354919	1.44987	1729	4248	483	18123	SKI,PRDM16,SLC25A33,KIF1B,AGTRAP,ALPL,RAP1GAP,RUNX3,TRIM63,ARID1A,PTPRU,COL16A1,ZMPSTE24,PIK3R3,LEPROT,LEPR,PDE4B,TGFBR3,BCAR3,VCAM1,SORT1,GNAI3,GSTM2,TRIM33,TSHB,NGF,NOTCH2,ZBTB7B,HCN3,PKLR,BGLAP,NTRK1,INSRR,USF1,NR5A2,FMOD,NUCKS1,ESRRG,TGFB2,EPRS1,RYR2,CHRM3,GREM2,SMYD3,ITGB1BP1,LPIN1,NCOA1,ADCY3,DNMT3A,CAD,ALK,LBH,LTBP1,SOS1,SLC8A1,PRKCE,NRXN1,BCL11A,SPRED2,ATP6V1B1,CNGA3,TGFBRAP1,FHL2,BCL2L11…
GO:BP	calcium ion transmembrane transport	GO:0070588	0.0355781	1.44882	327	4248	113	18123	HPCA,CACHD1,PDE4B,GSTM2,NOS1AP,TMCO1,ATP1B1,CACNA1E,RYR2,SLC8A1,THADA,PRKCE,SLC25A12,SESTD1,ITGAV,ITPR1,CAV3,ATP2B2,CACNA2D2,STIMATE,CACNA1D,CACNA2D3,HTT,PKD2,MCUB,ANK2,GPM6A,PDE4D,PKD2L2,DIAPH1,ANXA6,MCUR1,ITPR3,PLN,TRDN,OPRM1,RAMP3,NIPSNAP2,CACNA2D1,CALCR,ORAI2,PIK3CG,TRPV5,MICU3,PTK2B,LYN,JPH1,SLC24A2,TRPM3,TMC1,GRIN3A,ABL1,GRIN1,CACNA1B,CACNB2,MICU1,STIM1,AHNAK,CATSPER1,TPCN2,TRPC6,CUL5,DRD2,…
GO:BP	regulation of Wnt signaling pathway	GO:0030111	0.0366451	1.43598	380	4248	128	18123	SKI,PTPRU,PSMB2,MACF1,RNF220,TRABD2B,PLPP3,WLS,PSMB4,TNN,LGR6,KLHL12,DISC1,USP34,TRABD2A,TCF7L1,ZEB2,TMEM237,VGLL4,RBMS3,GSK3B,KPNA1,PPP2R3A,WWTR1,IFT80,TBL1XR1,RBPJ,DKK2,EGF,SEMA5A,CTNND2,MCC,CSNK1A1,DCDC2,POU5F1,PSMB8,PSMB9,DAAM2,MDFI,ANKRD6,RSPO3,ESR1,PRKN,GLI3,HECW1,GRB10,EGFR,CDK14,PSMC2,MDFIC,TNKS,CCAR2,SULF1,STK3,CTHRC1,RSPO2,KANK1,MLLT3,GNAQ,TLE4,TLE1,ROR2,INVS,DAB2IP,PSMB7,ABL1,NOTCH1,HH…
GO:BP	potassium ion transmembrane transport	GO:0071805	0.0372926	1.42838	231	4248	85	18123	KCNAB2,KCNC4,KCNA10,KCNA3,KCNN3,HCN3,ATP1A4,NOS1AP,ATP1B1,SLC9C2,KCNT2,KCNK2,KCNS3,KCNK3,KCNG3,DPP10,KCNH7,STK39,SUMO1,CRBN,CAV3,KCNH8,CACNA1D,SLC12A8,SLC9A9,KCNAB1,KCNMB3,KLHL24,DLG1,TMEM175,KCNIP4,PKD2,ANK2,SLC12A7,HCN1,KCNIP1,KCNK5,KCNK17,KCNK16,KCNQ5,AKAP9,KCNU1,KCNB2,KCNS2,KCNQ3,SLC24A2,GABBR2,KCNT1,FXYD4,ANK3,KCNMA1,PTEN,KCNIP2,KCNQ1,ABCC8,KCNA4,KCNK7,GAL,MTNR1B,FXYD2,KCNJ5,KCNA6,ABCC9,CD63…
GO:BP	system process	GO:0003008	0.038631	1.41306	2306	4248	628	18123	TAS1R1,AGTRAP,TNFRSF1B,DHRS3,CLCNKA,TAS1R2,ECE1,EPHB2,TRIM63,STK40,PPT1,ZMPSTE24,FOXO6,KDM4A,SLC6A9,CYP2J2,ROR1,LEPR,PDE4B,PTGER3,TNNI3K,LHX8,DDAH1,CDC14A,COL11A1,GSTM2,SLC16A1,NGF,SYT11,NTRK1,ATP1A4,NOS1AP,LMX1A,ATP1B1,TNR,HMCN1,INAVA,LMOD1,ADORA1,NFASC,CNTN2,KCNK2,USH2A,TGFB2,RYR2,CHRM3,OR2T1,ITGB1BP1,NTSR2,LPIN1,ADCY3,POMC,OTOF,KCNK3,SLC5A6,SLC8A1,ABCG8,FBXO11,NRXN1,ASB3,ATP6V1B1,DYSF,ACTG2,TA…
GO:BP	long-term synaptic potentiation	GO:0060291	0.0389357	1.40965	90	4248	41	18123	EPHB2,TNR,ADORA1,EPHA4,FAM107A,IGSF11,GSK3B,NLGN1,RASGRF2,RGS14,ITPR3,CRHR2,ADCY1,PPP1R9A,RELN,PTN,PTK2B,ADCY8,SLC24A2,NTRK2,ABL1,PTEN,INS,SHANK2,DRD2,GRIN2B,SLC8A3,CYP46A1,EIF2AK4,GRIN2A,CALB2,MPP2,GFAP,CRTC1,TSHZ3,APOE,SHANK1,APP,S100B,ADORA2A,SHANK3
GO:BP	supramolecular fiber organization	GO:0097435	0.0389813	1.40914	863	4248	259	18123	ARHGEF10L,HSPG2,WASF2,COL16A1,KANK4,COL24A1,COL11A1,PSRC1,RHOC,PRUNE1,DPT,COLGALT2,CSRP1,LMOD1,FMOD,PROX1,TGFB2,FMN2,PXDN,ITGB1BP1,MAPRE3,PLEKHH2,PRKCE,SPTBN1,ADD2,ANKRD53,ALMS1,CTNNA2,NCK2,CLASP1,NCKAP5,KLHL41,ITGA6,TTN,COL3A1,TMEFF2,CATIP,DES,COL4A4,CAV3,CLASP2,RHOA,FAM107A,ATXN7,CD47,PHLDB2,NCK1,PLS1,PIK3CA,KLHL24,MAP6D1,DLG1,ADD1,SLIT2,RHOH,PDGFRA,RUFY3,SHROOM3,TSPAN5,SYNPO2,TLL1,SORBS2,FAT1,…
GO:BP	positive regulation of phosphatidylinositol 3-kinase signaling	GO:0014068	0.039168	1.40707	93	4248	42	18123	ROR1,NTRK1,TGFB2,ERBB4,PLXNB1,PIK3CA,PDGFRA,KIT,EGF,GAB1,PIK3R1,PDGFRB,TNF,VEGFA,EPO,RELN,PIK3CG,LEP,FGFR1,LYN,PTK2,JAK2,TEK,NTRK2,ROR2,UNC5B,PIK3AP1,INS,PRR5L,PDGFD,NTF3,ERBB3,FLT3,FLT1,IRS2,NTRK3,IGF1R,BECN1,INSR,SRC,OSM,PRR5
GO:BP	potassium ion transport	GO:0006813	0.0391906	1.40682	255	4248	92	18123	KCNAB2,KCNC4,KCNA10,KCNA3,KCNN3,HCN3,ATP1A4,NOS1AP,ATP1B1,SLC9C2,KCNT2,ADORA1,KCNK2,KCNS3,KCNK3,KCNG3,DPP10,KCNH7,STK39,SUMO1,CRBN,CAV3,KCNH8,CACNA1D,SLC12A8,SLC9A9,KCNAB1,KCNMB3,KLHL24,DLG1,TMEM175,KCNIP4,PKD2,ANK2,SLC12A7,HCN1,KCNIP1,KCNK5,KCNK17,KCNK16,KCNQ5,GCK,AKAP9,PTK2B,KCNU1,KCNB2,KCNS2,KCNQ3,SLC24A2,GABBR2,KCNT1,FXYD4,ANK3,KCNMA1,PTEN,KCNIP2,KCNQ1,ABCC8,KCNA4,KCNK7,GAL,MTNR1B,DRD2,FXYD2,…
GO:BP	positive regulation of multicellular organismal process	GO:0051240	0.0457356	1.33975	1497	4248	423	18123	PRDM16,CLSTN1,MFN2,TNFRSF1B,EPHB2,RUNX3,MACF1,OMA1,LEPR,PDE4B,PTGER3,ADGRL2,DDAH1,TGFBR3,CSF1,CHIA,WNT2B,HIPK1,NGF,CD101,NOTCH2,POLR3C,PRKAB2,ZBTB7B,SEMA4A,NTRK1,IFI16,USF1,TNR,INAVA,CR1,CD46,PLXNA2,VASH2,PROX1,ESRRG,TGFB2,ITPKB,DISC1,RYR2,CHRM3,AKT3,NLRP3,LPIN1,OSR1,ATRAID,LBH,SLC8A1,PRKCE,NRXN1,SPTBN1,RTN4,BCL11A,RAB1A,ALMS1,NPAS2,GLI2,PLA2R1,LRP2,SLC25A12,BMPR2,ACADL,ERBB4,EPHA4,HDAC4,LRRN1,OX…
GO:BP	cardiac septum morphogenesis	GO:0060411	0.0459054	1.33814	70	4248	34	18123	DHRS3,TGFBR3,NOTCH2,PROX1,TGFB2,LRP2,BMPR2,RARB,ROBO2,ROBO1,FGFRL1,NSD2,SLIT2,RBPJ,SLIT3,HEY2,DNAH11,SEMA3C,GATA4,ZFPM2,ENG,NOTCH1,NRP1,PARVA,WNT11,TBX5,SAV1,SMAD6,ZFPM1,TP53,RARA,FZD2,TBX2,JAG1
GO:BP	regulation of cell-substrate junction organization	GO:0150116	0.0459054	1.33814	70	4248	34	18123	RCC2,COL16A1,MACF1,ITGB1BP1,WDPCP,EPB41L5,CLASP1,IQSEC1,CLASP2,RHOA,FAM107A,EPHA3,PHLDB2,PIK3R1,EFNA5,VEGFA,DLC1,PTK2,TEK,ABL1,NRP1,VCL,PTEN,PTPRJ,FERMT2,FMN1,THBS1,SMAD3,PEAK1,BCAS3,CAMSAP3,PTPRA,SRC,SDC4
GO:BP	positive regulation of hydrolase activity	GO:0051345	0.0463258	1.33418	733	4248	224	18123	ARHGEF19,RCC2,ARHGEF10L,RAP1GAP,GRHL3,HPCA,EVI5,BCAR3,VAV3,RHOC,NGF,NTRK1,IFI16,RABGAP1L,RASAL2,CR1,RAB3GAP2,SIPA1L2,RGS7,NLRP3,ASAP2,PREB,SOS1,ANTXR1,TBC1D8,BCL2L11,ARHGAP15,PKP4,TANK,ITGA6,EPHA4,DOCK10,NGEF,AGAP1,BOK,SRGAP3,PPARG,IQSEC1,ALS2CL,PLXNB1,RHOA,ROBO1,ARHGAP31,GSK3B,STXBP5L,KALRN,ECT2,FGFR3,RGS12,TBC1D14,ARAP2,PDGFRA,KIT,ARHGAP24,FAM13A,TBCK,TBC1D9,EDNRA,ARHGAP10,PDCD6,DAP,RANBP3L,ITG…
GO:BP	positive regulation of intracellular signal transduction	GO:1902533	0.0463898	1.33358	1063	4248	311	18123	MIB2,CHD5,CAMTA1,LIN28A,PUM1,ROR1,MIER1,GADD45A,WLS,BCAR3,CSF1,PROK1,RHOC,NGF,NOTCH2,MCL1,S100A7,NTRK1,NOS1AP,RC3H1,INAVA,IKBKE,PROX1,TGFB2,ITPKB,GPR137B,EDARADD,AKT3,ITGB1BP1,ALK,SOS1,PRKCE,NRXN1,RTN4,SPRED2,TGFA,NCK2,BCL2L11,SCTR,PLA2R1,STK39,LRP2,MAP3K20,COL3A1,ERBB4,EPHA4,BOK,IRAK2,DYNC1LI1,PLXNB1,SHISA5,RHOA,MST1R,STIMATE,ARHGEF3,ROBO1,CASR,NCK1,IQCJ-SCHIP1,TNIK,ECT2,NLGN1,PIK3CA,MAP3K13,FGF…
GO:BP	cellular protein modification process	GO:0006464	0.0473805	1.3244	4108	4248	1071	18123	B3GALT6,MIB2,SKI,PRDM16,CHD5,CAMTA1,SPSB1,UBE4B,PADI1,PADI4,PADI6,USP48,EPHB2,RUNX3,TRIM63,DHDDS,ZDHHC18,SFN,PHACTR4,PTPRU,PSMB2,STK40,PPT1,RLF,ZMPSTE24,KDM4A,RNF220,MAST2,PIK3R3,TRABD2B,AGBL4,FAF1,PLPP3,DAB1,ROR1,LEPR,MIER1,GADD45A,FPGT-TNNI3K,TNNI3K,ST6GALNAC3,PKN2,GTF2B,TGFBR3,GFI1,BCAR3,CDC14A,PSRC1,CSF1,PROK1,INKA2,PPM1J,HIPK1,TRIM33,NGF,TRIM45,PRKAB2,PSMB4,SPRR2E,ZBTB7B,ASH1L,NTRK1,INSRR,B4…
GO:BP	protein modification process	GO:0036211	0.0473805	1.3244	4108	4248	1071	18123	B3GALT6,MIB2,SKI,PRDM16,CHD5,CAMTA1,SPSB1,UBE4B,PADI1,PADI4,PADI6,USP48,EPHB2,RUNX3,TRIM63,DHDDS,ZDHHC18,SFN,PHACTR4,PTPRU,PSMB2,STK40,PPT1,RLF,ZMPSTE24,KDM4A,RNF220,MAST2,PIK3R3,TRABD2B,AGBL4,FAF1,PLPP3,DAB1,ROR1,LEPR,MIER1,GADD45A,FPGT-TNNI3K,TNNI3K,ST6GALNAC3,PKN2,GTF2B,TGFBR3,GFI1,BCAR3,CDC14A,PSRC1,CSF1,PROK1,INKA2,PPM1J,HIPK1,TRIM33,NGF,TRIM45,PRKAB2,PSMB4,SPRR2E,ZBTB7B,ASH1L,NTRK1,INSRR,B4…
GO:BP	cell growth	GO:0016049	0.0485593	1.31373	497	4248	160	18123	SLC25A33,CLSTN1,CDA,SFN,MACF1,PPT1,PSRC1,ST7L,NGF,SEMA6C,SEMA4A,LMX1A,TNN,TNR,SYT2,TGFB2,DISC1,GNG4,RTN4,BCL11A,SERTAD2,TTL,EPB41L5,ITGA4,BMPR2,SH3BP4,CAV3,VGLL4,PPARG,CLASP2,IP6K2,RHOA,HYAL1,IL17RB,FAM107A,GSK3B,SEMA5B,PLXNA1,MAP3K13,BCL6,OSTN,SLIT2,APBB2,RUFY3,PDLIM5,CDKN2AIP,SORBS2,SEMA5A,FSTL4,JADE2,SPOCK1,SLIT3,CDHR2,TRIM40,HSPA1A,CDKN1A,CPNE5,PI16,DNPH1,VEGFA,HSP90AB1,RIMS1,SGK1,PRKN,CEP43,…
GO:CC	cell junction	GO:0030054	2.11e-35	34.6763	2107	4372	732	18964	AJAP1,KCNAB2,CLSTN1,KIF1B,KAZN,IGSF21,SH2D5,HSPG2,C1QB,EPHB2,WASF2,STX12,PTPRU,HPCA,GRIK3,MACF1,PPT1,SLC6A9,AKR1A1,SLC1A7,PLPP3,DAB1,PATJ,ROR1,PDE4B,ADGRL2,CLCA2,PKN2,BCAR3,NTNG1,KCNC4,KCNA3,SLC16A1,MAGI3,SYT6,NGF,GJA8,VPS45,PRUNE1,S100A7,HCN3,ASH1L,SYT11,VANGL2,NOS1AP,ATP1B1,DNM3,TNN,TNR,CACNA1E,NMNAT2,HMCN1,CSRP1,SYT2,ADORA1,NFASC,CNTN2,CD46,KCNK2,USH2A,CDC42BPA,DISC1,CHRM3,SDCCAG8,DTNB,OTOF,KC…
GO:CC	cell projection	GO:0042995	1.08e-30	29.967	2337	4372	778	18964	SDF4,KCNAB2,CLSTN1,KIF1B,TNFRSF1B,DHRS3,UBXN10,KIF17,RAP1GAP,EPHB2,CD52,WASF2,PHACTR4,SDC3,HPCA,GRIK3,MACF1,PPT1,AGBL4,DAB1,ROR1,PDE4B,DNAI4,WLS,ADGRL2,PKN2,CDC14A,VCAM1,SORT1,KCNC4,KCNA3,RHOC,NGF,NOTCH2,PDZK1,PSMB4,KCNN3,HCN3,SYT11,BGLAP,NTRK1,INSRR,ATP1A4,ATP1B1,CCDC181,DNM3,RABGAP1L,TNN,BRINP2,NMNAT2,BRINP3,NAV1,SYT2,ADORA1,NFASC,CNTN2,CENPF,KCNK2,USH2A,TGFB2,DNAH14,CDC42BPA,DISC1,CHRM3,SDCCAG…
GO:CC	plasma membrane bounded cell projection	GO:0120025	6.3e-30	29.2007	2234	4372	747	18964	SDF4,KCNAB2,CLSTN1,KIF1B,TNFRSF1B,DHRS3,UBXN10,KIF17,RAP1GAP,EPHB2,CD52,WASF2,PHACTR4,SDC3,HPCA,GRIK3,MACF1,PPT1,AGBL4,DAB1,ROR1,PDE4B,DNAI4,WLS,ADGRL2,PKN2,CDC14A,VCAM1,SORT1,KCNC4,KCNA3,RHOC,NGF,NOTCH2,PDZK1,PSMB4,KCNN3,HCN3,SYT11,BGLAP,NTRK1,INSRR,ATP1A4,ATP1B1,CCDC181,DNM3,RABGAP1L,TNN,BRINP2,NMNAT2,BRINP3,NAV1,SYT2,ADORA1,NFASC,CNTN2,CENPF,KCNK2,USH2A,TGFB2,DNAH14,CDC42BPA,DISC1,CHRM3,SDCCAG…
GO:CC	synapse	GO:0045202	3.91e-26	25.4076	1348	4372	486	18964	KCNAB2,CLSTN1,KIF1B,IGSF21,SH2D5,C1QB,EPHB2,WASF2,STX12,HPCA,GRIK3,PPT1,SLC6A9,AKR1A1,SLC1A7,DAB1,ROR1,PDE4B,ADGRL2,NTNG1,KCNC4,KCNA3,SLC16A1,SYT6,NGF,VPS45,HCN3,SYT11,NOS1AP,DNM3,TNN,TNR,CACNA1E,NMNAT2,SYT2,ADORA1,CNTN2,KCNK2,USH2A,DISC1,CHRM3,DTNB,OTOF,KCNK3,CAD,SOS1,SLC8A1,NRXN1,SPTBN1,RTN4,BCL11A,ADD2,ATP6V1B1,LRRTM4,NCK2,SLC5A7,TMEM163,PKP4,TANC1,SLC4A10,SCN2A,GAD1,RAPGEF4,BMPR2,ERBB4,PTPRN,…
GO:CC	neuron projection	GO:0043005	2e-23	22.6996	1384	4372	487	18964	KCNAB2,CLSTN1,KIF1B,TNFRSF1B,DHRS3,KIF17,RAP1GAP,EPHB2,HPCA,GRIK3,PPT1,AGBL4,DAB1,ROR1,PDE4B,WLS,ADGRL2,CDC14A,SORT1,KCNC4,KCNA3,RHOC,NGF,KCNN3,HCN3,SYT11,BGLAP,NTRK1,INSRR,ATP1A4,DNM3,TNN,BRINP2,NMNAT2,BRINP3,NAV1,SYT2,ADORA1,NFASC,CNTN2,KCNK2,USH2A,TGFB2,DISC1,CHRM3,SDCCAG8,NCOA1,DPYSL5,CAD,SLC8A1,NRXN1,SPTBN1,CTNNA2,CNGA3,SLC5A7,NPHP1,FAM168B,TANC1,SLC4A10,SCN3A,SCN2A,SCN1A,SCN9A,LRP2,MYO3B,GA…
GO:CC	integral component of plasma membrane	GO:0005887	1.06e-20	19.9738	1643	4372	549	18964	AJAP1,KCNAB2,TAS1R1,TNFRSF9,CLSTN1,CLCNKA,TAS1R2,EPHB2,IFNLR1,RHCE,PTPRU,ADGRB2,CSF3R,GRIK3,SLC6A9,TRABD2B,PLPP3,C8B,ROR1,PTGER3,ADGRL2,CLCA2,CLCA4,LRRC8D,TGFBR3,PLPPR5,VCAM1,ELAPOR1,KCNC4,KCNA10,KCNA3,SLC16A1,SYT6,NOTCH2,GJA8,SEMA6C,ATP8B2,HCN3,SYT11,SEMA4A,NTRK1,INSRR,CD1D,ATP1A4,FCGR3A,NOS1AP,GPA33,ATP1B1,NCF2,LGR6,ADORA1,NFASC,SLC26A9,CR1,CD46,PLXNA2,KCNK2,GPR137B,CHRM3,NTSR2,KCNS3,ADCY3,KCNK…
GO:CC	intrinsic component of plasma membrane	GO:0031226	1.39e-20	19.8558	1725	4372	571	18964	AJAP1,KCNAB2,TAS1R1,TNFRSF9,CLSTN1,CLCNKA,IGSF21,TAS1R2,EPHB2,IFNLR1,RHCE,CD52,PTPRU,ADGRB2,CSF3R,GRIK3,SLC6A9,TRABD2B,PLPP3,C8B,ROR1,PTGER3,ADGRL2,CLCA2,CLCA4,LRRC8D,TGFBR3,PLPPR5,VCAM1,NTNG1,ELAPOR1,KCNC4,KCNA10,KCNA3,SLC16A1,SYT6,NOTCH2,GJA8,SEMA6C,ATP8B2,HCN3,SYT11,SEMA4A,NTRK1,INSRR,CD1D,ATP1A4,CD48,FCGR3A,NOS1AP,GPA33,ATP1B1,XPR1,NCF2,LGR6,ADORA1,NFASC,CNTN2,SLC26A9,CR1,CD46,PLXNA2,KCNK2,GP…
GO:CC	cell periphery	GO:0071944	3.8e-20	19.4203	6178	4372	1696	18964	SDF4,AJAP1,KCNAB2,TAS1R1,TNFRSF9,CLSTN1,AGTRAP,TNFRSF1B,DHRS3,KAZN,CLCNKA,RCC2,IGSF21,TAS1R2,PLA2G2F,KIF17,ECE1,ALPL,HSPG2,EPHB2,IFNLR1,RHCE,CD52,WASF2,PTPRU,SDC3,COL16A1,ADGRB2,FNDC5,HPCA,CSMD2,OSCP1,CSF3R,GRIK3,RHBDL2,MACF1,SLC6A9,AKR1A1,MAST2,TRABD2B,FAF1,SLC1A7,DIO1,PLPP3,C8B,PATJ,ROR1,CACHD1,LEPR,PDE4B,SGIP1,WLS,LRRC7,PTGER3,NEGR1,SLC44A5,ADGRL2,COL24A1,CLCA2,CLCA4,PKN2,LRRC8D,TGFBR3,SLC44A3…
GO:CC	plasma membrane region	GO:0098590	2.32e-18	17.6354	1240	4372	428	18964	AJAP1,CLSTN1,DHRS3,IGSF21,KIF17,EPHB2,WASF2,HPCA,OSCP1,GRIK3,MACF1,SLC6A9,AKR1A1,PLPP3,PATJ,LEPR,SGIP1,WLS,ADGRL2,CLCA2,CLCA4,PKN2,NTNG1,SORT1,KCNC4,KCNA3,RHOC,SLC16A1,SYT6,PDZK1,SYT11,CD1D,VANGL2,NOS1AP,ATP1B1,DNM3,KIAA1614,HMCN1,ADORA1,CNTN2,SLC26A9,CR1,KCNK2,USH2A,CHRM3,SH3YL1,OTOF,SLC5A6,SLC8A1,ABCG8,SLC3A1,EPCAM,NRXN1,SPTBN1,WDPCP,ANTXR1,TGFA,ADD2,ATP6V1B1,LRRTM4,CD8A,EPB41L5,ARHGEF4,SLC4A10…
GO:CC	cytoplasm	GO:0005737	3.81e-17	16.4191	11951	4372	3010	18964	SDF4,B3GALT6,MIB2,SKI,PRDM16,KCNAB2,CHD5,CAMTA1,PER3,H6PD,SPSB1,SLC25A33,CLSTN1,UBE4B,KIF1B,PGD,CASZ1,UBIAD1,AGTRAP,MFN2,TNFRSF1B,DHRS3,KAZN,PLEKHM2,UQCRHL,ARHGEF19,PADI1,PADI4,PADI6,RCC2,ARHGEF10L,ACTL8,ALDH4A1,AKR7A3,PLA2G2F,CDA,KIF17,EIF4G3,ECE1,RAP1GAP,USP48,HSPG2,EPHB2,ID3,RUNX3,TRIM63,UBXN11,LIN28A,DHDDS,ZDHHC18,SFN,WASF2,STX12,PHACTR4,GMEB1,MECR,SDC3,PUM1,COL16A1,YARS1,S100PBP,FNDC5,HPCA,P…
GO:CC	plasma membrane	GO:0005886	5.45e-17	16.2636	5680	4372	1555	18964	SDF4,AJAP1,KCNAB2,TAS1R1,TNFRSF9,CLSTN1,AGTRAP,TNFRSF1B,DHRS3,KAZN,CLCNKA,RCC2,IGSF21,TAS1R2,PLA2G2F,KIF17,ECE1,ALPL,HSPG2,EPHB2,IFNLR1,RHCE,CD52,WASF2,PTPRU,SDC3,ADGRB2,FNDC5,HPCA,CSMD2,OSCP1,CSF3R,GRIK3,RHBDL2,MACF1,SLC6A9,AKR1A1,MAST2,TRABD2B,FAF1,SLC1A7,DIO1,PLPP3,C8B,PATJ,ROR1,CACHD1,LEPR,PDE4B,SGIP1,WLS,LRRC7,PTGER3,NEGR1,SLC44A5,ADGRL2,CLCA2,CLCA4,PKN2,LRRC8D,TGFBR3,SLC44A3,PLPPR5,VCAM1,NT…
GO:CC	axon	GO:0030424	9.17e-16	15.0376	661	4372	252	18964	KCNAB2,KIF1B,TNFRSF1B,RAP1GAP,EPHB2,HPCA,GRIK3,PPT1,AGBL4,ROR1,ADGRL2,KCNC4,KCNA3,NGF,HCN3,SYT11,NTRK1,INSRR,DNM3,TNN,NMNAT2,NAV1,SYT2,ADORA1,NFASC,CNTN2,KCNK2,USH2A,TGFB2,DISC1,CHRM3,CAD,SLC8A1,NRXN1,SPTBN1,CTNNA2,CNGA3,SLC5A7,FAM168B,TANC1,SLC4A10,SCN3A,SCN2A,SCN1A,SCN9A,LRP2,GAD1,ITGA4,PTPRN,EPHA4,NGEF,CNTN6,CNTN4,GRM7,CLASP2,SCN11A,TRAK1,MAP4,RHOA,BSN,ERC2,ROBO2,ROBO1,CADM2,BOC,GSK3B,CASR,EPH…
GO:CC	postsynapse	GO:0098794	8.98e-15	14.0466	641	4372	243	18964	CLSTN1,IGSF21,SH2D5,C1QB,EPHB2,STX12,HPCA,GRIK3,SLC6A9,DAB1,PDE4B,ADGRL2,KCNA3,SYT11,DNM3,ADORA1,CNTN2,DISC1,CHRM3,DTNB,SOS1,SLC8A1,SPTBN1,RTN4,BCL11A,ADD2,LRRTM4,NCK2,PKP4,TANC1,SLC4A10,BMPR2,ERBB4,EPHA4,DOCK10,ITPR1,GRM7,LHFPL4,ATP2B2,SLC6A11,IQSEC1,GRIP2,RHOA,BSN,IGSF11,GSK3B,KPNA1,CLSTN2,TNIK,NLGN1,DLG1,DGKQ,ADD1,HTT,SORCS2,KCTD8,GABRB1,GRID2,PDLIM5,PPP3CA,ANK2,GLRB,GRIA2,GLRA3,GPM6A,CTNND2,C…
GO:CC	glutamatergic synapse	GO:0098978	3.01e-12	11.5218	354	4372	148	18964	CLSTN1,EPHB2,HPCA,GRIK3,ADGRL2,NTNG1,KCNA3,SYT6,NOS1AP,DNM3,TNR,CHRM3,NRXN1,SPTBN1,LRRTM4,SCN2A,ERBB4,EPHA4,ATP2B2,GRIP2,RHOA,BSN,ERC2,CADPS,GSK3B,KPNA1,EPHB1,CLSTN2,TNIK,NLGN1,IL1RAP,DLG1,DGKQ,MAPK10,GRID2,PPP3CA,GUCY1A1,GUCY1B1,GPM6A,CDH10,ERBIN,HOMER1,ABLIM3,SPARC,GRIA1,CPLX2,RGS14,SYNGAP1,CNR1,GRIK2,GRM1,PRKAR1B,ACTB,DGKB,ADCY1,STX1A,HIP1,PCLO,GRM3,AKAP9,PPP1R9A,NPTX2,PRKAR2B,CTTNBP2,CADPS2,D…
GO:CC	anchoring junction	GO:0070161	2.71e-11	10.5672	838	4372	288	18964	AJAP1,KAZN,IGSF21,HSPG2,WASF2,PTPRU,PLPP3,PATJ,PKN2,BCAR3,MAGI3,GJA8,PRUNE1,S100A7,ASH1L,VANGL2,ATP1B1,HMCN1,CSRP1,NFASC,CD46,CDC42BPA,SDCCAG8,SLC8A1,EPCAM,CCDC85A,CTNNA2,FHL2,NPHP1,FBLN7,EPB41L5,CLASP1,LIMS2,PKP4,ITGB6,DPP4,SCN2A,SCN1A,ABCB11,ITGA6,ITGA4,ITGAV,MPP4,BMPR2,PARD3B,TNS1,DES,EPHA4,CAV3,OXTR,CLASP2,RHOA,FAM107A,MAGI1,FRMD4B,PHLDB2,IGSF11,ARHGAP31,HEG1,NCK1,SLC2A2,ECT2,PIK3CA,KLHL24,LP…
GO:CC	somatodendritic compartment	GO:0036477	3.42e-11	10.4657	875	4372	298	18964	CLSTN1,KIF1B,TNFRSF1B,KIF17,RAP1GAP,EPHB2,HPCA,GRIK3,PPT1,DAB1,PDE4B,WLS,SORT1,KCNC4,NGF,KCNN3,HCN3,SYT11,BGLAP,NTRK1,DNM3,TNN,BRINP2,BRINP3,ADORA1,NFASC,CNTN2,KCNK2,USH2A,TGFB2,CHRM3,DPYSL5,CAD,SOS1,SLC8A1,NRXN1,RTN4,CNGA3,SLC5A7,TANC1,SLC4A10,SCN1A,LRP2,ITGA4,BMPR2,PTPRN,EPHA4,DOCK10,DNER,MLPH,GRM7,LHFPL4,HRH1,GRIP2,TRAK1,RHOA,BSN,HTR1F,GSK3B,CASR,KPNA1,EPHB1,NMNAT3,CLSTN2,KCNAB1,SERPINI1,NLGN1…
GO:CC	cation channel complex	GO:0034703	4.21e-11	10.3757	227	4372	104	18964	KCNAB2,GRIK3,CACHD1,PDE4B,KCNC4,KCNA10,KCNA3,NOS1AP,CACNA1E,KCNK2,RYR2,KCNS3,KCNG3,DPP10,SCN3A,SCN2A,SCN1A,SCN9A,SESTD1,SUMO1,SCN11A,CACNA2D2,CACNA1D,CACNA2D3,KCNAB1,NLGN1,KCNMB3,KCNIP4,PKD2,MCUB,GRIA2,HCN1,PDE4D,GRIA1,KCNIP1,KCNQ5,GRIK2,STX1A,CACNA2D1,AKAP9,TRPV5,CNTNAP2,MICU3,PTK2B,KCNB2,KCNS2,KCNQ3,GRIN3A,GRIN1,CACNA1B,CACNB2,MICU1,KCNMA1,KCNIP2,KCNQ1,ABCC8,KCNA4,CATSPER1,DLG2,TRPC6,GRIA4,HTR3…
GO:CC	asymmetric synapse	GO:0032279	5.02e-11	10.2997	345	4372	142	18964	CLSTN1,SH2D5,SLC6A9,DAB1,PDE4B,SYT11,DNM3,ADORA1,DISC1,CHRM3,DTNB,SOS1,SLC8A1,SPTBN1,RTN4,BCL11A,ADD2,LRRTM4,NCK2,PKP4,TANC1,BMPR2,ERBB4,EPHA4,ITPR1,GRM7,ATP2B2,IQSEC1,GRIP2,BSN,IGSF11,KPNA1,CLSTN2,TNIK,NLGN1,DLG1,ADD1,SORCS2,GRID2,PDLIM5,GRIA2,CTNND2,HOMER1,SPOCK1,CAMK2A,SYNPO,GRIA1,RGS14,SYNGAP1,LRFN2,GRIK2,GOPC,GRM1,PRKN,ADCY1,STX1A,MAGI2,PCLO,GRM3,AKAP9,PPP1R9A,DGKI,DLGAP2,PSD3,PTK2B,NRG1,LYN…
GO:CC	postsynaptic density	GO:0014069	5.55e-11	10.256	339	4372	140	18964	CLSTN1,SH2D5,SLC6A9,DAB1,PDE4B,SYT11,DNM3,ADORA1,DISC1,CHRM3,DTNB,SOS1,SLC8A1,SPTBN1,RTN4,BCL11A,ADD2,LRRTM4,NCK2,PKP4,TANC1,BMPR2,ERBB4,EPHA4,ITPR1,ATP2B2,IQSEC1,GRIP2,BSN,IGSF11,KPNA1,CLSTN2,TNIK,NLGN1,DLG1,ADD1,SORCS2,GRID2,PDLIM5,GRIA2,CTNND2,HOMER1,SPOCK1,CAMK2A,SYNPO,GRIA1,RGS14,SYNGAP1,LRFN2,GRIK2,GOPC,GRM1,PRKN,ADCY1,STX1A,MAGI2,PCLO,GRM3,AKAP9,PPP1R9A,DGKI,DLGAP2,PSD3,PTK2B,NRG1,LYN,ADCY…
GO:CC	neuron to neuron synapse	GO:0098984	5.55e-11	10.2559	371	4372	150	18964	CLSTN1,SH2D5,SLC6A9,DAB1,PDE4B,SYT11,DNM3,ADORA1,DISC1,CHRM3,DTNB,SOS1,SLC8A1,SPTBN1,RTN4,BCL11A,ADD2,LRRTM4,NCK2,PKP4,TANC1,RAPGEF4,BMPR2,ERBB4,EPHA4,ITPR1,GRM7,ATP2B2,IQSEC1,GRIP2,BSN,IGSF11,KPNA1,CLSTN2,TNIK,NLGN1,DLG1,ADD1,SORCS2,GRID2,PDLIM5,GRIA2,CTNND2,HOMER1,SPOCK1,CAMK2A,SYNPO,GRIA1,RGS14,SYNGAP1,LRFN2,GRIK2,GOPC,GRM1,PRKN,PRKAR1B,ADCY1,STX1A,MAGI2,PCLO,GRM3,AKAP9,PPP1R9A,DGKI,DLGAP2,PSD…
GO:CC	adherens junction	GO:0005912	1.05e-10	9.97997	171	4372	84	18964	AJAP1,IGSF21,PLPP3,HMCN1,CCDC85A,CTNNA2,NPHP1,EPB41L5,PKP4,ITGA6,MPP4,BMPR2,PARD3B,EPHA4,OXTR,MAGI1,FRMD4B,KLHL24,DLG1,ADD1,SHROOM3,ARHGAP24,PDLIM5,CTNND2,CDH18,CDH12,CDH10,VEGFA,PTPRK,AHI1,ACTB,CYTH3,BAIAP2L1,CDHR3,LYN,NDRG1,TLN1,TJP2,NIBAN2,NOTCH1,FRMD4A,MPP7,PARD3,CTNNA3,VCL,LDB3,SORBS1,PLEKHA7,LIN7C,TNKS1BP1,CTNND1,NECTIN1,PKP2,VEZT,TRPV4,LMO7,CDH24,FERMT2,CCDC85C,TJP1,FMN1,FRMD5,TMOD3,MYO1E,…
GO:CC	synaptic membrane	GO:0097060	2.94e-10	9.53176	384	4372	152	18964	CLSTN1,IGSF21,EPHB2,GRIK3,SLC6A9,ADGRL2,NTNG1,KCNA3,SYT6,SYT11,DNM3,ADORA1,CNTN2,CHRM3,OTOF,SLC8A1,NRXN1,LRRTM4,SCN2A,ERBB4,EPHA4,CNTN6,GRM7,LHFPL4,ATP2B2,SLC6A11,GRIP2,ERC2,CLSTN2,NLGN1,DLG1,SORCS2,KCTD8,GABRB1,GRID2,ANK2,GLRB,GRIA2,GLRA3,GPM6A,CDH10,KCTD16,GRIA1,GABRB2,TENM2,LRFN2,RIMS1,CNR1,GRIK2,UTRN,GRM1,SYNE1,OPRM1,DAGLB,DGKB,ADCY1,STX1A,HIP1,GRM3,AKAP9,DGKI,ADRA1A,NRG1,ANK1,RIMS2,ADCY8,PTP…
GO:CC	cell-cell junction	GO:0005911	1.03e-09	8.98796	496	4372	184	18964	AJAP1,KAZN,IGSF21,WASF2,PTPRU,PLPP3,PATJ,PKN2,MAGI3,GJA8,ASH1L,VANGL2,ATP1B1,HMCN1,NFASC,CDC42BPA,SDCCAG8,SLC8A1,EPCAM,CCDC85A,CTNNA2,NPHP1,EPB41L5,LIMS2,PKP4,DPP4,SCN2A,SCN1A,ABCB11,ITGA6,MPP4,BMPR2,PARD3B,DES,EPHA4,CAV3,OXTR,RHOA,MAGI1,FRMD4B,IGSF11,HEG1,NCK1,SLC2A2,ECT2,PIK3CA,KLHL24,CLDN16,DLG1,FGFRL1,ADD1,KIT,SHROOM3,ARHGAP24,PKD2,PDLIM5,PPP3CA,ANK2,GAB1,FAT1,CTNND2,CDH18,CDH12,CDH10,PDZD2,P…
GO:CC	presynapse	GO:0098793	1.55e-09	8.80915	515	4372	189	18964	KIF1B,IGSF21,EPHB2,STX12,GRIK3,PPT1,SLC6A9,SLC1A7,ROR1,PDE4B,NTNG1,KCNA3,SYT6,NGF,VPS45,HCN3,SYT11,DNM3,TNN,SYT2,ADORA1,KCNK2,USH2A,DISC1,CHRM3,OTOF,CAD,SLC8A1,NRXN1,ATP6V1B1,TMEM163,TANC1,SLC4A10,SCN2A,GAD1,ERBB4,PTPRN,EPHA4,CNTN6,GRM7,ATP2B2,SLC6A11,IQSEC1,BSN,ERC2,CADPS,SYNPR,CASR,RAB6B,TNIK,NLGN1,GAK,DGKQ,HTT,WFS1,KCTD8,PDLIM5,GUCY1B1,GPM6A,CDH10,EGFLAM,ITGA2,RAB3C,MCTP1,KCTD16,GRIA1,CPLX2,AT…
GO:CC	dendritic tree	GO:0097447	1.59e-09	8.79908	643	4372	226	18964	CLSTN1,KIF1B,KIF17,RAP1GAP,EPHB2,HPCA,GRIK3,PPT1,PDE4B,WLS,SORT1,KCNC4,NGF,HCN3,SYT11,BGLAP,NTRK1,DNM3,TNN,BRINP2,BRINP3,ADORA1,NFASC,CHRM3,DPYSL5,SLC8A1,CNGA3,SLC5A7,TANC1,SLC4A10,LRP2,BMPR2,EPHA4,DOCK10,DNER,MLPH,GRM7,LHFPL4,HRH1,GRIP2,TRAK1,RHOA,BSN,HTR1F,GSK3B,KPNA1,EPHB1,CLSTN2,KCNAB1,NLGN1,TP63,GRK4,HTT,RGS12,WFS1,SORCS2,PPARGC1A,GABRB1,EPHA5,RUFY3,GRID2,BMPR1B,UNC5C,PPP3CA,GLRB,GRIA2,GLRA3…
GO:CC	dendrite	GO:0030425	2.08e-09	8.68285	641	4372	225	18964	CLSTN1,KIF1B,KIF17,RAP1GAP,EPHB2,HPCA,GRIK3,PPT1,PDE4B,WLS,SORT1,KCNC4,NGF,HCN3,SYT11,BGLAP,NTRK1,DNM3,TNN,BRINP2,BRINP3,ADORA1,NFASC,CHRM3,DPYSL5,SLC8A1,CNGA3,SLC5A7,TANC1,SLC4A10,LRP2,BMPR2,EPHA4,DOCK10,DNER,MLPH,GRM7,LHFPL4,HRH1,GRIP2,TRAK1,RHOA,BSN,HTR1F,GSK3B,KPNA1,EPHB1,CLSTN2,KCNAB1,NLGN1,TP63,GRK4,HTT,RGS12,WFS1,SORCS2,PPARGC1A,GABRB1,EPHA5,RUFY3,GRID2,BMPR1B,UNC5C,PPP3CA,GLRB,GRIA2,GLRA3…
GO:CC	transporter complex	GO:1990351	2.21e-09	8.65512	340	4372	136	18964	KCNAB2,CLCNKA,GRIK3,CACHD1,PDE4B,LRRC8D,KCNC4,KCNA10,KCNA3,ATP1A4,NOS1AP,ATP1B1,CACNA1E,KCNK2,RYR2,KCNS3,KCNG3,ABCG8,CNGA3,DPP10,SCN3A,SCN2A,SCN1A,SCN9A,SESTD1,SUMO1,SCN11A,CACNA2D2,CACNA1D,CACNA2D3,KCNAB1,NLGN1,KCNMB3,DLG1,KCNIP4,ATP8A1,GABRB1,PKD2,GRID2,MCUB,GLRB,GRIA2,GLRA3,HCN1,PDE4D,GRIA1,GABRB2,KCNIP1,CLIC1,KCNQ5,GRIK2,PLN,TTYH3,STX1A,CACNA2D1,AKAP9,TRPV5,CNTNAP2,MICU3,PTK2B,KCNB2,CNGB3,KCN…
GO:CC	postsynaptic specialization	GO:0099572	2.34e-09	8.63135	363	4372	143	18964	CLSTN1,SH2D5,SLC6A9,DAB1,PDE4B,SYT11,DNM3,ADORA1,DISC1,CHRM3,DTNB,SOS1,SLC8A1,SPTBN1,RTN4,BCL11A,ADD2,LRRTM4,NCK2,PKP4,TANC1,BMPR2,ERBB4,EPHA4,ITPR1,ATP2B2,IQSEC1,GRIP2,BSN,IGSF11,KPNA1,CLSTN2,TNIK,NLGN1,DLG1,ADD1,SORCS2,GRID2,PDLIM5,GRIA2,CTNND2,CDH10,HOMER1,SPOCK1,CAMK2A,SYNPO,GRIA1,GABRB2,RGS14,SYNGAP1,LRFN2,GRIK2,GOPC,GRM1,PRKN,ADCY1,STX1A,MAGI2,PCLO,GRM3,AKAP9,PPP1R9A,DGKI,DLGAP2,PSD3,PTK2B,…
GO:CC	transmembrane transporter complex	GO:1902495	2.98e-09	8.52516	325	4372	131	18964	KCNAB2,CLCNKA,GRIK3,CACHD1,PDE4B,LRRC8D,KCNC4,KCNA10,KCNA3,ATP1A4,NOS1AP,ATP1B1,CACNA1E,KCNK2,RYR2,KCNS3,KCNG3,ABCG8,CNGA3,DPP10,SCN3A,SCN2A,SCN1A,SCN9A,SESTD1,SUMO1,SCN11A,CACNA2D2,CACNA1D,CACNA2D3,KCNAB1,NLGN1,KCNMB3,DLG1,KCNIP4,GABRB1,PKD2,GRID2,MCUB,GLRB,GRIA2,GLRA3,HCN1,PDE4D,GRIA1,GABRB2,KCNIP1,CLIC1,KCNQ5,GRIK2,PLN,TTYH3,STX1A,CACNA2D1,AKAP9,TRPV5,CNTNAP2,MICU3,PTK2B,KCNB2,CNGB3,KCNS2,KCNQ…
GO:CC	membrane	GO:0016020	6.61e-09	8.18009	9829	4372	2464	18964	C1ORF159,SDF4,B3GALT6,AJAP1,KCNAB2,CHD5,TAS1R1,TNFRSF9,SLC25A33,CLSTN1,KIF1B,UBIAD1,AGTRAP,MFN2,TNFRSF1B,VPS13D,DHRS3,KAZN,EFHD2,PLEKHM2,UQCRHL,CLCNKA,RCC2,IGSF21,TAS1R2,TMCO4,PLA2G2F,KIF17,ECE1,ALPL,RAP1GAP,HSPG2,EPHB2,IFNLR1,RHCE,CD52,DHDDS,ZDHHC18,WASF2,STX12,PTPRU,SDC3,ADGRB2,FNDC5,HPCA,TMEM54,CSMD2,PSMB2,OSCP1,CSF3R,GRIK3,RHBDL2,MACF1,PPT1,ZMPSTE24,SLC6A9,AKR1A1,MAST2,PIK3R3,TRABD2B,FAF1,C1O…
GO:CC	ion channel complex	GO:0034702	1.43e-08	7.84456	302	4372	122	18964	KCNAB2,CLCNKA,GRIK3,CACHD1,PDE4B,LRRC8D,KCNC4,KCNA10,KCNA3,NOS1AP,CACNA1E,KCNK2,RYR2,KCNS3,KCNG3,DPP10,SCN3A,SCN2A,SCN1A,SCN9A,SESTD1,SUMO1,SCN11A,CACNA2D2,CACNA1D,CACNA2D3,KCNAB1,NLGN1,KCNMB3,DLG1,KCNIP4,GABRB1,PKD2,GRID2,MCUB,GLRB,GRIA2,GLRA3,HCN1,PDE4D,GRIA1,GABRB2,KCNIP1,CLIC1,KCNQ5,GRIK2,TTYH3,STX1A,CACNA2D1,AKAP9,TRPV5,CNTNAP2,MICU3,PTK2B,KCNB2,KCNS2,KCNQ3,GRIN3A,GRIN1,CACNA1B,CACNB2,MICU1,…
GO:CC	intracellular anatomical structure	GO:0005622	1.44e-08	7.84179	14808	4372	3573	18964	SDF4,B3GALT6,MIB2,SKI,PRDM16,KCNAB2,CHD5,ZBTB48,PHF13,CAMTA1,PER3,RERE,H6PD,SPSB1,SLC25A33,CLSTN1,UBE4B,KIF1B,PGD,CASZ1,UBIAD1,AGTRAP,MFN2,TNFRSF1B,DHRS3,KAZN,PLEKHM2,UQCRHL,ARHGEF19,PADI1,PADI4,PADI6,RCC2,ARHGEF10L,ACTL8,PAX7,ALDH4A1,AKR7A3,PLA2G2F,CDA,KIF17,EIF4G3,ECE1,RAP1GAP,USP48,HSPG2,EPHB2,ID3,ELOA,GRHL3,RUNX3,TRIM63,UBXN11,LIN28A,DHDDS,ARID1A,ZDHHC18,SFN,WASF2,STX12,PHACTR4,GMEB1,MECR,SDC…
GO:CC	cytoskeleton	GO:0005856	2.4e-08	7.62029	2339	4372	669	18964	SKI,KCNAB2,KIF1B,MFN2,KAZN,PADI6,RCC2,ACTL8,KIF17,TRIM63,UBXN11,WASF2,MACF1,MAST2,AGBL4,TTC39A,PATJ,KANK4,ROR1,PDE4B,SGIP1,DNAI4,LRRC7,AK5,PKN2,EVI5,CDC14A,VCAM1,PSRC1,GNAI3,RHOC,SLC16A1,HIPK1,PSMB4,CCDC181,DNM3,NAV1,LMOD1,KLHL12,RAB29,RASSF5,CR1,VASH2,CENPF,USH2A,TAF1A,DNAH14,CDC42BPA,DISC1,FMN2,SDCCAG8,EFCAB2,KIF26B,SNTG2,DCDC2C,ITGB1BP1,EFR3B,KIF3C,MAPRE3,BIRC6,RMDN2,SLC8A1,EML4,PLEKHH2,DYNC2L…
GO:CC	postsynaptic membrane	GO:0045211	2.75e-08	7.55995	282	4372	115	18964	CLSTN1,IGSF21,EPHB2,GRIK3,SLC6A9,ADGRL2,KCNA3,DNM3,ADORA1,CNTN2,CHRM3,SLC8A1,LRRTM4,ERBB4,EPHA4,GRM7,LHFPL4,ATP2B2,SLC6A11,GRIP2,CLSTN2,NLGN1,DLG1,SORCS2,KCTD8,GABRB1,GRID2,ANK2,GLRB,GRIA2,GLRA3,CDH10,KCTD16,GRIA1,GABRB2,TENM2,LRFN2,GRIK2,UTRN,GRM1,SYNE1,OPRM1,DAGLB,DGKB,ADCY1,HIP1,GRM3,AKAP9,DGKI,ADRA1A,NRG1,ANK1,GABBR2,GRIN3A,MUSK,GRIN1,NRP1,ANK3,COL13A1,KCNMA1,GRID1,ATAD1,PTEN,SORCS3,LIN7C,LRR…
GO:CC	organelle	GO:0043226	9.77e-08	7.01013	14027	4372	3396	18964	SDF4,B3GALT6,MIB2,SKI,PRDM16,KCNAB2,CHD5,ZBTB48,PHF13,CAMTA1,PER3,RERE,H6PD,SLC25A33,CLSTN1,UBE4B,KIF1B,PGD,CASZ1,MASP2,UBIAD1,AGTRAP,MFN2,TNFRSF1B,VPS13D,DHRS3,KAZN,PLEKHM2,UQCRHL,PADI1,PADI4,PADI6,RCC2,ACTL8,PAX7,ALDH4A1,AKR7A3,UBXN10,CDA,KIF17,SH2D5,ECE1,ALPL,RAP1GAP,USP48,HSPG2,EPHB2,ID3,ELOA,GRHL3,RUNX3,TRIM63,UBXN11,CD52,LIN28A,DHDDS,ARID1A,ZDHHC18,SFN,WASF2,STX12,GMEB1,MECR,SDC3,PUM1,COL16…
GO:CC	cell leading edge	GO:0031252	6.96e-07	6.15758	426	4372	154	18964	WASF2,PHACTR4,HPCA,MACF1,WLS,PKN2,KCNC4,ADORA1,USH2A,CDC42BPA,SH3YL1,ITGB1BP1,PLEKHH2,SPTBN1,ANTXR1,ACTG2,EPB41L5,ARHGEF4,DPP4,KLHL41,ITGAV,FGD5,CLASP2,RHOA,FAM107A,FRMD4B,ROBO2,PHLDB2,ARHGAP31,MYLK,PLXND1,PIK3CA,LDB2,APBB2,RUFY3,PKD2,UNC5C,PALLD,SH3RF1,SORBS2,FAT1,MYO10,IQGAP2,RASA1,ADGRV1,MCC,DIAPH1,ABLIM3,GRIA1,NEDD9,RIPOR2,CARMIL1,PACSIN1,MYO6,PTPRK,OPRM1,TIAM2,SNX9,ACTB,CYTH3,AMPH,COBL,EGFR,…
GO:CC	cell cortex	GO:0005938	2.04619e-06	5.68905	326	4372	123	18964	AGTRAP,RHOC,KIAA1614,HMCN1,FMN2,DCDC2C,PLEKHH2,SPTBN1,WDPCP,EXOC6B,SEPTIN10,CLASP1,CD302,GAD1,PARD3B,MLPH,GRM7,CLASP2,MOBP,MYRIP,TRAK1,RHOA,BSN,STIMATE,ERC2,PHLDB2,PLS1,ECT2,GRK4,RHOH,FRYL,SHROOM3,PKD2,GUCY1B1,MYO10,RHOBTB3,FGF1,SPINK5,EXOC2,NEDD9,DCDC2,HFE,RIMS1,MYO6,UTRN,SNX9,ACTB,COBL,HIP1,PCLO,PPP1R9A,CTTNBP2,MKLN1,EXOC4,DLC1,PTK2B,RIMS2,PTK2,FRMPD1,ASTN2,GSN,FNBP1,GPSM1,SAPCD2,MPP7,PARD3,RHO…
GO:CC	intrinsic component of synaptic membrane	GO:0099240	2.71091e-06	5.56688	166	4372	73	18964	CLSTN1,EPHB2,SLC6A9,ADGRL2,NTNG1,KCNA3,SYT6,SYT11,ADORA1,CNTN2,CHRM3,SLC8A1,NRXN1,LRRTM4,SCN2A,ERBB4,EPHA4,CNTN6,SLC6A11,CLSTN2,NLGN1,GRID2,GPM6A,CDH10,GRIA1,GABRB2,LRFN2,CNR1,OPRM1,ADCY1,STX1A,GRM3,ADRA1A,NRG1,ADCY8,PTPRD,NTNG2,NRP1,GRID1,SORCS3,SLC6A5,LRRC4C,SYT7,CNTN5,DRD2,NECTIN1,GRIK4,PTPRO,PCDH17,LRFN5,SLC8A3,GABRA5,GABRG3,NTRK3,GRIN2A,SHISA9,GSG1L,P2RX1,SHISA6,MPP2,CACNG5,CACNG4,SLC16A3,CD…
GO:CC	endomembrane system	GO:0012505	4.80985e-06	5.31787	4651	4372	1219	18964	SDF4,B3GALT6,MIB2,KCNAB2,H6PD,CLSTN1,KIF1B,UBIAD1,AGTRAP,TNFRSF1B,DHRS3,PLEKHM2,PADI6,RCC2,CDA,ECE1,RAP1GAP,HSPG2,LIN28A,DHDDS,ZDHHC18,WASF2,STX12,SDC3,COL16A1,FNDC5,MACF1,PPT1,ZMPSTE24,SLC6A9,AGBL4,BEND5,FAF1,DIO1,PLPP3,CYP2J2,PGM1,LEPROT,PDE4B,SGIP1,WLS,ANKRD13C,PTGER3,ST6GALNAC3,COL24A1,CLCA2,LRRC8D,TLCD4,VCAM1,SLC30A7,COL11A1,ELAPOR1,SORT1,GNAI3,GSTM2,CSF1,SYT6,CSDE1,NGF,PTGFRN,NOTCH2,VPS45,S…
GO:CC	actin cytoskeleton	GO:0015629	8.32106e-06	5.07982	517	4372	176	18964	ACTL8,WASF2,MACF1,ROR1,VCAM1,LMOD1,CDC42BPA,FMN2,DCDC2C,EFR3B,PLEKHH2,SPTBN1,EHBP1,ADD2,ACTG2,CTNNA2,MYO3B,TTN,MPP4,CATIP,MLPH,HDAC4,KAT2B,MOBP,MYRIP,MST1R,FAM107A,EPHA3,MYH15,MYLK,KALRN,PLS1,LPP,ADD1,AFAP1,ABLIM2,CORIN,SHROOM3,PKD2,PDLIM5,ARSJ,SYNPO2,PALLD,SORBS2,MYO10,IQGAP2,ABLIM3,SYNPO,SH3PXD2B,DCDC2,CARMIL1,HFE,TMEM63B,FILIP1,MYO6,CNR1,UTRN,SNX9,ACTB,AMPH,COBL,AUTS2,STX1A,HIP1,PPP1R9A,BAIAP2…
GO:CC	neuron spine	GO:0044309	1.02264e-05	4.99028	189	4372	79	18964	CLSTN1,HPCA,PDE4B,SYT11,DNM3,ADORA1,SLC8A1,EPHA4,DOCK10,RHOA,NLGN1,SORCS2,GRID2,PPP3CA,GRIA2,GPM6A,HOMER1,CAMK2A,SYNPO,GRIA1,TENM2,RGS14,LAMA2,OPRM1,GRM3,PPP1R9A,PSMC2,PRKAR2B,CTTNBP2,DGKI,PTK2B,ASAP1,PTK2,ADGRB1,APBA1,NTRK2,LPAR1,GRIN1,PTEN,PSD,RGS10,KCNA4,CTNND1,SHANK2,MTMR2,GRIA4,DRD2,ARHGAP32,PTPRO,PPFIA2,ANKS1B,PPP1CC,NOS1,P2RX4,FARP1,SLC8A3,SIPA1L1,ABHD17C,GRIN2A,SHISA9,ABR,DLG4,FXR2,SHISA6…
GO:CC	dendritic spine	GO:0043197	1.06735e-05	4.97169	186	4372	78	18964	CLSTN1,HPCA,PDE4B,SYT11,DNM3,ADORA1,SLC8A1,EPHA4,DOCK10,RHOA,NLGN1,SORCS2,GRID2,PPP3CA,GRIA2,GPM6A,HOMER1,CAMK2A,SYNPO,GRIA1,TENM2,RGS14,LAMA2,OPRM1,GRM3,PPP1R9A,PSMC2,PRKAR2B,CTTNBP2,DGKI,PTK2B,ASAP1,PTK2,ADGRB1,APBA1,NTRK2,LPAR1,GRIN1,PTEN,PSD,RGS10,KCNA4,CTNND1,SHANK2,MTMR2,GRIA4,DRD2,ARHGAP32,PTPRO,PPFIA2,ANKS1B,PPP1CC,NOS1,P2RX4,FARP1,SLC8A3,SIPA1L1,ABHD17C,GRIN2A,SHISA9,ABR,DLG4,FXR2,SHISA6…
GO:CC	integral component of synaptic membrane	GO:0099699	1.10331e-05	4.9573	152	4372	67	18964	CLSTN1,EPHB2,SLC6A9,ADGRL2,KCNA3,SYT6,SYT11,ADORA1,CHRM3,SLC8A1,NRXN1,LRRTM4,SCN2A,ERBB4,EPHA4,SLC6A11,CLSTN2,NLGN1,GRID2,GPM6A,CDH10,GRIA1,GABRB2,LRFN2,CNR1,OPRM1,ADCY1,STX1A,GRM3,ADRA1A,NRG1,ADCY8,PTPRD,NRP1,GRID1,SORCS3,SLC6A5,LRRC4C,SYT7,DRD2,NECTIN1,GRIK4,PTPRO,PCDH17,LRFN5,SLC8A3,GABRA5,GABRG3,NTRK3,GRIN2A,SHISA9,GSG1L,P2RX1,SHISA6,CACNG5,CACNG4,SLC16A3,CDH2,DCC,NETO1,PTPRS,LRRC4B,CACNG7,PT…
GO:CC	cytosol	GO:0005829	1.53114e-05	4.81499	5361	4372	1384	18964	MIB2,PRDM16,KCNAB2,CHD5,CAMTA1,SPSB1,PGD,CASZ1,MFN2,KAZN,ARHGEF19,PADI1,PADI4,RCC2,ARHGEF10L,ALDH4A1,AKR7A3,PLA2G2F,CDA,KIF17,EIF4G3,RAP1GAP,USP48,EPHB2,RUNX3,LIN28A,SFN,WASF2,STX12,PUM1,YARS1,S100PBP,HPCA,PSMB2,AGO1,STK40,PABPC4,PPT1,KDM4A,AKR1A1,PIK3R3,AGBL4,FAF1,TUT4,ACOT11,DAB1,PATJ,KANK4,PGM1,PDE4B,SGIP1,WLS,LRRC7,AK5,DDAH1,CLCA2,PKN2,EVI5,DPYD,CDC14A,VAV3,PSRC1,SORT1,GSTM2,GSTM5,RHOC,HIPK1,…
GO:CC	intrinsic component of membrane	GO:0031224	1.82033e-05	4.73985	5873	4372	1505	18964	C1ORF159,B3GALT6,AJAP1,KCNAB2,TAS1R1,TNFRSF9,SLC25A33,CLSTN1,UBIAD1,AGTRAP,MFN2,TNFRSF1B,DHRS3,CLCNKA,IGSF21,TAS1R2,TMCO4,ECE1,ALPL,EPHB2,IFNLR1,RHCE,CD52,ZDHHC18,STX12,PTPRU,SDC3,ADGRB2,FNDC5,TMEM54,CSMD2,CSF3R,GRIK3,RHBDL2,MACF1,ZMPSTE24,SLC6A9,TRABD2B,FAF1,C1ORF185,SLC1A7,DIO1,FAM151A,MROH7,PLPP3,C8B,OMA1,ROR1,CACHD1,LEPROT,LEPR,PDE4B,WLS,PTGER3,NEGR1,SLC44A5,ST6GALNAC3,ADGRL2,CLCA2,CLCA4,PKN2…
GO:CC	actin-based cell projection	GO:0098858	1.98938e-05	4.70128	217	4372	87	18964	CDC14A,VCAM1,RHOC,PDZK1,NFASC,USH2A,ANTXR1,ATP6V1B1,ACTG2,CD302,MYO3B,ITGA6,ITGAV,EPHA4,ARL4C,OXTR,EPHB1,PLS1,NLGN1,UBE2K,PDGFRA,RUFY3,UNC5C,MTTP,GPM6A,FAT1,MYO10,IQGAP2,ADGRV1,TENM2,CDHR2,RIPOR2,MYO6,UTRN,TIAM2,OSBPL3,PPP1R9A,DOCK4,EXOC4,PKHD1L1,TEK,B4GALT1,TMC1,WHRN,PCDH15,CDH23,PDZD7,SHTN1,USH1C,STARD10,FCHSD2,MYO7A,EPS8,LRRK2,VEZT,TRPV4,SCARB1,LCP1,FARP1,SLC7A8,SYNE2,ACTC1,MYO5A,MYO1E,HOMER2,…
GO:CC	integral component of membrane	GO:0016021	2.8951e-05	4.53834	5718	4372	1466	18964	C1ORF159,B3GALT6,AJAP1,KCNAB2,TAS1R1,TNFRSF9,SLC25A33,CLSTN1,UBIAD1,AGTRAP,MFN2,TNFRSF1B,DHRS3,CLCNKA,TAS1R2,TMCO4,ECE1,EPHB2,IFNLR1,RHCE,CD52,ZDHHC18,STX12,PTPRU,SDC3,ADGRB2,FNDC5,TMEM54,CSMD2,CSF3R,GRIK3,RHBDL2,MACF1,ZMPSTE24,SLC6A9,TRABD2B,FAF1,C1ORF185,SLC1A7,DIO1,FAM151A,MROH7,PLPP3,C8B,OMA1,ROR1,CACHD1,LEPROT,LEPR,PDE4B,WLS,PTGER3,SLC44A5,ST6GALNAC3,ADGRL2,CLCA2,CLCA4,PKN2,LRRC8D,TGFBR3,SLC…
GO:CC	postsynaptic density membrane	GO:0098839	5.19621e-05	4.28431	94	4372	46	18964	CLSTN1,CHRM3,LRRTM4,ERBB4,EPHA4,ATP2B2,CLSTN2,DLG1,SORCS2,GRID2,GRIA2,GRIA1,LRFN2,GRM1,ADCY1,AKAP9,DGKI,NRG1,GRID1,SORCS3,LIN7C,LRRC4C,DLG2,GRM5,CACNA1C,GRIN2B,PTPRO,LRFN5,ABHD17C,GRIN2A,SHISA9,GSG1L,DLG4,SHISA6,MPP2,CACNG5,CACNG4,SLC16A3,DCC,NETO1,PTPRS,LRRC4B,CACNG7,PTPRT,TIAM1,CACNG2
GO:CC	intracellular organelle	GO:0043229	7.74629e-05	4.11091	13117	4372	3166	18964	SDF4,B3GALT6,MIB2,SKI,PRDM16,KCNAB2,CHD5,ZBTB48,PHF13,CAMTA1,PER3,RERE,H6PD,SLC25A33,CLSTN1,UBE4B,KIF1B,PGD,CASZ1,UBIAD1,AGTRAP,MFN2,TNFRSF1B,DHRS3,KAZN,PLEKHM2,UQCRHL,PADI1,PADI4,PADI6,RCC2,ACTL8,PAX7,ALDH4A1,CDA,KIF17,ECE1,RAP1GAP,USP48,HSPG2,EPHB2,ID3,ELOA,GRHL3,RUNX3,TRIM63,UBXN11,LIN28A,DHDDS,ARID1A,ZDHHC18,SFN,WASF2,STX12,GMEB1,MECR,SDC3,PUM1,COL16A1,YARS1,S100PBP,FNDC5,ZMYM1,TFAP2E,PSMB2,A…
GO:CC	distal axon	GO:0150034	9.14399e-05	4.03886	307	4372	112	18964	GRIK3,ROR1,KCNA3,HCN3,SYT11,TNN,ADORA1,KCNK2,USH2A,DISC1,CHRM3,CAD,SLC8A1,NRXN1,TANC1,SLC4A10,GAD1,ITGA4,PTPRN,EPHA4,NGEF,CLASP2,TRAK1,ERC2,BOC,CASR,APBB2,RUFY3,UNC5C,PALLD,GPM6A,ITGA2,PCDHGB1,TENM2,CPLX2,NRSN1,PACSIN1,HSP90AB1,CNR1,GRIK2,UTRN,TIAM2,ACTB,CRHR2,COBL,AUTS2,PPP1R9A,ORAI2,COPG2,EXOC4,DGKI,PTPRN2,DPYSL2,PTK2B,PNOC,NTRK2,PTCH1,FKBP15,WHRN,SETX,OLFM1,GRIN1,UCN3,NRP1,PARD3,EXOC6,ZFYVE27,…
GO:CC	leading edge membrane	GO:0031256	0.000125932	3.89986	179	4372	73	18964	HPCA,MACF1,WLS,KCNC4,ADORA1,USH2A,SH3YL1,SPTBN1,ANTXR1,EPB41L5,ARHGEF4,DPP4,ITGAV,FGD5,CLASP2,RHOA,FAM107A,ROBO2,PLXND1,ADGRV1,DIAPH1,GRIA1,RIPOR2,PACSIN1,MYO6,PTPRK,OPRM1,AMPH,EGFR,CNTNAP2,DLC1,PSD3,ANK1,SNTG1,DOCK8,KANK1,DDX58,TLN1,PSD,PLEKHA1,PTPRJ,EPS8,VEZT,TRPV4,LCP1,FERMT2,SYNE2,GABRA5,GABRG3,SHISA9,MTSS2,PLCG2,PIEZO1,MYO1C,SHISA6,ARHGAP44,MYO1D,MPP2,MAPT,ITGB3,PALM,PIP5K1C,INSR,KCNC3,EPS8L…
GO:CC	cell body	GO:0044297	0.000164983	3.78256	595	4372	192	18964	TNFRSF1B,RAP1GAP,EPHB2,HPCA,GRIK3,PPT1,DAB1,SORT1,KCNC4,KCNN3,HCN3,SYT11,BGLAP,NTRK1,TNN,BRINP2,BRINP3,ADORA1,CNTN2,KCNK2,USH2A,TGFB2,DISC1,DPYSL5,CAD,SOS1,SLC8A1,NRXN1,RTN4,ACTG2,CNGA3,SLC5A7,TANC1,SLC4A10,SCN1A,ITGA4,BMPR2,PTPRN,EPHA4,DNER,CASR,NMNAT3,KCNAB1,SERPINI1,KLHL24,SST,GRK4,SORCS2,PPARGC1A,EPHA5,RUFY3,MAPK10,BMPR1B,UNC5C,GRIA2,GLRA3,GPM6A,CTNND2,MYO10,ITGA1,PAM,NEUROG1,SYNPO,GRIA1,CPLX…
GO:CC	intrinsic component of postsynaptic membrane	GO:0098936	0.000183024	3.73749	124	4372	55	18964	CLSTN1,EPHB2,SLC6A9,ADGRL2,KCNA3,ADORA1,CNTN2,CHRM3,SLC8A1,LRRTM4,ERBB4,EPHA4,SLC6A11,CLSTN2,NLGN1,GRID2,CDH10,GRIA1,GABRB2,LRFN2,OPRM1,ADCY1,GRM3,ADRA1A,NRG1,NRP1,GRID1,SORCS3,LRRC4C,DRD2,GRIK4,PTPRO,PCDH17,LRFN5,SLC8A3,GABRA5,NTRK3,GRIN2A,SHISA9,GSG1L,P2RX1,SHISA6,MPP2,CACNG5,CACNG4,SLC16A3,CDH2,DCC,NETO1,PTPRS,LRRC4B,CACNG7,PTPRT,ADORA2A,CACNG2
GO:CC	neuronal cell body	GO:0043025	0.00018584	3.73086	523	4372	172	18964	TNFRSF1B,RAP1GAP,EPHB2,HPCA,GRIK3,PPT1,DAB1,SORT1,KCNC4,KCNN3,HCN3,SYT11,BGLAP,NTRK1,TNN,BRINP2,BRINP3,ADORA1,CNTN2,KCNK2,USH2A,TGFB2,DPYSL5,CAD,SOS1,SLC8A1,NRXN1,RTN4,CNGA3,SLC5A7,TANC1,SLC4A10,SCN1A,ITGA4,BMPR2,PTPRN,EPHA4,DNER,CASR,NMNAT3,KCNAB1,SERPINI1,KLHL24,SST,GRK4,SORCS2,PPARGC1A,EPHA5,RUFY3,MAPK10,BMPR1B,UNC5C,GRIA2,GLRA3,GPM6A,CTNND2,MYO10,ITGA1,PAM,NEUROG1,SYNPO,GRIA1,CPLX2,NRSN1,ITPR…
GO:CC	integral component of postsynaptic membrane	GO:0099055	0.000186735	3.72878	118	4372	53	18964	CLSTN1,EPHB2,SLC6A9,ADGRL2,KCNA3,ADORA1,CHRM3,SLC8A1,LRRTM4,ERBB4,EPHA4,SLC6A11,CLSTN2,NLGN1,GRID2,CDH10,GRIA1,GABRB2,LRFN2,OPRM1,ADCY1,GRM3,ADRA1A,NRG1,NRP1,GRID1,SORCS3,LRRC4C,DRD2,GRIK4,PTPRO,PCDH17,LRFN5,SLC8A3,GABRA5,NTRK3,GRIN2A,SHISA9,GSG1L,P2RX1,SHISA6,CACNG5,CACNG4,SLC16A3,CDH2,DCC,NETO1,PTPRS,LRRC4B,CACNG7,PTPRT,ADORA2A,CACNG2
GO:CC	presynaptic active zone	GO:0048786	0.00059884	3.22269	77	4372	38	18964	NTNG1,SYT11,ADORA1,OTOF,NRXN1,GAD1,GRM7,BSN,ERC2,GUCY1B1,GPM6A,CDH10,EGFLAM,RIMS1,STX1A,PCLO,DGKI,NRG1,RIMS2,ADCY8,APBA1,NTNG2,CTBP2,PPFIBP2,CTNND1,VPS11,NECTIN1,ERC1,PPFIBP1,PPFIA2,UNC13C,P2RX1,ARHGAP44,CNTNAP1,CDH2,UNC13A,APP,ADORA2A
GO:CC	presynaptic membrane	GO:0042734	0.000914856	3.03865	148	4372	61	18964	IGSF21,EPHB2,GRIK3,SLC6A9,NTNG1,KCNA3,SYT11,ADORA1,CHRM3,OTOF,NRXN1,SCN2A,ERBB4,EPHA4,CNTN6,SLC6A11,ERC2,KCTD8,GPM6A,CDH10,KCTD16,RIMS1,CNR1,GRIK2,OPRM1,STX1A,HIP1,GRM3,DGKI,ADRA1A,NRG1,RIMS2,ADCY8,PTPRD,APBA1,DENND1A,NTNG2,GAD2,SLC6A5,SYT7,PICALM,CNTN5,DRD2,NECTIN1,GRIK4,ERC1,SLC4A8,SYT1,PCDH17,GABRA5,UNC13C,GRIN2A,CNTNAP4,P2RX1,CNTNAP1,CDH2,PTPRS,UNC13A,KCNC3,LRRC4B,ADORA2A
GO:CC	integral component of postsynaptic density membrane	GO:0099061	0.00127196	2.89553	51	4372	28	18964	CLSTN1,CHRM3,LRRTM4,ERBB4,CLSTN2,GRID2,GRIA1,LRFN2,ADCY1,NRG1,GRID1,SORCS3,LRRC4C,PTPRO,LRFN5,GRIN2A,SHISA9,GSG1L,SHISA6,CACNG4,SLC16A3,DCC,NETO1,PTPRS,LRRC4B,CACNG7,PTPRT,CACNG2
GO:CC	basolateral plasma membrane	GO:0016323	0.00132083	2.87915	225	4372	84	18964	AJAP1,WASF2,SLC6A9,PLPP3,LEPR,SLC16A1,CD1D,ATP1B1,ADORA1,CHRM3,OTOF,SLC5A6,EPCAM,TGFA,ATP6V1B1,SLC4A10,STK39,ERBB4,PTH1R,SLC38A3,CASR,ABCC5,DLG1,SLC2A9,SLC4A4,PKD2,MTTP,SLC39A8,ANK2,ERBIN,SLCO4C1,SLC29A1,HSP90AB1,SLC16A10,SLC22A1,SLC29A4,EGFR,SLC26A5,ANK1,CDH17,ANXA13,ADCY8,TEK,B4GALT1,ABCA1,FRMPD2,ANK3,IDE,CNNM2,KCNQ1,LIN7C,SLC22A9,MAP4K2,DLG2,CADM1,SLC6A13,SLC38A1,ERBB3,ABCC4,SLC7A7,SLC7A8,NUMB…
GO:CC	Golgi apparatus	GO:0005794	0.00138007	2.8601	1593	4372	446	18964	SDF4,B3GALT6,CLSTN1,UBIAD1,AGTRAP,RAP1GAP,HSPG2,ZDHHC18,STX12,SDC3,MACF1,PPT1,AGBL4,BEND5,PLPP3,LEPROT,WLS,ST6GALNAC3,VCAM1,SLC30A7,ELAPOR1,SORT1,GNAI3,CSDE1,NGF,PTGFRN,NOTCH2,VPS45,ATP8B2,ASH1L,SYT11,PMF1,PMF1-BGLAP,BGLAP,B4GALT3,TMCO1,CD247,DNM3,RABGAP1L,SEC16B,FAM20B,QSOX1,XPR1,NMNAT2,PLA2G4A,LGR6,FMOD,RAB29,SDE2,GALNT2,CNST,NLRP3,EIPR1,RNF144A,ASAP2,KCNS3,ADCY3,OTOF,GALNT14,DPY30,YIPF4,BIRC6,…
GO:CC	apical part of cell	GO:0045177	0.00161306	2.79235	433	4372	143	18964	AJAP1,SLC6A9,AKR1A1,DAB1,PATJ,CLCA4,VCAM1,SLC16A1,PDZK1,VANGL2,ATP1B1,KIAA1614,SLC26A9,KCNK2,USH2A,SLC5A6,DYNC2LI1,ABCG8,SLC3A1,EPCAM,WDPCP,ATP6V1B1,SLC4A10,DPP4,STK39,ABCB11,LRP2,CYBRD1,BMPR2,PARD3B,OXTR,SLC6A20,PTH1R,SLC38A3,CASR,SLC2A2,TNIK,PLD1,ABCC5,DLG1,SLC2A9,SHROOM3,ABCG2,SLC39A8,ANK2,FAT4,SORBS2,FAT1,PDE4D,HOMER1,SLC22A5,PDGFRB,CDHR2,SLC34A1,RIPOR2,SLC17A1,HFE,ITPR3,SLC29A1,HSP90AB1,PKHD…
GO:CC	main axon	GO:0044304	0.001641	2.78489	68	4372	34	18964	KCNAB2,TNFRSF1B,NAV1,ADORA1,NFASC,CNTN2,SPTBN1,CNGA3,SCN2A,SCN1A,ROBO2,KCNAB1,IQCJ-SCHIP1,DLG1,SPOCK1,NRCAM,CNTNAP2,ANK1,KCNQ3,UCN3,PARD3,ANK3,DLG2,SCN8A,MAP1A,DLG4,MYO1D,CNTNAP1,MAPT,MBP,SPTBN4,APP,TIAM1,ADORA2A
GO:CC	basal part of cell	GO:0045178	0.00200067	2.69883	268	4372	96	18964	AJAP1,WASF2,OSCP1,SLC6A9,PLPP3,LEPR,CLCA2,SLC16A1,CD1D,ATP1B1,ADORA1,CHRM3,OTOF,SLC5A6,EPCAM,TGFA,ATP6V1B1,CLASP1,SLC4A10,STK39,BMPR2,ERBB4,CLASP2,PTH1R,MST1R,SLC38A3,PHLDB2,CASR,ABCC5,DLG1,SLC2A9,SLC4A4,PKD2,MTTP,SLC39A8,ANK2,ITGA1,ITGA2,ERBIN,SLCO4C1,HFE,SLC29A1,HSP90AB1,SLC16A10,SLC22A1,SLC29A4,EGFR,SLC26A5,ANK1,CDH17,ANXA13,ADCY8,TEK,B4GALT1,ABCA1,FRMPD2,ANK3,IDE,CNNM2,KCNQ1,LIN7C,SLC22A9,MAP…
GO:CC	intrinsic component of postsynaptic density membrane	GO:0099146	0.00248518	2.60464	55	4372	29	18964	CLSTN1,CHRM3,LRRTM4,ERBB4,CLSTN2,GRID2,GRIA1,LRFN2,ADCY1,NRG1,GRID1,SORCS3,LRRC4C,PTPRO,LRFN5,GRIN2A,SHISA9,GSG1L,SHISA6,MPP2,CACNG4,SLC16A3,DCC,NETO1,PTPRS,LRRC4B,CACNG7,PTPRT,CACNG2
GO:CC	postsynaptic specialization membrane	GO:0099634	0.00251528	2.59941	120	4372	51	18964	CLSTN1,CHRM3,LRRTM4,ERBB4,EPHA4,ATP2B2,CLSTN2,NLGN1,DLG1,SORCS2,GRID2,GRIA2,CDH10,GRIA1,GABRB2,LRFN2,GRM1,ADCY1,AKAP9,DGKI,NRG1,GRID1,SORCS3,LIN7C,LRRC4C,DLG2,GRM5,CACNA1C,GRIN2B,PTPRO,LRFN5,GABRA5,ABHD17C,GRIN2A,SHISA9,GSG1L,DLG4,SHISA6,MPP2,CACNG5,CACNG4,SLC16A3,CDH2,DCC,NETO1,PTPRS,LRRC4B,CACNG7,PTPRT,TIAM1,CACNG2
GO:CC	microtubule cytoskeleton	GO:0015630	0.00259698	2.58553	1313	4372	373	18964	SKI,KCNAB2,KIF1B,MFN2,RCC2,ACTL8,KIF17,TRIM63,MACF1,MAST2,AGBL4,TTC39A,PATJ,KANK4,PDE4B,DNAI4,LRRC7,AK5,PKN2,EVI5,CDC14A,PSRC1,GNAI3,SLC16A1,HIPK1,PSMB4,CCDC181,DNM3,NAV1,KLHL12,RASSF5,CENPF,USH2A,TAF1A,DNAH14,DISC1,SDCCAG8,KIF26B,DCDC2C,ITGB1BP1,KIF3C,MAPRE3,BIRC6,RMDN2,SLC8A1,EML4,DYNC2LI1,LRPPRC,EML6,EHBP1,CEP68,ANKRD53,DYSF,ALMS1,ACTG2,SEPTIN10,BCL2L11,TTL,SCTR,CLASP1,NCKAP5,PKP4,ITGB6,CCDC14…
GO:CC	plasma membrane protein complex	GO:0098797	0.00272565	2.56453	696	4372	213	18964	KCNAB2,HSPG2,IFNLR1,GRIK3,FAF1,C8B,CACHD1,PDE4B,SGIP1,TGFBR3,VCAM1,GNAI3,KCNC4,KCNA10,KCNA3,GJA8,INSRR,ATP1A4,NOS1AP,CD247,ATP1B1,CACNA1E,NCF2,KCNK2,GNG4,SNTG2,KCNS3,KCNG3,ABCG8,CTNNA2,CD8A,DPP10,ITGB6,SCN3A,SCN2A,SCN1A,SCN9A,ITGA6,ITGA4,ITGAV,CALCRL,SUMO1,CAV3,ITGA9,SCN11A,CACNA2D2,CACNA1D,CACNA2D3,GPR156,KCNAB1,NLGN1,KCNMB3,DLG1,EVC2,KCNIP4,TLR6,GRID2,BMPR1B,GLRB,GRIA2,GLRA3,CDH18,CDH12,CDH10,C…
GO:CC	bounding membrane of organelle	GO:0098588	0.00298419	2.52517	2165	4372	586	18964	B3GALT6,KCNAB2,CLSTN1,UBIAD1,AGTRAP,MFN2,TNFRSF1B,DHRS3,PLEKHM2,RCC2,ECE1,RAP1GAP,ZDHHC18,STX12,FNDC5,SLC6A9,PLPP3,LEPROT,SGIP1,WLS,ST6GALNAC3,ELAPOR1,SORT1,GNAI3,SYT6,NOTCH2,VPS45,MCL1,SYT11,NTRK1,CD1D,B4GALT3,NOS1AP,TMCO1,SEC16B,FAM20B,QSOX1,NMNAT2,PLA2G4A,LGR6,SYT2,KLHL12,NFASC,CR1,CD46,GALNT2,GNPAT,GPR137B,RYR2,KMO,NLRP3,RNF144A,ASAP2,LPIN1,OTOF,ATRAID,GALNT14,LRPPRC,SLC3A1,MCFD2,RAB1A,SPRED2…
GO:CC	basal plasma membrane	GO:0009925	0.00332437	2.47829	250	4372	90	18964	AJAP1,WASF2,OSCP1,SLC6A9,PLPP3,LEPR,CLCA2,SLC16A1,CD1D,ATP1B1,ADORA1,CHRM3,OTOF,SLC5A6,EPCAM,TGFA,ATP6V1B1,SLC4A10,STK39,BMPR2,ERBB4,PTH1R,MST1R,SLC38A3,CASR,ABCC5,DLG1,SLC2A9,SLC4A4,PKD2,MTTP,SLC39A8,ANK2,ERBIN,SLCO4C1,SLC29A1,HSP90AB1,SLC16A10,SLC22A1,SLC29A4,EGFR,SLC26A5,ANK1,CDH17,ANXA13,ADCY8,TEK,B4GALT1,ABCA1,FRMPD2,ANK3,IDE,CNNM2,KCNQ1,LIN7C,SLC22A9,MAP4K2,DLG2,CADM1,SLC6A13,SLC38A1,ERBB3,…
GO:CC	cluster of actin-based cell projections	GO:0098862	0.00464795	2.33274	164	4372	64	18964	DAB1,CDC14A,RHOC,PDZK1,USH2A,SLC5A6,SLC3A1,LRP2,MYO3B,CYBRD1,PTH1R,PLS1,SLC2A2,CLRN2,ABCG2,MTTP,ADGRV1,SLC22A5,CDHR2,SLC34A1,DCDC2,RIPOR2,CLIC1,ITPR3,HSP90AB1,NPC1L1,DOCK4,PKHD1L1,PLEC,B4GALT1,TMC1,WHRN,CUBN,PCDH15,CDH23,VCL,PDZD7,ADD3,USH1C,SHANK2,FCHSD2,MYO7A,EPS8,PTPRQ,VEZT,SLC15A1,ACTN1,MYO1E,LCTL,HOMER2,CALB2,MYO1C,PAFAH1B1,PEMT,MYO1D,LOXHD1,ATP8B1,CEACAM16,TMC2,TMPRSS15,TSPEAR,SLC19A1,SLC5A…
GO:CC	stereocilium bundle	GO:0032421	0.00484044	2.31512	62	4372	31	18964	CDC14A,RHOC,USH2A,MYO3B,PLS1,CLRN2,ADGRV1,DCDC2,RIPOR2,DOCK4,PKHD1L1,TMC1,WHRN,PCDH15,CDH23,PDZD7,USH1C,FCHSD2,MYO7A,EPS8,PTPRQ,VEZT,HOMER2,CALB2,MYO1C,PAFAH1B1,LOXHD1,ATP8B1,CEACAM16,TMC2,TSPEAR
GO:CC	calcium channel complex	GO:0034704	0.00571557	2.24294	71	4372	34	18964	CACHD1,PDE4B,NOS1AP,CACNA1E,RYR2,SESTD1,CACNA2D2,CACNA1D,CACNA2D3,MCUB,PDE4D,CACNA2D1,TRPV5,MICU3,CACNA1B,CACNB2,MICU1,CATSPER1,CACNA2D4,CACNA1C,CACNB3,NOS1,MICU2,AKAP6,CATSPERB,RYR3,CACNA1H,ATP2A1,CACNB1,CACNA1G,CACNG4,CACNA1A,CACNG7,CACNG2
GO:CC	stereocilium	GO:0032420	0.00576923	2.23888	54	4372	28	18964	CDC14A,RHOC,USH2A,MYO3B,PLS1,ADGRV1,RIPOR2,DOCK4,PKHD1L1,TMC1,WHRN,PCDH15,CDH23,PDZD7,USH1C,FCHSD2,MYO7A,EPS8,VEZT,HOMER2,CALB2,MYO1C,PAFAH1B1,LOXHD1,ATP8B1,CEACAM16,TMC2,TSPEAR
GO:CC	catenin complex	GO:0016342	0.00607751	2.21627	33	4372	20	18964	CTNNA2,CDH18,CDH12,CDH10,CDHR3,CDH17,CDH23,CTNND1,CDH24,CDH8,CDH11,CDH3,CDH1,CDH13,CDH2,CDH20,CDH7,CDH19,CDH22,CDH4
GO:CC	vesicle membrane	GO:0012506	0.00645917	2.18982	1183	4372	337	18964	KCNAB2,KIF1B,AGTRAP,TNFRSF1B,PLEKHM2,RCC2,ECE1,STX12,SLC6A9,LEPROT,SGIP1,WLS,SNX7,ELAPOR1,SORT1,SYT6,VPS45,SYT11,NTRK1,CD1D,SEC16B,NMNAT2,SYT2,KLHL12,NFASC,CR1,CD46,RYR2,FMN2,RNF144A,OTOF,SLC5A6,MCFD2,RAB1A,SPRED2,ANTXR1,TGFA,ATP6V1B1,DYSF,NCK2,TMEM163,GRB14,NOSTRIN,ABCB11,LRP2,GAD1,ITGAV,PTPRN,EPHA4,BOK,ITPR1,IRAK2,DYNC1LI1,SCAP,RHOA,BSN,STAB1,CADPS,SYNPR,CD47,DTX3L,SNX4,COPG1,EPHB1,NCK1,SLC9A9,…
GO:CC	neurotransmitter receptor complex	GO:0098878	0.00730189	2.13656	49	4372	26	18964	GRIK3,NLGN1,DLG1,GRID2,GRIA2,GRIA1,GRIK2,PTK2B,GRIN3A,GRIN1,SHANK2,DLG2,GRIA4,HTR3B,GRIK4,GRIN2B,EPS8,GRIN2A,SHISA9,DLG4,SHISA6,CACNG5,CACNG4,SHANK1,CACNG7,CACNG2
GO:CC	apical plasma membrane	GO:0016324	0.00739718	2.13093	364	4372	121	18964	AJAP1,SLC6A9,AKR1A1,PATJ,CLCA4,SLC16A1,PDZK1,VANGL2,ATP1B1,KIAA1614,SLC26A9,KCNK2,USH2A,SLC5A6,ABCG8,SLC3A1,EPCAM,WDPCP,ATP6V1B1,SLC4A10,DPP4,STK39,ABCB11,LRP2,CYBRD1,BMPR2,PARD3B,OXTR,SLC6A20,PTH1R,SLC38A3,CASR,SLC2A2,TNIK,PLD1,ABCC5,DLG1,SLC2A9,SHROOM3,ABCG2,SLC39A8,ANK2,SORBS2,FAT1,PDE4D,SLC22A5,PDGFRB,CDHR2,SLC34A1,RIPOR2,SLC17A1,SLC29A1,HSP90AB1,PKHD1,MFSD4B,SLC22A1,FRMD1,SLC29A4,NPC1L1,EGFR…
GO:CC	voltage-gated calcium channel complex	GO:0005891	0.00895292	2.04804	44	4372	24	18964	CACHD1,PDE4B,NOS1AP,CACNA1E,CACNA2D2,CACNA1D,CACNA2D3,PDE4D,CACNA2D1,CACNA1B,CACNB2,CATSPER1,CACNA2D4,CACNA1C,CACNB3,NOS1,CATSPERB,CACNA1H,CACNB1,CACNA1G,CACNG4,CACNA1A,CACNG7,CACNG2
GO:CC	ionotropic glutamate receptor complex	GO:0008328	0.0104639	1.98031	47	4372	25	18964	GRIK3,NLGN1,DLG1,GRID2,GRIA2,GRIA1,GRIK2,PTK2B,GRIN3A,GRIN1,SHANK2,DLG2,GRIA4,GRIK4,GRIN2B,EPS8,GRIN2A,SHISA9,DLG4,SHISA6,CACNG5,CACNG4,SHANK1,CACNG7,CACNG2
GO:CC	non-membrane-bounded organelle	GO:0043228	0.0107185	1.96986	5102	4372	1289	18964	SKI,KCNAB2,CHD5,ZBTB48,CAMTA1,KIF1B,CASZ1,MFN2,DHRS3,KAZN,PADI6,RCC2,ACTL8,PAX7,KIF17,ELOA,GRHL3,RUNX3,TRIM63,UBXN11,LIN28A,ARID1A,WASF2,GMEB1,PUM1,TFAP2E,AGO1,MACF1,PABPC4,FOXO6,FOXJ3,KDM4A,KLF17,MAST2,TAL1,AGBL4,TTC39A,TUT4,MRPL37,PATJ,KANK4,ROR1,PDE4B,SGIP1,DNAI4,LRRC7,LHX8,AK5,PKN2,GTF2B,EVI5,CDC14A,VCAM1,PSRC1,GNAI3,RHOC,SLC16A1,HIPK1,CSDE1,TRIM45,MRPS21,SELENBP1,PSMB4,ASH1L,UBQLN4,PMF1,PMF1…
GO:CC	intrinsic component of presynaptic membrane	GO:0098889	0.0125319	1.90198	79	4372	36	18964	EPHB2,SLC6A9,NTNG1,KCNA3,SYT11,ADORA1,CHRM3,NRXN1,SCN2A,ERBB4,EPHA4,CNTN6,SLC6A11,GPM6A,CDH10,CNR1,OPRM1,STX1A,GRM3,ADRA1A,NRG1,ADCY8,PTPRD,NTNG2,SLC6A5,SYT7,CNTN5,DRD2,NECTIN1,GRIK4,PCDH17,GABRA5,P2RX1,CDH2,PTPRS,ADORA2A
GO:CC	cell projection membrane	GO:0031253	0.0126446	1.8981	346	4372	115	18964	DHRS3,HPCA,MACF1,WLS,KCNC4,PDZK1,ADORA1,USH2A,SH3YL1,SLC5A6,SLC3A1,SPTBN1,ANTXR1,EPB41L5,ARHGEF4,DPP4,LRP2,CYBRD1,ITGAV,FGD5,CLASP2,PTH1R,RHOA,FAM107A,ROBO2,PLXND1,DLG1,EVC2,PKD2,ABCG2,MTTP,BBS7,HHIP,MYO10,ADGRV1,SLC22A5,TXNDC15,DIAPH1,GRIA1,CDHR2,SLC34A1,RIPOR2,PACSIN1,HSP90AB1,MYO6,UTRN,OPRM1,IQCE,BBS9,NPC1L1,EGFR,NAPEPLD,CNTNAP2,DLC1,PSD3,ANK1,SNTG1,ASAP1,DOCK8,KANK1,DDX58,B4GALT1,TLN1,PTCH1,C…
GO:CC	endosome	GO:0005768	0.0140163	1.85337	993	4372	286	18964	SDF4,MIB2,CLSTN1,PLEKHM2,RCC2,ECE1,RAP1GAP,WASF2,STX12,SLC6A9,LEPROT,WLS,VCAM1,ELAPOR1,SORT1,NGF,VPS45,SYT11,NTRK1,CD1D,RABGAP1L,NMNAT2,RAB29,RPS6KC1,EIPR1,RNF144A,BIRC6,PPP1R21,EHBP1,RAB1A,ANTXR1,DYSF,SFTPB,TGFBRAP1,CCDC93,TMEM163,GRB14,ABCB11,LRP2,CALCRL,PTPRN,EPHA4,DNER,BOK,IRAK2,FGD5,RFTN1,TRAK1,RHOA,NISCH,EPHA3,DTX3L,SNX4,EPHB1,SLC9A9,GOLIM4,TNIK,PLD1,ABCC5,VPS8,RUBCN,TMEM175,DGKQ,ZFYVE28,HT…
GO:CC	membrane-bounded organelle	GO:0043227	0.0149449	1.82551	13201	4372	3157	18964	SDF4,B3GALT6,MIB2,SKI,PRDM16,KCNAB2,CHD5,ZBTB48,PHF13,CAMTA1,PER3,RERE,H6PD,SLC25A33,CLSTN1,UBE4B,KIF1B,PGD,CASZ1,MASP2,UBIAD1,AGTRAP,MFN2,TNFRSF1B,VPS13D,DHRS3,KAZN,PLEKHM2,UQCRHL,PADI1,PADI4,PADI6,RCC2,PAX7,ALDH4A1,AKR7A3,UBXN10,CDA,KIF17,ECE1,ALPL,RAP1GAP,USP48,HSPG2,EPHB2,ID3,ELOA,GRHL3,RUNX3,TRIM63,CD52,LIN28A,DHDDS,ARID1A,ZDHHC18,SFN,WASF2,STX12,GMEB1,MECR,SDC3,PUM1,COL16A1,YARS1,S100PBP,FN…
GO:CC	intracellular non-membrane-bounded organelle	GO:0043232	0.0154242	1.8118	5094	4372	1285	18964	SKI,KCNAB2,CHD5,ZBTB48,CAMTA1,KIF1B,CASZ1,MFN2,DHRS3,KAZN,PADI6,RCC2,ACTL8,PAX7,KIF17,ELOA,GRHL3,RUNX3,TRIM63,UBXN11,LIN28A,ARID1A,WASF2,GMEB1,PUM1,TFAP2E,AGO1,MACF1,PABPC4,FOXO6,FOXJ3,KDM4A,KLF17,MAST2,TAL1,AGBL4,TTC39A,TUT4,MRPL37,PATJ,KANK4,ROR1,PDE4B,SGIP1,DNAI4,LRRC7,LHX8,AK5,PKN2,GTF2B,EVI5,CDC14A,VCAM1,PSRC1,GNAI3,RHOC,SLC16A1,HIPK1,CSDE1,TRIM45,MRPS21,SELENBP1,PSMB4,ASH1L,UBQLN4,PMF1,PMF1…
GO:CC	perinuclear region of cytoplasm	GO:0048471	0.0187885	1.72611	745	4372	221	18964	TNFRSF1B,ECE1,FAF1,DAB1,PATJ,PDE4B,ANKRD13C,PKN2,SLC30A7,SORT1,CSF1,SYT6,SYT11,UBQLN4,TSTD1,NOS1AP,DNM3,RAB29,CENPF,GALNT2,DISC1,FMN2,ITGB1BP1,MAPRE3,ATRAID,HEATR5B,LRPPRC,PRKCE,TGFA,FAM168B,PKP4,CERKL,MLPH,CRBN,ITPR1,PPARG,MOBP,MYRIP,TRAK1,PLD1,PIK3CA,TRA2B,DLG1,GAK,HTT,EPHA5,ARHGAP10,FBXW7,TMEM192,SH3RF1,SORBS2,FAT1,ITGA2,RAB3C,PDE4D,PIK3R1,CERT1,AGGF1,CMYA5,PAM,CDC25C,SPINK5,ANXA6,SLC34A1,MGAT…
GO:CC	cytoplasmic vesicle	GO:0031410	0.0195755	1.70829	2433	4372	644	18964	SDF4,MIB2,KCNAB2,CLSTN1,KIF1B,AGTRAP,TNFRSF1B,PLEKHM2,PADI6,RCC2,CDA,ECE1,RAP1GAP,WASF2,STX12,PPT1,SLC6A9,PGM1,LEPROT,PDE4B,SGIP1,WLS,GBP6,SNX7,VCAM1,SLC30A7,ELAPOR1,SORT1,GNAI3,RHOC,SYT6,NGF,VPS45,S100A7,SYT11,UBQLN4,NTRK1,CD1D,DNM3,RABGAP1L,SEC16B,QSOX1,NMNAT2,NCF2,SYT2,KLHL12,NFASC,RAB29,CR1,CD46,RPS6KC1,TGFB2,DISC1,LGALS8,RYR2,FMN2,CNST,EIPR1,RNF144A,PDIA6,POMC,OTOF,BIRC6,HEATR5B,MCFD2,PPP1R2…
GO:CC	intracellular vesicle	GO:0097708	0.0205682	1.6868	2438	4372	645	18964	SDF4,MIB2,KCNAB2,CLSTN1,KIF1B,AGTRAP,TNFRSF1B,PLEKHM2,PADI6,RCC2,CDA,ECE1,RAP1GAP,WASF2,STX12,PPT1,SLC6A9,PGM1,LEPROT,PDE4B,SGIP1,WLS,GBP6,SNX7,VCAM1,SLC30A7,ELAPOR1,SORT1,GNAI3,RHOC,SYT6,NGF,VPS45,S100A7,SYT11,UBQLN4,NTRK1,CD1D,DNM3,RABGAP1L,SEC16B,QSOX1,NMNAT2,NCF2,SYT2,KLHL12,NFASC,RAB29,CR1,CD46,RPS6KC1,TGFB2,DISC1,LGALS8,RYR2,FMN2,CNST,EIPR1,RNF144A,PDIA6,POMC,OTOF,BIRC6,HEATR5B,MCFD2,PPP1R2…
GO:CC	site of polarized growth	GO:0030427	0.0214235	1.66911	191	4372	70	18964	DISC1,NRXN1,ITGA4,EPHA4,NGEF,CLASP2,TRAK1,ERC2,BOC,APBB2,FRYL,RUFY3,UNC5C,PALLD,GPM6A,PCDHGB1,TENM2,NRSN1,HSP90AB1,CNR1,UTRN,TIAM2,COBL,AUTS2,PPP1R9A,ORAI2,COPG2,EXOC4,DPYSL2,PTK2B,PTCH1,FKBP15,WHRN,SETX,OLFM1,NRP1,PARD3,EXOC6,ZFYVE27,SHTN1,STIM1,MAPK8IP1,CTNND1,SHANK2,NECTIN1,PTPRO,EPS8,SLC2A13,LRRK2,TRPV4,FRY,PCDH9,NDRG2,KLC1,MYO5A,MYO9A,RASGRF1,KATNB1,PAFAH1B1,FXR2,MAPT,IGF2BP1,ITGA3,TIMP2,CBA…
GO:CC	Schaffer collateral - CA1 synapse	GO:0098685	0.0245026	1.61079	84	4372	37	18964	NTNG1,SYT11,TNR,NRXN1,EPHA4,ITPR1,BSN,PPP3CA,LRFN2,GRM1,PRKAR1B,ACTB,DGKB,ADCY1,DGKI,ADCY8,PTPRD,APBA1,NTNG2,INA,ADRB1,LRRC4C,CTNND1,GRM5,RAB11A,GSG1L,CDH11,ABR,FBXL20,MPP2,BAIAP2,DCC,PTPRS,SHANK1,PTPRA,PLCG1,CACNG2
GO:CC	growth cone	GO:0030426	0.0252342	1.59801	185	4372	68	18964	DISC1,NRXN1,ITGA4,EPHA4,NGEF,CLASP2,TRAK1,ERC2,BOC,APBB2,RUFY3,UNC5C,PALLD,GPM6A,PCDHGB1,TENM2,NRSN1,HSP90AB1,CNR1,UTRN,TIAM2,COBL,AUTS2,PPP1R9A,ORAI2,COPG2,EXOC4,DPYSL2,PTK2B,PTCH1,FKBP15,WHRN,SETX,OLFM1,NRP1,PARD3,EXOC6,ZFYVE27,SHTN1,STIM1,MAPK8IP1,CTNND1,SHANK2,NECTIN1,PTPRO,EPS8,SLC2A13,LRRK2,TRPV4,PCDH9,NDRG2,KLC1,MYO5A,MYO9A,RASGRF1,KATNB1,PAFAH1B1,FXR2,MAPT,IGF2BP1,ITGA3,TIMP2,CBARP,PTPRS,…
GO:CC	potassium channel complex	GO:0034705	0.028376	1.54705	100	4372	42	18964	KCNAB2,GRIK3,KCNC4,KCNA10,KCNA3,NOS1AP,KCNK2,KCNS3,KCNG3,DPP10,SUMO1,KCNAB1,KCNMB3,KCNIP4,HCN1,KCNIP1,KCNQ5,GRIK2,STX1A,AKAP9,CNTNAP2,KCNB2,KCNS2,KCNQ3,KCNMA1,KCNIP2,KCNQ1,ABCC8,KCNA4,DLG2,GRIK4,KCNJ5,KCNA6,ABCC9,KCNMB4,HCN4,KCNG4,DLG4,KCNG2,KCNC3,KCNB1,KCNJ6
GO:CC	integral component of presynaptic membrane	GO:0099056	0.0360967	1.44253	70	4372	32	18964	EPHB2,SLC6A9,KCNA3,SYT11,ADORA1,CHRM3,NRXN1,SCN2A,ERBB4,EPHA4,SLC6A11,GPM6A,CDH10,CNR1,OPRM1,STX1A,GRM3,ADRA1A,NRG1,ADCY8,PTPRD,SLC6A5,SYT7,DRD2,NECTIN1,GRIK4,PCDH17,GABRA5,P2RX1,CDH2,PTPRS,ADORA2A
GO:CC	extrinsic component of membrane	GO:0019898	0.0454607	1.34236	315	4372	104	18964	KCNAB2,VPS13D,HPCA,PIK3R3,GNAI3,SYT6,GNG4,OSR1,ATP6V1B1,CTNNA2,BCL2L11,STK39,RHOA,MGLL,KCNAB1,PIK3CA,JAKMIP1,PPP3CA,CDH18,CDH12,CDH10,PIK3R1,KCNIP1,FRK,SNX9,SYTL3,WIPI2,CYTH3,SNX10,HIP1,AKAP9,CDHR3,PIK3CG,DGKI,BLK,GFRA2,PTK2B,LYN,CDH17,ANXA13,PTK2,GNA14,GNAQ,CUBN,CDH23,PSD,GFRA1,CTNND1,ATG2A,PICALM,GNB3,PIK3C2G,KRAS,GOLGA3,FARP1,CDH24,SEC23A,GNG2,FERMT2,RGS6,NUMB,AKT1,GNB5,MYZAP,ANXA2,VPS13C,PML,…
KEGG	Oxytocin signaling pathway	KEGG:04921	6.66e-08	7.17666	154	1932	73	8000	GNAI3,PRKAB2,PLA2G4A,RYR2,ADCY3,ITPR1,OXTR,RHOA,CACNA2D2,CACNA1D,CACNA2D3,ADCY5,MYLK,PPP3CA,GUCY1A1,GUCY1B1,ADCY2,MEF2C,CAMK2A,MYLK4,ITPR3,CDKN1A,ACTB,CAMK2B,ADCY1,EGFR,CACNA2D1,PIK3CG,NOS3,PRKAG2,ADCY8,PRKACG,GNAQ,CALML5,CALML3,CAMK1D,CACNB2,PLCB3,CCND1,GUCY1A2,KCNJ5,CACNA2D4,CACNA1C,KRAS,ITPR2,CACNB3,PPP1CC,CAMKK2,RYR3,JMJD7-PLA2G4B,PLA2G4E,MAP2K1,MAP2K5,CALML4,ADCY9,GNAO1,PIK3R6,KCNJ12,CACNB1,…
KEGG	Circadian entrainment	KEGG:04713	1.12e-07	6.9505	97	1932	52	8000	PER3,GNAI3,NOS1AP,GNG4,RYR2,ADCY3,ITPR1,CACNA1D,ADCY5,GUCY1A1,GUCY1B1,GRIA2,ADCY2,CAMK2A,GRIA1,ITPR3,ADCYAP1R1,CAMK2B,ADCY1,ADCY8,PRKACG,GNAQ,GRIN1,CALML5,CALML3,PRKG1,PLCB3,MTNR1B,GRIA4,GUCY1A2,KCNJ5,CACNA1C,GNB3,GRIN2B,NOS1,GNG2,RPS6KA5,RYR3,GNB5,CALML4,CACNA1H,ADCY9,GRIN2A,GNAO1,PER1,RASD1,CACNA1G,PRKCA,GNG7,PLCB1,GNAS,KCNJ6
KEGG	Dilated cardiomyopathy	KEGG:05414	1.55e-07	6.80935	95	1932	51	8000	TGFB2,RYR2,ADCY3,SLC8A1,ITGB6,ITGA6,TTN,ITGA4,ITGAV,DES,ITGA9,CACNA2D2,CACNA1D,CACNA2D3,ADCY5,ADCY2,ITGA1,ITGA2,SGCD,TNF,PLN,LAMA2,ACTB,ITGB8,ADCY1,CACNA2D1,ADCY8,PRKACG,CACNB2,ADRB1,CACNA2D4,CACNA1C,CACNB3,SGCG,MYH6,SLC8A3,ACTC1,ITGA11,ADCY9,ATP2A1,ATP2A3,CACNB1,ITGB3,ITGA3,CACNG5,CACNG4,LAMA1,TGFB1,CACNG7,GNAS,CACNG2
KEGG	Glutamatergic synapse	KEGG:04724	1.63e-07	6.78804	114	1932	58	8000	GRIK3,SLC1A7,GNAI3,PLA2G4A,GNG4,ADCY3,ITPR1,GRM7,SLC38A3,CACNA1D,ADCY5,PLD1,PPP3CA,GRIA2,ADCY2,HOMER1,GRIA1,ITPR3,GRM4,GRIK2,GRM1,ADCY1,GRM3,GRM8,ADCY8,PRKACG,GNAQ,GRIN3A,GRIN1,PLCB3,SHANK2,GRM5,GRIA4,GRIK4,CACNA1C,GNB3,GRIN2B,ITPR2,SLC38A1,GNG2,JMJD7-PLA2G4B,PLA2G4E,GNB5,HOMER2,ADCY9,GRIN2A,GNAO1,PLD2,DLG4,PRKCA,DLGAP1,GNG7,CACNA1A,SHANK1,PLCB1,GNAS,GRIK1,SHANK3
KEGG	Calcium signaling pathway	KEGG:04020	2.41e-07	6.61864	239	1932	100	8000	PTGER3,NGF,NTRK1,CACNA1E,ITPKB,RYR2,CHRM3,ADCY3,SLC8A1,TACR1,ERBB4,ITPR1,OXTR,ATP2B2,HRH1,MST1,MST1R,CACNA1D,MYLK,FGFR3,CCKAR,PDGFRA,PPP3CA,EGF,SLC25A31,EDNRA,ADCY2,FGF1,HTR4,PDGFRB,CAMK2A,FLT4,MYLK4,ITPR3,VEGFA,PLN,TRDN,GRM1,PDE1C,CAMK2B,ADCY1,EGFR,ORAI2,NOS3,ADRA1A,PTK2B,FGFR1,TRHR,ADCY8,PRKACG,GNA14,GNAQ,NTRK2,GRIN1,CACNA1B,CALML5,CALML3,CAMK1D,ADRB1,STIM1,PLCB3,TPCN2,GRM5,PDGFD,CACNA1C,FGF6,I…
KEGG	Focal adhesion	KEGG:04510	7.84e-07	6.10551	200	1932	86	8000	PIK3R3,VAV3,TNN,TNR,LAMC1,AKT3,SOS1,ITGB6,ITGA6,ITGA4,ITGAV,COL4A4,CAV3,ITGA9,RHOA,GSK3B,MYLK,PIK3CA,PDGFRA,MAPK10,EGF,ITGA1,ITGA2,PIK3R1,THBS4,DIAPH1,PDGFRB,FLT4,MYLK4,CCND3,VEGFA,COL9A1,LAMA4,LAMA2,THBS2,ACTB,ITGB8,EGFR,RELN,LAMB1,PTK2,TLN1,LAMC3,VAV2,MAPK8,VCL,PTEN,DOCK1,PARVA,CCND1,PDGFD,CCND2,VWF,PPP1CC,PXN,FLT1,COL4A1,COL4A2,SOS2,ACTN1,AKT1,THBS1,PAK6,TLN2,MAP2K1,ITGA11,RASGRF1,IGF1R,BCAR1,…
KEGG	Rap1 signaling pathway	KEGG:04015	9.89e-07	6.00477	210	1932	89	8000	RAP1GAP,PIK3R3,VAV3,GNAI3,CSF1,MAGI3,NGF,RASSF5,SIPA1L2,AKT3,ADCY3,RAPGEF4,RHOA,MAGI1,ADCY5,PIK3CA,FGFR3,PDGFRA,KIT,EGF,ADCY2,PIK3R1,EFNA5,FGF1,PDGFRB,RGS14,FLT4,VEGFA,CNR1,ACTB,RAPGEF5,ADCY1,EGFR,MAGI2,DOCK4,FGFR1,ADCY8,TEK,TLN1,GNAQ,LPAR1,VAV2,GRIN1,CALML5,CALML3,PARD3,INS,CTNND1,PLCB3,PDGFD,DRD2,FGF6,LPAR5,GRIN2B,KRAS,FLT1,PRKD1,SIPA1L1,EVL,AKT1,THBS1,FGF7,TLN2,MAP2K1,CALML4,IGF1R,ADCY9,GRIN2A…
KEGG	Axon guidance	KEGG:04360	1.55867e-06	5.80725	181	1932	79	8000	EPHB2,PIK3R3,NTNG1,GNAI3,SEMA6C,SEMA4A,PLXNA2,DPYSL5,NCK2,BMPR2,EPHA4,NGEF,SRGAP3,PLXNB1,RHOA,ROBO2,ROBO1,EPHA3,EPHA6,BOC,GSK3B,SEMA5B,PLXNA1,EPHB1,NCK1,PIK3CA,ABLIM2,SLIT2,EPHA5,BMPR1B,UNC5C,PPP3CA,SEMA5A,PIK3R1,RASA1,EFNA5,ABLIM3,CAMK2A,SLIT3,CAMK2B,SEMA3C,SEMA3E,SEMA3A,SEMA3D,PLXNA4,DPYSL2,UNC5D,PTK2,PTCH1,ABL1,NTNG2,NRP1,PARD3,CXCL12,UNC5B,SLIT1,LRRC4C,TRPC6,KRAS,SRGAP1,PLXNC1,NTN4,PAK6,SEMA6…
KEGG	PI3K-Akt signaling pathway	KEGG:04151	3.17086e-06	5.49882	353	1932	132	8000	CSF3R,PIK3R3,PKN2,CSF1,NGF,MCL1,NTRK1,TNN,TNR,LAMC1,GNG4,AKT3,SOS1,TGFA,BCL2L11,ITGB6,G6PC2,ITGA6,ITGA4,ITGAV,ERBB4,COL4A4,ITGA9,MAGI1,GSK3B,PPP2R3A,PIK3CA,FGFR3,PPP2R2C,PDGFRA,KIT,EGF,ITGA1,ITGA2,PIK3R1,THBS4,EFNA5,IL3,FGF1,PDGFRB,FLT4,ATF6B,CDKN1A,CCND3,VEGFA,HSP90AB1,COL9A1,LAMA4,LAMA2,SGK1,MYB,THBS2,ITGB8,CREB5,EGFR,YWHAG,MAGI2,CDK6,EPO,RELN,PIK3CG,LAMB1,NOS3,PPP2R2A,FGFR1,C8ORF44-SGK3,MYC,PT…
KEGG	cGMP-PKG signaling pathway	KEGG:04022	4.08451e-06	5.38886	166	1932	73	8000	GNAI3,ATP1A4,ATP1B1,ADORA1,AKT3,ADCY3,SLC8A1,PRKCE,ITPR1,ATP2B2,RHOA,CACNA1D,ADCY5,MYLK,KCNMB3,PPP3CA,PDE5A,SLC25A31,EDNRA,GUCY1A1,GUCY1B1,ADCY2,MEF2C,MYLK4,ATF6B,ITPR3,PLN,CREB5,ADCY1,GTF2IRD1,GTF2I,PIK3CG,NOS3,GATA4,ADRA1A,KCNU1,ADCY8,GNAQ,CALML5,CALML3,PRKG1,KCNMA1,ADRB1,INS,IRAG1,PDE3B,PLCB3,TRPC6,GUCY1A2,FXYD2,CACNA1C,PDE3A,ITPR2,KCNMB4,PPP1CC,EDNRB,IRS2,MYH6,SLC8A3,AKT1,MAP2K1,CALML4,ADCY9,…
KEGG	cAMP signaling pathway	KEGG:04024	5.15715e-06	5.28759	216	1932	89	8000	PIK3R3,PDE4B,PTGER3,VAV3,GNAI3,TSHB,ATP1A4,ATP1B1,ADORA1,RYR2,AKT3,ADCY3,POMC,CNGA3,RAPGEF4,OXTR,ATP2B2,RHOA,CACNA1D,HTR1F,ADCY5,PLD1,PIK3CA,SST,MAPK10,HHIP,EDNRA,GRIA2,ADCY2,PDE4D,PIK3R1,HTR4,CAMK2A,GRIA1,GLP1R,HTR1E,PLN,PDE10A,CREB5,ADCYAP1R1,GLI3,CAMK2B,ADCY1,VIPR2,CNGB3,ADCY8,PRKACG,PTCH1,GABBR2,GRIN3A,VAV2,GRIN1,CALML5,CALML3,MAPK8,ADRB1,RRAS2,PDE3B,BDNF,GRIA4,DRD2,FXYD2,CACNA1C,GRIN2B,PDE3A…
KEGG	Arrhythmogenic right ventricular cardiomyopathy	KEGG:05412	1.08196e-05	4.96579	77	1932	41	8000	RYR2,SLC8A1,CTNNA2,TCF7L1,ITGB6,ITGA6,ITGA4,ITGAV,DES,ITGA9,CACNA2D2,CACNA1D,CACNA2D3,ITGA1,ITGA2,SGCD,LAMA2,ACTB,ITGB8,CACNA2D1,CACNB2,CTNNA3,TCF7L2,CACNA2D4,CACNA1C,PKP2,CACNB3,SGCG,SLC8A3,ITGA11,ATP2A1,ATP2A3,CACNB1,ITGB3,ITGA3,CACNG5,CACNG4,LAMA1,CDH2,CACNG7,CACNG2
KEGG	MAPK signaling pathway	KEGG:04010	2.76949e-05	4.5576	294	1932	111	8000	GADD45A,CSF1,NGF,NTRK1,CACNA1E,PLA2G4A,ELK4,TGFB2,AKT3,SOS1,TGFA,MAP3K20,ERBB4,CACNA2D2,CACNA1D,CACNA2D3,MECOM,MAP3K13,IL1RAP,FGFR3,PDGFRA,KIT,MAPK10,PPP3CA,EGF,MAP3K1,RASGRF2,RASA1,MEF2C,EFNA5,FGF1,PDGFRB,FLT4,TNF,HSPA1L,HSPA1A,VEGFA,MAP3K7,MAP3K5,MAP3K4,RPS6KA2,EGFR,CACNA2D1,FGFR1,STK3,MYC,TEK,PRKACG,NTRK2,CACNA1B,CACNB2,MAPK8,IGF2,INS,RRAS2,PTPN5,BDNF,MAPK8IP1,MAP4K2,PDGFD,CACNA2D4,CACNA1C,FGF…
KEGG	Phospholipase D signaling pathway	KEGG:04072	5.1002e-05	4.29241	147	1932	64	8000	PIK3R3,PLPP3,DNM3,PLA2G4A,AKT3,ADCY3,SOS1,RAPGEF4,GRM7,RHOA,ADCY5,PLD1,PIK3CA,DGKG,DGKQ,PDGFRA,KIT,EGF,GAB1,ADCY2,PIK3R1,PDGFRB,GRM4,GRM1,AGPAT4,CYTH3,DGKB,ADCY1,EGFR,GRM3,PIK3CG,GRM8,DGKI,PTK2B,ADCY8,LPAR1,AGPAT2,INS,RRAS2,PLCB3,GAB2,GRM5,PDGFD,LPAR5,KRAS,DGKH,SOS2,AKT1,JMJD7-PLA2G4B,PLA2G4E,MAP2K1,ADCY9,PLCG2,PLD2,PIK3R6,PRKCA,GRB2,SPHK1,PIP5K1C,INSR,PLCB1,PLCG1,GNAS,AGPAT3
KEGG	Inflammatory mediator regulation of TRP channels	KEGG:04750	7.37636e-05	4.13216	98	1932	47	8000	PIK3R3,CYP2J2,NGF,NTRK1,PLA2G4A,ADCY3,PRKCE,ITPR1,HRH1,ADCY5,PIK3CA,IL1RAP,MAPK10,ASIC5,ADCY2,PIK3R1,CAMK2A,ITPR3,CAMK2B,ADCY1,ADCY8,PRKACG,GNAQ,CALML5,CALML3,PRKCQ,MAPK8,PLCB3,P2RY2,ITPR2,TRPV4,PPP1CC,JMJD7-PLA2G4B,PLA2G4E,CALML4,ADCY9,PLCG2,TRPV3,ASIC2,PRKCA,MAP2K6,PLCB1,SRC,PLCG1,GNAS,MAPK12,MAPK11
KEGG	Hypertrophic cardiomyopathy	KEGG:05410	9.00069e-05	4.04572	90	1932	44	8000	PRKAB2,TGFB2,RYR2,SLC8A1,ITGB6,ITGA6,TTN,ITGA4,ITGAV,DES,ITGA9,CACNA2D2,CACNA1D,CACNA2D3,ITGA1,ITGA2,SGCD,TNF,LAMA2,ACTB,ITGB8,CACNA2D1,PRKAG2,CACNB2,CACNA2D4,CACNA1C,CACNB3,SGCG,MYH6,SLC8A3,ACTC1,ITGA11,ATP2A1,ATP2A3,CACNB1,ITGB3,ITGA3,ACE,CACNG5,CACNG4,LAMA1,TGFB1,CACNG7,CACNG2
KEGG	Platelet activation	KEGG:04611	0.000183162	3.73717	124	1932	55	8000	PIK3R3,GNAI3,PLA2G4A,AKT3,ADCY3,COL3A1,ITPR1,RHOA,ADCY5,MYLK,PIK3CA,GP5,GUCY1A1,GUCY1B1,ADCY2,ITGA2,PIK3R1,MYLK4,ITPR3,ACTB,ADCY1,PIK3CG,TBXAS1,NOS3,LYN,ADCY8,TLN1,PRKACG,GNAQ,PRKG1,STIM1,PLCB3,GUCY1A2,VWF,ITPR2,PPP1CC,AKT1,RASGRP1,JMJD7-PLA2G4B,PLA2G4E,TLN2,ADCY9,PLCG2,P2RX1,GP1BA,PIK3R6,ITGB3,COL1A1,GP6,PLCB1,MYLK2,SRC,GNAS,MAPK12,MAPK11
KEGG	Pathways in cancer	KEGG:05200	0.000197056	3.70541	529	1932	176	8000	CSF3R,PIK3R3,GADD45A,PTGER3,GNAI3,GSTM2,GSTM5,WNT2B,NOTCH2,NTRK1,LAMC1,RASSF5,TGFB2,WNT9A,EGLN1,GNG4,AKT3,NCOA1,ADCY3,ALK,SOS1,EML4,TGFA,CTNNA2,TCF7L1,BCL2L11,GLI2,ITGA6,ITGAV,COL4A4,IL5RA,PPARG,RARB,RHOA,MITF,GSK3B,ADCY5,MECOM,PLD1,PIK3CA,FGFR3,PDGFRA,KIT,MAPK10,EGF,HHIP,EDNRA,ADCY2,ITGA2,PIK3R1,IL3,FGF1,PDGFRB,CAMK2A,FLT4,E2F3,NOTCH4,CDKN1A,CCND3,VEGFA,HSP90AB1,LAMA4,HEY2,LAMA2,ESR1,GLI3,CAMK2B…
KEGG	ErbB signaling pathway	KEGG:04012	0.000241966	3.61625	84	1932	41	8000	PIK3R3,AKT3,SOS1,TGFA,NCK2,ERBB4,CBLB,GSK3B,NCK1,PIK3CA,MAPK10,EGF,GAB1,PIK3R1,NRG2,CAMK2A,CDKN1A,CAMK2B,EGFR,NRG1,MYC,PTK2,ABL1,MAPK8,NRG3,CDKN1B,KRAS,ERBB3,SOS2,AKT1,PAK6,MAP2K1,PLCG2,MAP2K4,STAT5B,PRKCA,GRB2,MAP2K7,PAK4,SRC,PLCG1
KEGG	GnRH signaling pathway	KEGG:04912	0.000288222	3.54027	93	1932	44	8000	PLA2G4A,ADCY3,SOS1,ITPR1,CACNA1D,ADCY5,PLD1,MAPK10,ADCY2,MAP3K1,CAMK2A,ITPR3,MAP3K4,CAMK2B,ADCY1,EGFR,PTK2B,ADCY8,PRKACG,GNAQ,CALML5,CALML3,MAPK8,PLCB3,CACNA1C,KRAS,ITPR2,SOS2,JMJD7-PLA2G4B,PLA2G4E,MAP2K1,CALML4,ADCY9,PLD2,MAP2K4,PRKCA,MAP2K6,GRB2,MAP2K7,PLCB1,SRC,GNAS,MAPK12,MAPK11
KEGG	Gap junction	KEGG:04540	0.000380725	3.41939	88	1932	42	8000	GNAI3,ADCY3,SOS1,ITPR1,ADCY5,PDGFRA,EGF,GUCY1A1,GUCY1B1,ADCY2,PDGFRB,TUBB,ITPR3,GRM1,ADCY1,EGFR,ADCY8,PRKACG,GNAQ,LPAR1,TUBAL3,PRKG1,ADRB1,PLCB3,GRM5,PDGFD,GUCY1A2,DRD2,KRAS,ITPR2,SOS2,TJP1,MAP2K1,MAP2K5,ADCY9,PRKCA,GRB2,CSNK1D,PLCB1,SRC,GNAS,TUBA8
KEGG	Thyroid hormone signaling pathway	KEGG:04919	0.000472082	3.32598	121	1932	53	8000	PIK3R3,DIO1,NOTCH2,ATP1A4,ATP1B1,AKT3,NCOA1,ITGAV,KAT2B,THRB,GSK3B,MED12L,PIK3CA,PIK3R1,NOTCH4,RCAN2,SLC16A10,PLN,ESR1,ACTB,GATA4,MYC,PRKACG,MED27,NOTCH1,PFKP,PLCB3,CCND1,FXYD2,KRAS,PFKM,MED13L,TBC1D4,MYH6,AKT1,MAP2K1,CREBBP,ATP2A1,PLCG2,ATP2A3,TP53,MED1,KAT2A,ITGB3,PRKCA,MED16,NOTCH3,PLCB1,SRC,PLCG1,NCOA3,RCAN1,EP300
KEGG	Endocrine resistance	KEGG:01522	0.000596951	3.22406	95	1932	44	8000	PIK3R3,NOTCH2,AKT3,ADCY3,SOS1,ABCB11,ADCY5,PIK3CA,MAPK10,ADCY2,PIK3R1,E2F3,NOTCH4,CDKN1A,ESR1,ADCY1,EGFR,ADCY8,PTK2,PRKACG,NOTCH1,MAPK8,CCND1,CDKN1B,KRAS,SOS2,AKT1,DLL4,MAP2K1,IGF1R,ADCY9,TP53,MED1,GRB2,BCL2,NOTCH3,BAX,JAG1,SRC,MMP9,NCOA3,GNAS,MAPK12,MAPK11
KEGG	Adrenergic signaling in cardiomyocytes	KEGG:04261	0.000697492	3.15646	150	1932	62	8000	GNAI3,ATP1A4,ATP1B1,RYR2,AKT3,ADCY3,SLC8A1,RAPGEF4,ATP2B2,CACNA2D2,CACNA1D,CACNA2D3,ADCY5,PPP2R3A,PPP2R2C,ADCY2,CAMK2A,ATF6B,PLN,CREB5,CAMK2B,ADCY1,CACNA2D1,PIK3CG,PPP2R2A,ADRA1A,ADCY8,PRKACG,GNAQ,CALML5,CALML3,CACNB2,ADRB1,KCNQ1,PLCB3,FXYD2,CACNA2D4,CACNA1C,CACNB3,PPP1CC,MYH6,SLC8A3,RPS6KA5,PPP2R5C,AKT1,ACTC1,CALML4,ADCY9,ATP2A1,ATP2A3,PIK3R6,CACNB1,PRKCA,CACNG5,CACNG4,BCL2,CACNG7,PLCB1,GNAS,CAC…
KEGG	Ras signaling pathway	KEGG:04014	0.000796778	3.09866	231	1932	87	8000	PLA2G2F,PIK3R3,CSF1,NGF,NTRK1,RASAL2,RGL1,PLA2G4A,RASSF5,GNG4,AKT3,SOS1,TGFA,RHOA,PLD1,PIK3CA,FGFR3,PDGFRA,KIT,MAPK10,EGF,GAB1,PIK3R1,RASGRF2,RASA1,EFNA5,FGF1,PDGFRB,FLT4,EXOC2,SYNGAP1,VEGFA,RAPGEF5,EGFR,FGFR1,TEK,PRKACG,NTRK2,ABL1,GRIN1,CALML5,CALML3,MAPK8,PLA2G12B,SHOC2,IGF2,INS,RRAS2,BDNF,GAB2,PDGFD,ETS1,FGF6,NTF3,GNB3,GRIN2B,KRAS,KSR2,FLT3,FLT1,SOS2,GNG2,AKT1,RASGRP1,PAK6,JMJD7-PLA2G4B,PLA2G4…
KEGG	Apelin signaling pathway	KEGG:04371	0.00106318	2.97339	136	1932	57	8000	GNAI3,PRKAB2,GNG4,RYR2,AKT3,ADCY3,SLC8A1,PRKCE,HDAC4,ITPR1,ADCY5,MYLK,PPARGC1A,ADCY2,MEF2C,MYLK4,ITPR3,ADCY1,PIK3CG,NRF1,NOS3,PRKAG2,ADCY8,PRKACG,GNAQ,CALML5,CALML3,RRAS2,PDE3B,PLCB3,CCND1,GNB3,KRAS,ITPR2,NOS1,GNG2,SLC8A3,AKT1,RYR3,GNB5,MAP2K1,SMAD3,CALML4,ADCY9,CDH1,PIK3R6,NOS2,BECN1,HDAC5,SPHK1,PIK3C3,GNG7,NOTCH3,MEF2B,PLCB1,JAG1,MYLK2
KEGG	Dopaminergic synapse	KEGG:04728	0.00147979	2.8298	131	1932	55	8000	GNAI3,GNG4,AKT3,SCN1A,ITPR1,CACNA1D,GSK3B,ADCY5,PPP2R3A,PPP2R2C,MAPK10,PPP3CA,GRIA2,CAMK2A,GRIA1,ATF6B,ITPR3,CREB5,CAMK2B,DDC,PPP2R2A,PRKACG,GNAQ,CACNA1B,CALML5,CALML3,MAPK8,TH,ARNTL,PLCB3,GRIA4,DRD2,KCNJ5,CACNA1C,GNB3,GRIN2B,ITPR2,PPP1CC,GNG2,PPP2R5C,AKT1,GNB5,CALML4,GRIN2A,GNAO1,PRKCA,GNAL,GNG7,CACNA1A,PLCB1,GNAS,KCNJ6,COMT,MAPK12,MAPK11
KEGG	Insulin secretion	KEGG:04911	0.00153483	2.81394	86	1932	40	8000	KCNN3,ATP1A4,ATP1B1,RYR2,CHRM3,ADCY3,RAPGEF4,CACNA1D,ADCY5,SLC2A2,KCNMB3,CCKAR,ADCY2,CAMK2A,ATF6B,ITPR3,GLP1R,CREB5,ADCYAP1R1,GCK,CAMK2B,ADCY1,STX1A,PCLO,KCNU1,RIMS2,ADCY8,PRKACG,GNAQ,KCNMA1,INS,ABCC8,PLCB3,FXYD2,CACNA1C,KCNMB4,ADCY9,PRKCA,PLCB1,GNAS
KEGG	Growth hormone synthesis, secretion and action	KEGG:04935	0.00161205	2.79262	119	1932	51	8000	PIK3R3,GNAI3,AKT3,ADCY3,SOS1,ITPR1,CACNA1D,GSK3B,ADCY5,PIK3CA,SST,MAPK10,ADCY2,MAP3K1,PIK3R1,ATF6B,ITPR3,CREB5,ADCY1,ADCY8,PTK2,JAK2,PRKACG,GNAQ,MAPK8,PLCB3,CACNA1C,KRAS,ITPR2,IRS2,SOS2,AKT1,MAP2K1,SSTR5,IGFALS,CREBBP,ADCY9,BCAR1,PLCG2,MAP2K4,STAT5B,PRKCA,MAP2K6,GRB2,JUNB,PLCB1,PLCG1,GNAS,EP300,MAPK12,MAPK11
KEGG	ECM-receptor interaction	KEGG:04512	0.00308509	2.51073	88	1932	40	8000	HSPG2,TNN,TNR,LAMC1,ITGB6,ITGA6,ITGA4,ITGAV,COL4A4,ITGA9,CD47,GP5,FRAS1,ITGA1,ITGA2,THBS4,COL9A1,LAMA4,LAMA2,THBS2,ITGB8,RELN,LAMB1,FREM1,LAMC3,VWF,FREM2,COL4A1,COL4A2,THBS1,ITGA11,GP1BA,ITGB3,ITGA3,COL1A1,LAMA1,LAMA3,GP6,SDC4,COL6A2
KEGG	Wnt signaling pathway	KEGG:04310	0.00727576	2.13812	166	1932	64	8000	ROR1,WNT2B,VANGL2,LGR6,WNT9A,TCF7L1,RHOA,PRICKLE2,GSK3B,TBL1XR1,MAPK10,PPP3CA,CXXC4,DKK2,CTNND2,CSNK1A1,CAMK2A,DAAM2,CCND3,MAP3K7,RSPO3,CAMK2B,CUL1,RSPO2,MYC,PRKACG,TLE4,TLE1,ROR2,INVS,MAPK8,BTRC,TCF7L2,CTBP2,LGR4,PLCB3,LRP5,CCND1,WNT11,CCND2,PRICKLE1,WNT10B,LGR5,DAAM1,SMAD3,AXIN1,CREBBP,SIAH1,NKD1,TP53,SOST,FZD2,WNT3,WNT9B,RNF43,PRKCA,NFATC1,TLE2,CSNK2A1,PLCB1,NFATC2,ZNRF3,RAC2,EP300
KEGG	Sphingolipid signaling pathway	KEGG:04071	0.0090645	2.04266	119	1932	49	8000	PIK3R3,GNAI3,ADORA1,AKT3,PRKCE,CERS6,SGPP2,RHOA,PPP2R3A,PLD1,PIK3CA,PPP2R2C,MAPK10,PIK3R1,TNF,SMPD2,MAP3K5,NOS3,PPP2R2A,NSMAF,GNAQ,MAPK8,SGMS1,SGPL1,PTEN,CTSD,PLCB3,GAB2,TNFRSF1A,KRAS,CERS5,SPTLC2,PPP2R5C,AKT1,MAP2K1,ABCC1,PLD2,TP53,PRKCA,SPHK1,BCL2,CERS4,S1PR5,BAX,PLCB1,BID,RAC2,MAPK12,MAPK11
KEGG	Cholinergic synapse	KEGG:04725	0.00966855	2.01464	113	1932	47	8000	PIK3R3,GNAI3,GNG4,CHRM3,AKT3,ADCY3,SLC5A7,ITPR1,CACNA1D,ADCY5,PIK3CA,ADCY2,PIK3R1,CAMK2A,ITPR3,KCNQ5,CREB5,CAMK2B,ADCY1,PIK3CG,ADCY8,KCNQ3,JAK2,PRKACG,GNAQ,CACNA1B,CHAT,KCNQ1,PLCB3,CACNA1C,GNB3,KRAS,ITPR2,GNG2,AKT1,GNB5,MAP2K1,ADCY9,GNAO1,PIK3R6,KCNJ12,PRKCA,BCL2,GNG7,CACNA1A,PLCB1,KCNJ6
KEGG	Adherens junction	KEGG:04520	0.0105265	1.97772	71	1932	33	8000	WASF2,CTNNA2,TCF7L1,RHOA,MAP3K7,ACTB,EGFR,FGFR1,PARD3,CTNNA3,VCL,SORBS1,TCF7L2,PTPRJ,CTNND1,NECTIN1,WASF3,LMO7,ACTN1,TJP1,SMAD3,IGF1R,CREBBP,CDH1,BAIAP2,PTPRM,INSR,ACTN4,NECTIN2,CSNK2A1,SRC,RAC2,EP300
KEGG	Glioma	KEGG:05214	0.0152562	1.81655	75	1932	34	8000	PIK3R3,GADD45A,AKT3,SOS1,TGFA,PIK3CA,PDGFRA,EGF,PIK3R1,PDGFRB,CAMK2A,E2F3,CDKN1A,CAMK2B,EGFR,CDK6,CALML5,CALML3,CAMK1D,PTEN,DDB2,CCND1,KRAS,SOS2,AKT1,MAP2K1,CALML4,IGF1R,PLCG2,TP53,PRKCA,GRB2,BAX,PLCG1
KEGG	Fc epsilon RI signaling pathway	KEGG:04664	0.0202451	1.69368	67	1932	31	8000	PIK3R3,VAV3,PLA2G4A,AKT3,SOS1,PIK3CA,MAPK10,PIK3R1,IL3,TNF,LYN,VAV2,MAPK8,GAB2,KRAS,ALOX5AP,SOS2,AKT1,JMJD7-PLA2G4B,PLA2G4E,MAP2K1,PLCG2,MAP2K4,PRKCA,MAP2K6,GRB2,MAP2K7,PLCG1,RAC2,MAPK12,MAPK11
KEGG	Cushing syndrome	KEGG:04934	0.0245596	1.60978	152	1932	58	8000	GNAI3,WNT2B,PBX1,KCNK2,WNT9A,ADCY3,POMC,KCNK3,TCF7L1,ITPR1,CACNA1D,GSK3B,WDR5B,ADCY5,ADCY2,CAMK2A,E2F3,ATF6B,ITPR3,CDKN1A,CREB5,CRHR2,CAMK2B,ADCY1,EGFR,CDK6,ADCY8,CDKN2B,PRKACG,GNAQ,WDR5,TCF7L2,KCNA4,PLCB3,MEN1,CCND1,WNT11,KMT2A,CACNA1C,CDKN1B,ITPR2,WNT10B,NR4A1,SCARB1,MAP2K1,PDE8A,AXIN1,CACNA1H,ADCY9,AIPL1,RASD1,FZD2,WNT3,WNT9B,CACNA1G,PLCB1,GNAS,MRAP
KEGG	Choline metabolism in cancer	KEGG:05231	0.0262308	1.58119	98	1932	41	8000	WASF2,PIK3R3,PLPP3,SLC44A5,SLC44A3,PLA2G4A,AKT3,SOS1,SLC5A7,PLD1,PIK3CA,DGKG,DGKQ,PDGFRA,MAPK10,EGF,PIK3R1,SLC22A5,PDGFRB,SLC22A1,SLC22A3,DGKB,EGFR,DGKI,SLC44A1,MAPK8,PDGFD,KRAS,WASF3,DGKH,SOS2,AKT1,JMJD7-PLA2G4B,PLA2G4E,MAP2K1,PLD2,PRKCA,GRB2,PIP5K1C,PLCG1,RAC2
KEGG	Vascular smooth muscle contraction	KEGG:04270	0.0273828	1.56252	133	1932	52	8000	PLA2G2F,PLA2G4A,ADCY3,PRKCE,ACTG2,CALCRL,ITPR1,RHOA,CACNA1D,ADCY5,MYLK,KCNMB3,EDNRA,GUCY1A1,GUCY1B1,ADCY2,MYLK4,ITPR3,RAMP3,ADCY1,ADRA1A,KCNU1,ADCY8,PRKACG,GNAQ,CALML5,CALML3,PRKCQ,PRKG1,PLA2G12B,KCNMA1,IRAG1,CALCB,PLCB3,GUCY1A2,CACNA1C,ITPR2,KCNMB4,PPP1CC,JMJD7-PLA2G4B,PLA2G4E,MAP2K1,CALML4,ADCY9,MYH11,PRKCA,PPP1R12C,PLCB1,MYLK2,GNAS,ADORA2A,MYH9
KEGG	Morphine addiction	KEGG:05032	0.02815	1.55052	89	1932	38	8000	PDE4B,GNAI3,ADORA1,GNG4,ADCY3,ADCY5,GRK4,GABRB1,ADCY2,PDE4D,GABRB2,PDE7B,OPRM1,PDE10A,PDE1C,ADCY1,ADCY8,PRKACG,GABBR2,CACNA1B,GRK5,PDE3B,KCNJ5,GNB3,PDE3A,GNG2,GABRB3,GABRA5,GABRG3,GNB5,PDE8A,ADCY9,GNAO1,PRKCA,GNG7,CACNA1A,GNAS,KCNJ6
KEGG	Proteoglycans in cancer	KEGG:05205	0.0432196	1.36432	205	1932	73	8000	HSPG2,PIK3R3,VAV3,WNT2B,TGFB2,WNT9A,AKT3,SOS1,ITGAV,ERBB4,ITPR1,CAV3,RHOA,PIK3CA,ANK2,GAB1,ITGA2,PIK3R1,CAMK2A,TNF,ITPR3,CDKN1A,VEGFA,ESR1,ACTB,TWIST1,CAMK2B,EGFR,FGFR1,ANK1,SDC2,MYC,PTK2,PRKACG,PTCH1,VAV2,ANK3,HPSE2,PDCD4,IGF2,RRAS2,CCND1,WNT11,KRAS,ITPR2,WNT10B,CD63,ERBB3,PPP1CC,PXN,SOS2,AKT1,THBS1,MAP2K1,IGF1R,PLCG2,TP53,FZD2,WNT3,WNT9B,ITGB3,COL1A1,PRKCA,GRB2,TGFB1,PPP1R12C,SRC,PLCG1,SDC4,MMP…
KEGG	Relaxin signaling pathway	KEGG:04926	0.0480917	1.31793	129	1932	50	8000	PIK3R3,GNAI3,GNG4,AKT3,ADCY3,SOS1,COL3A1,COL4A4,ADCY5,PIK3CA,MAPK10,ADCY2,PIK3R1,ATF6B,VEGFA,CREB5,ADCY1,EGFR,NOS3,ADCY8,PRKACG,MAPK8,PLCB3,GNB3,KRAS,NOS1,EDNRB,COL4A1,COL4A2,SOS2,GNG2,AKT1,GNB5,MAP2K1,ADCY9,GNAO1,MAP2K4,NOS2,COL1A1,PRKCA,GRB2,GNG7,MAP2K7,TGFB1,PLCB1,SRC,MMP9,GNAS,MAPK12,MAPK11
